# Supplementary material for: Translation initiation factor eIF1.2 promotes Toxoplasma stage conversion by regulating levels of key differentiation factors
Source: Nat Commun. 2024 May 23;15:4385. doi: 10.1038/s41467-024-48685-4 (PMC11116398; doi:10.1038/s41467-024-48685-4)
Supplement: Supplementary file 4 — Supplementary Data 1 [file 41467_2024_48685_MOESM4_ESM.xlsx]

## Sheet: Legends
Supplementary Dataset 1: Mutations found within the coding regions of the 8 independent clones
1a. Mutations in the coding regions of Clone 5E4.
1b. Mutations in the coding regions of Clone 8E7.
1c. Mutations in the coding regions of Clone 1D10.
1d. Mutations in the coding regions of Clone 1E9.
1e. Mutations in the coding regions of Clone 1B8.
1f. Mutations in the coding regions of Clone 2H11.
1g. Mutations in the coding regions of Clone 5G9.
1h. Mutations in the coding regions of Clone 5G11.

## Sheet: 1a
1a. Mutations in the coding regions of Clone 5E4.
Gene ID	Product	cDNA position	Amino acid position (software prediction)	Amino acid position (manual verification )
TGME49_270820	hypothetical protein	c.515A>G	p.His172Arg	His172Arg
TGME49_268240	hypothetical protein	c.1867T>C	p.Ser623Pro	Phe623Ser
TGME49_201250	putative histone lysine methyltransferase, SET	c.799T>A	p.Phe267Ile	Phe267Ile
TGME49_257300	hypothetical protein	c.530T>A	p.Leu177His	Leu177His
TGME49_229630	eIF2 kinase IF2K-A (incomplete catalytic triad)	c.7201T>C	p.Ser2401Pro	Ser2401Pro
TGME49_210430	DnaJ domain-containing protein	c.4189C>A	p.Gln1397Lys	Ser1399*
TGME49_242000	DUF51 family protein	c.369T>A	p.His123Gln	Met124Lys
TGME49_213420	RAP domain-containing protein	c.1513T>C	p.Ser505Pro	Phe505Ser
TGME49_313930	transmembrane protein (CRT)	c.887G>A	p.Gly296Glu	Gly296Glu
TGME49_269670	hypothetical protein	c.2543A>G	p.Asn848Ser	Asn848Ser
TGME49_286090	putative translation initiation factor SUI1 (eIF1.2)	c.289T>C	p.Phe97Leu	Phe97Leu
TGME49_294820	putative type I fatty acid synthase	c.18098A>G	p.Glu6033Gly	Glu6033Gly
TGME49_285400	hypothetical protein	c.1367T>A	p.Ile456Lys	Ile456Lys
TGME49_243482	putative dynein heavy chain	c.1661A>C	p.Asp554Ala	Asp554Ala

## Sheet: 1b
1b. Mutations in the coding regions of Clone 8E7.
Gene ID	Product	cDNA position	Amino acid position (software prediction)	Amino acid position (manual verification )
TGME49_268190	hypothetical protein	c.539T>A	p.Leu180Gln	Leu180Gln
TGME49_289710	AP2 domain transcription factor AP2IX-5	c.2126G>A	p.Gly709Glu	Gly709Glu
TGME49_263510	Spc97 / Spc98 family protein	c.4111C>T	p.Arg1371Cys	Pro1375Leu
TGME49_204380	hypothetical protein	c.4006G>A	p.Val1336Ile	Val1336Ile
TGME49_218560	acetyl-coA carboxylase ACC2	c.9251C>T	p.Ser3084Leu	Ile3094Ile (synonymous mutation)
TGME49_214120	hypothetical protein	c.358T>C	p.Ser120Pro	Ser120Pro
TGME49_200440	hypothetical protein	c.2418A>T	p.Glu806Asp	Glu806Asp
TGME49_318470	AP2 domain transcription factor AP2IV-4	c.2566T>C	p.Tyr856His	Tyr856His
TGME49_237190	hypothetical protein	c.596T>A	p.Leu199*	Leu199*
TGME49_312840	hypothetical protein	c.2004A>T	p.Lys668Asn	Lys668Asn
TGME49_293540	hypothetical protein	c.1649T>A	p.Leu550His	Leu550His
TGME49_266435	hypothetical protein	c.6255T>A	p.Asp2085Glu	Asp2085Glu
TGME49_291180	hypothetical protein	c.5665G>T	p.Val1889Phe	Val1892Phe
TGME49_211310	hypothetical protein	c.4481T>C	p.Leu1494Pro	Leu1494Pro
TGME49_237260	Coiled-coil domain containing 124 family protein	c.77T>A	p.Ile26Lys	Ile26Lys
TGME49_312175	hypothetical protein	c.443G>A	p.Arg148His	Arg148His
TGME49_237600	Armadillo/beta-catenin family repeat-containing protein	c.1242T>G	p.Asp414Glu	Asp414Glu
TGME49_292235	hypothetical protein	c.3159A>T	p.Arg1053Ser	Arg1054Trp
TGME49_234640	hypothetical protein	c.3571G>T	p.Asp1191Tyr	Asp1191Tyr
TGME49_297780	hypothetical protein	c.1278C>A	p.His426Gln	His426Gln
TGME49_286932	ATPase family associated with various cellular activities (AAA) domain-containing protein	c.11545G>C	p.Glu3849Gln	Arg3865Thr
TGME49_289350	ATP-binding cassette G family transporter ABCG84	c.1070T>A	p.Leu357Gln	Leu357Gln
TGME49_230830	ATPase family associated with various cellular activities (AAA) domain-containing protein	c.11030T>C	p.Leu3677Pro	Ala3698Ala (synonymous mutation)
TGME49_217860	hypothetical protein	c.6086A>G	p.Asp2029Gly	Asp2029Gly
TGME49_247000	tetratricopeptide repeat-containing protein	c.1543G>A	p.Glu515Lys	Glu515Lys
TGME49_244610	zinc finger, C3HC4 type (RING finger) domain-containing protein	c.415T>A	p.Trp139Arg	Trp139Arg
TGME49_207865	GCC2 and GCC3 domain-containing protein	c.5128T>G	p.Cys1710Gly	Cys1710Gly
TGME49_261040	hypothetical protein	c.395G>A	p.Arg132Lys	Arg132Lys
TGME49_207865	GCC2 and GCC3 domain-containing protein	c.5128T>G	p.Cys1710Gly	Cys1710Gly
TGME49_297780	ATPase/histidine kinase/DNA gyrase B/HSP90 domain-containing protein	c.1278C>A	p.His426Gln	His426Gln

## Sheet: 1c
1c. Mutations in the coding regions of Clone 1D10.
Gene ID	Product	cDNA position	Amino acid position (software prediction)	Amino acid position (manual verification )
TGME49_229220	hypothetical protein	c.114G>A	p.Trp38*	Trp38*
TGME49_268260	hypothetical protein	c.775A>G	p.Thr259Ala	Asp259Gly
TGME49_213870	UBA/TS-N domain-containing protein	c.1845T>G	p.Phe615Leu	Ser618Ala
TGME49_208722	hypothetical protein	c.272T>C	p.Val91Ala	Arg91Arg (synonymous mutation)
TGME49_288190	hypothetical protein	c.13481T>C	p.Ile4494Thr	Ser4495Pro
TGME49_275780	hypothetical protein	c.2854T>C	p.Phe952Leu	Phe952Leu
TGME49_315920	DNA-directed RNA polymerase II RPB11A	c.213T>A	p.His71Gln	His72Gln
TGME49_217600	calcium-dependent protein kinase CDPK9	c.2474T>C	p.Leu82*	Leu82*
TGME49_207630	peptidyl-tRNA hydrolase domain-containing protein	c.151T>C	p.Ser51Pro	Ser51Pro
TGME49_246530	phospholipase D active site domain-containing protein	c.1244T>A	p.Leu415His	Leu415His
TGME49_304970	putative cell-cycle-associated protein kinase CDK	c.595T>C	p.Ser199Pro	Ser199Pro
TGME49_264970	hypothetical protein	c.650T>C	p.Val217Ala	Val217Ala
TGME49_208580	putative DNA ligase 1	c.2005A>G	p.Ser669Gly	Glu670Glu (synonymous mutation)
TGME49_229790	hypothetical protein	c.2513A>G	p.His838Arg	Thr839Ala
TGME49_218310	microneme protein MIC14	c.1925A>G	p.Glu642Gly	Glu642Gly
TGME49_299900	hypothetical protein	c.2719A>G	p.Ile907Val	Ile907Val
TGME49_271370	hypothetical protein	c.8689C>T	p.Arg2897Cys	Arg2897Cys
TGME49_205720	Adenosine/AMP deaminase domain-containing protein	c.26C>T	p.Ser9Leu	Ser9Leu
TGME49_266010	phosphatidylinositol 3- and 4-kinase	c.25690T>C	p.Ser8564Pro	Ser8564Pro
TGME49_257720	putative proton ATPase	c.2984T>C	p.Leu995Ser	Leu995Ser
TGME49_315123	hypothetical protein	c.1277A>G	p.His426Arg	Pro426Pro (synonymous mutation)
TGME49_306620	AP2 domain transcription factor AP2IX-9	c.1348G>A	p.Glu450Lys	Glu450Lys
TGME49_215670	cAMP-dependent protein kinase	c.3833T>A	p.Leu1278His	Leu1278His

## Sheet: 1d
1d. Mutations in the coding regions of Clone 1E9.
Gene ID	Product	cDNA position	Amino acid position (software prediction)	Amino acid position (manual verification )
TGME49_233770	calcium-translocating P-type ATPase, PMCA-type protein	c.2242T>G	p.Phe748Val	Thr749Thr (synonymous mutation)
TGME49_205640	hypothetical protein	c.3263A>G	p.Gln1088Arg	Gln1088Arg
TGME49_292080	leucyl-tRNA synthetase	c.61_66dupCCCTCC	p.Pro21_Ser22dup	Pro21_Ser22 duplication (insertion of Pro and Ser between Ile 21 and Pro22)
TGME49_219440	hypothetical protein	c.2425T>A	p.Ter809Argext*?	Val811Glu
TGME49_306660	RNA pseudouridine synthase superfamily protein	c.9178_9181delCGCAinsGGCG	p.ArgIle3060GlyVal	Arg3060Gly, Ile3061Val
TGME49_276110	cytochrome b5 family heme/steroid binding domain-containing protein	c.187G>T	p.Ala63Ser	Ala63Ser
TGME49_313870	zinc finger, C3HC4 type (RING finger) domain-containing protein	c.3312T>A	p.Ser1104Arg	Ser1104Arg
TGME49_313445	hypothetical protein	c.1394T>C	p.Val465Ala	Val465Ala
TGME49_268780	hypothetical protein	c.9283T>C	p.Cys3095Arg	Val3095Ala
TGME49_312175	hypothetical protein	c.443G>A	p.Arg148His	Arg148His
TGME49_238510	hypothetical protein	c.1757T>C	p.Val586Ala	Val586Ala
TGME49_280660	HECT-domain (ubiquitin-transferase) domain-containing protein	c.3346G>A	p.Gly1116Arg	Ala1118Ala (synonymous mutation)
TGME49_203665	hypothetical protein	c.10889T>C	p.Val3630Ala	Ser3633Pro
TGME49_254380	putative ribosomal protein L11	c.29T>C	p.Ile10Thr	Ile10Thr
TGME49_244910	MIZ/SP-RING zinc finger domain-containing protein	c.3886A>G	p.Ser1296Gly	Ser1298Gly
TGME49_312410	hypothetical protein	c.127_129dupTCA	p.Ser43dup	Ser37 duplication (insertion of Ser between Ser36 and Ser37)
TGME49_221630	hypothetical protein	c.2645T>A	p.Val882Asp	Val882Asp
TGME49_311380	hypothetical protein	c.5743T>G	p.Cys1915Gly	Cys1918Gly
TGME49_253790	zinc finger (CCCH type) motif-containing protein	c.2809T>A	p.Ser937Thr	Ser937Thr
TGME49_226610	hypothetical protein	c.1739G>A	p.Gly580Glu	Gly583Glu
TGME49_262740	hypothetical protein	c.2074T>C	p.Ser692Pro	Ser692Pro
TGME49_288960	hypothetical protein	c.4918A>T	p.Ser1640Cys	Glu1640Asp
TGME49_206910	hypothetical protein	c.239_240delATinsCG	p.Tyr80Ser	Ile81Arg
TGME49_233770	calcium-translocating P-type ATPase, PMCA-type protein	c.2242T>G	p.Phe748Val	Thr749Thr (synonymous mutation)
TGME49_240350	toxoplasma gondii family E protein	c.1417A>G	p.Met473Val	Met473Val

## Sheet: 1e
1e. Mutations in the coding regions of Clone 1B8.
Gene ID	Product	cDNA position	Amino acid position (software prediction)	Amino acid position (manual verification )
TGME49_225280	hypothetical protein	c.5699A>C	p.His1900Pro	His1900Pro
TGME49_305890	hypothetical protein	c.3565T>G	p.Ter1189Gluext*?	Pro1189Pro (synonymous mutation)
TGME49_211270	sushi domain (scr repeat) domain-containing protein	c.425A>T	p.Asn142Ile	Asn144Ile
TGME49_227830	putative mitochondrial inner membrane translocase TIM44	c.269T>C	p.Val90Ala	Val90Ala
TGME49_305330	cyclin, N-terminal domain-containing protein	c.38T>C	p.Val13Ala	Val13Ala
TGME49_252440	peptidase c13 family protein	c.1237G>C	p.Gly413Arg	Gly413Arg
TGME49_227800	EF hand domain-containing protein	c.1330T>A	p.Ser444Thr	Ser444Thr
TGME49_312905	hypothetical protein	c.3773A>G	p.Asp1258Gly	Asp1258Gly
TGME49_312175	hypothetical protein	c.443G>A	p.Arg148His	Arg148His
TGME49_257500	hypothetical protein	c.382T>A	p.Phe128Ile	Phe128Ile
TGME49_315210	putative rhoptry protein	c.918_920delTCC	p.Pro307del	Leu310del
TGME49_215230	RNA recognition motif-containing protein	c.1362T>A	p.Cys454*	Tyr455Asn
TGME49_226510	Sec23/Sec24 trunk domain-containing protein	c.3011C>T	p.Pro1004Leu	Pro1005Ser
TGME49_286932	ATPase family associated with various cellular activities (AAA) domain-containing protein	c.11545G>C	p.Glu3849Gln	Arg3865Thr
TGME49_284050	DEAD/DEAH box helicase domain-containing protein	c.1595T>A	p.Val532Asp	Val532Asp
TGME49_238420	hypothetical protein	c.3406T>A	p.Phe1136Ile	Phe1136Ile
TGME49_275330	ribosomal protein RPL29	c.1544T>C	p.Val515Ala	Ser515Ser (synonymous mutation)
TGME49_248440	hypothetical protein	c.3926G>A	p.Arg1309Lys	Arg1309Lys
TGME49_206430	formin FRM1	c.2038T>C	p.Ser680Pro	Phe680Ser
TGME49_260160	hypothetical protein	c.116T>C	p.Ile39Thr	Ile39Thr
TGME49_205390	hypothetical protein	c.416T>C	p.Val139Ala	Val139Ala
TGME49_243330	hypothetical protein	c.1739T>G	p.Val580Gly	Val580Gly
TGME49_270595	UBA/TS-N domain-containing protein	c.243G>T	p.Leu81Phe	Leu81Phe
TGME49_272540	protein kinase (incomplete catalytic triad)	c.3557A>G	p.Tyr1186Cys	Tyr1187Cys
TGME49_206430	formin domain-containing protein	c.2038T>C	p.Ser680Pro	Phe680Ser
TGME49_206910	hypothetical protein	c.239_240delATinsCG	p.Tyr80Ser	Ile81Arg
TGME49_270595	HECT-domain (ubiquitin-transferase) domain-containing protein	c.243G>T	p.Leu81Phe	Leu81Phe
TGME49_270595	hypothetical protein	c.243G>T	p.Leu81Phe	Leu81Phe
TGME49_305890	PT repeat protein	c.3565T>G	p.Ter1189Gluext*?	Pro1189Pro (synonymous mutation)

## Sheet: 1f
1f. Mutations in the coding regions of Clone 2H11.
Gene ID	Product	cDNA position	Amino acid position (software prediction)	Amino acid position (manual verification )
TGME49_228710	hypothetical protein	c.3345A>T	p.Glu1115Asp	Glu1115Asp
TGME49_263360	WD domain, G-beta repeat-containing protein	c.4486T>C	p.Ser1496Pro	Thr1500Thr (synonymous mutation)
TGME49_255180	ubiquitin carboxyl-terminal hydrolase	c.6455T>A	p.Leu2152Gln	Pro2152Pro (synonymous mutation)
TGME49_217590	50S ribosomal protein L17, putative	c.1060T>C	p.Tyr354His	Tyr354His
TGME49_297745	hypothetical protein	c.5494T>C	p.Tyr1832His	Tyr1834His
TGME49_233290	hypothetical protein	c.172A>T	p.Arg58*	Arg58*
TGME49_235540	eukaryotic initiation factor-2 beta, putative	c.403T>C	p.Ser135Pro	Phe136Ser
TGME49_228070	hypothetical protein	c.9676T>A	p.Cys3226Ser	Cys3226Ser
TGME49_290880	DnaJ domain-containing protein	c.2002T>C	p.Ter668Argext*?	Val668Ala
TGME49_253370	hypothetical protein	c.2600A>T	p.Asp867Val	Asp867Val
TGME49_229790	hypothetical protein	c.2513A>G	p.His838Arg	Thr839Ala
TGME49_248800	hypothetical protein	c.737A>G	p.Gln246Arg	Gln246Arg
TGME49_232430	hypothetical protein	c.276T>A	p.Asp92Glu	Asp92Glu
TGME49_220340	hypothetical protein	c.2309A>G	p.Asp770Gly	Asp770Gly
TGME49_276200	hypothetical protein	c.9583A>T	p.Thr3195Ser	Thr3195Ser
TGME49_286100	hypothetical protein	c.515A>G	p.Asp172Gly	Asp172Gly
TGME49_205090	Toxoplasma gondii family D protein	c.1129T>C	p.Cys377Arg	Cys377Arg
TGME49_206910	hypothetical protein	c.239_240delATinsCG	p.Tyr80Ser	Ile81Arg

## Sheet: 1g
1g. Mutations in the coding regions of Clone 5G9.
Gene ID	Product	cDNA position	Amino acid position (software prediction)	Amino acid position (manual verification )
TGME49_247950	hypothetical protein	c.547T>C	p.Phe183Leu	Phe183Leu
TGME49_240060	hypothetical protein	c.653T>A	p.Leu218*	Leu218*
TGME49_233890	hypothetical protein	c.362C>T	p.Ser121Phe	Ser121Phe
TGME49_201120	ELMO/CED-12 family protein	c.130T>A	p.Ser44Thr	Ser44Thr
TGME49_272240	Toxoplasma gondii family D protein	c.470A>T	p.Tyr157Phe	Tyr157Phe
TGME49_235478	pantothenate kinase	c.940_942delGCA	p.Ala314del	Ala318del
TGME49_294620	eukaryotic initiation factor-3, subunit 8, putative	c.1936T>C	p.Cys646Arg	Leu648Ser
TGME49_279320	hypothetical protein	c.10819C>G	p.Pro3607Ala	Pro3607Ala
TGME49_262690	ribosomal protein RPL27	c.314A>G	p.Asp105Gly	Asp105Gly
TGME49_234410	transporter, small conductance mechanosensitive ion channel (MscS) family protein	c.6688T>C	p.Ser2230Pro	Ser2230Pro
TGME49_275840	protein phosphatase 2C domain-containing protein	c.907T>C	p.Ser303Pro	Phe303Ser
TGME49_276900	hypothetical protein	c.1427C>A	p.Thr476Lys	Thr476Lys
TGME49_292020	GCC2 and GCC3 domain-containing protein	c.11207T>C	p.Ile3736Thr	Ile3736Thr
TGME49_308880	ImpB/MucB/SamB family protein	c.1069T>C	p.Phe357Leu	Phe357Leu
TGME49_258420	hypothetical protein	c.5525C>T	p.Ser1842Leu	Leu1842Leu (synonymous mutation)
TGME49_271250	hypothetical protein	c.275A>G	p.Asp92Gly	Asp92Gly
TGME49_209610	oocyst wall protein OWP2	c.458T>C	p.Val153Ala	Ser153Ser (synonymous mutation)
TGME49_228510	hypothetical protein	c.1940A>G	p.Tyr647Cys	Tyr647Cys
TGME49_310260	hypothetical protein	c.266T>A	p.Leu89*	Ile89Ile (synonymous mutation)

## Sheet: 1h
1h. Mutations in the coding regions of Clone 5G11.
Gene ID	Product	cDNA position	Amino acid position (software prediction)	Amino acid position (manual verification )
TGME49_319590	hypothetical protein	c.842A>G	p.Gln281Arg	Gln281Arg
TGME49_208050	ABC transporter, putative	c.2932T>C	p.Tyr978His	Tyr978His
TGME49_314418	clathrin adaptor complex small chain family protein	c.125G>A	p.Arg42Gln	Arg42Gln
TGME49_264880	NEDD8-activating enzyme E1 catalytic subunit	c.1529T>C	p.Leu510Pro	Leu510Pro
TGME49_233390	hypothetical protein	c.2051G>A	p.Arg684His	Arg684His
TGME49_202900	zinc finger (CCCH type) motif-containing protein	c.926T>A	p.Leu309Gln	Leu309Gln
TGME49_232710	ribosomal protein RPS3A	c.578T>A	p.Ile193Asn	Ile193Asn
TGME49_293252	hypothetical protein	c.1097C>G	p.Pro366Arg	Pro366Arg
TGME49_232760	protein phosphatase inhibitor IPP2	c.96-2A>T		Changed 3' splice site, consensus sequence AG--->TG, possibly resulting in failure of splicing.
