# Supplementary material for: Translation initiation factor eIF1.2 promotes Toxoplasma stage conversion by regulating levels of key differentiation factors
Source: Nat Commun. 2024 May 23;15:4385. doi: 10.1038/s41467-024-48685-4 (PMC11116398; doi:10.1038/s41467-024-48685-4)
Supplement: Supplementary file 5 — Supplementary Data 2 [file 41467_2024_48685_MOESM5_ESM.xlsx]

## Sheet: Legends
Supplementary Dataset 2: Differential gene expression and differential translational efficiency analyses for total RNA sequencing (RNA) and ribosome profiling (Ribo) of ME49∆ku80 (WT) and ME49∆ku80∆eif1.2 parasites after 24 h under unstressed or alkaline-stressed conditions, as related to Fig. 5 and Supplementary Figs. 8 and 9.
2a. Differential gene expression between unstressed ∆eif1.2 and unstressed WT parasites.
2b. Differential gene expression between stressed ∆eif1.2 and stressed WT parasites.
2c. Differential gene expression between stressed and unstressed WT parasites.
2d. Differential gene expression between stressed and unstressed ∆eif1.2 parasites.
2e. Differential translational efficiency between unstressed ∆eif1.2 and unstressed WT parasites.
2f. Differences in translational efficiency between stressed and unstressed WT parasites.
2g. Differences in translational efficiency between stressed and unstressed ∆eif1.2 parasites.

## Sheet: 2a
2a. Differential gene expression between unstressed ∆eif1.2 and unstressed WT parasites.
		RNA						RIBO
GeneID	Product Description	Base mean	log2(FC)	StdErr	Wald-Stats	P-value	P-adj	Base mean	log2(FC)	StdErr	Wald-Stats	P-value	P-adj
TGME49_200010	hypothetical protein	132.218	-0.50289	0.166123	-3.02724	0.002468	0.042603	94.0637	-0.32865	0.188082	-1.74737	0.080574	0.374357
TGME49_200110	hypothetical protein	0	NA	NA	NA	NA	NA	0	NA	NA	NA	NA	NA
TGME49_200130	Toxoplasma gondii family C protein	15.2877	0.507209	0.29947	1.69369	0.090325	0.517241	47.6763	0.25518	0.227837	1.12001	0.26271	0.649864
TGME49_200230	microneme protein MIC17C	0.764329	-0.06236	0.145671	-0.42806	0.668607	0.963916	0.242241	-0.04916	0.081525	-0.60301	0.546505	NA
TGME49_200240	microneme protein MIC17B	2.72737	-0.15615	0.234601	-0.66559	0.505671	0.928148	6.66066	-0.41023	0.260466	-1.57498	0.115261	0.445552
TGME49_200250	microneme protein MIC17A	37.6021	-0.59798	0.254987	-2.34514	0.01902	0.196523	49.8498	-0.04572	0.221205	-0.20668	0.836259	0.960737
TGME49_200260	hypothetical protein	0	NA	NA	NA	NA	NA	0.406418	-0.07553	0.084316	-0.89581	0.370354	NA
TGME49_200270	PAN/Apple domain-containing protein	5.9605	-0.32516	0.296362	-1.09719	0.27256	0.81182	0.143499	-0.01459	0.073695	-0.19802	0.843033	NA
TGME49_200280	WD domain, G-beta repeat-containing protein	18.4532	0.05966	0.293828	0.203043	0.839101	0.986811	36.5732	-0.07296	0.25036	-0.2914	0.770743	0.944537
TGME49_200290	rhomboid protease ROM1	107.764	-0.14699	0.172751	-0.8509	0.394822	0.887948	225.857	0.00828	0.130097	0.063647	0.949251	0.989496
TGME49_200295	hypothetical protein	5.15738	-0.70345	0.288928	-2.43469	0.014905	0.164661	2.21209	-0.42347	0.187211	-2.26198	0.023698	0.169891
TGME49_200300	hypothetical protein	1.78593	-0.41296	0.205167	-2.01278	0.044138	0.348173	2.71202	-0.24164	0.213631	-1.13112	0.258005	0.64276
TGME49_200310	hypothetical protein	58.5948	0.203292	0.219399	0.926586	0.354141	0.857125	121.63	0.163214	0.1728	0.944526	0.344901	0.724292
TGME49_200320	hypoxanthine-xanthine-guanine phosphoribosyl transferase HXGPRT	79.8201	-0.29363	0.192739	-1.52347	0.127641	0.611834	233.592	-0.06131	0.150727	-0.40673	0.684203	0.915928
TGME49_200330	hypothetical protein	31.3189	0.399331	0.262278	1.52255	0.127871	0.611834	62.2743	0.114257	0.209418	0.545592	0.585347	0.869761
TGME49_200340	hypothetical protein	24.8067	-1.98423	0.285703	-6.94509	3.78e-12	4.68e-10	27.3227	-1.55535	0.264508	-5.88017	4.1e-09	1.98e-07
TGME49_200350	subtilisin SUB3	31.8577	-1.02945	0.260094	-3.95798	7.56e-05	0.002234	9.9638	-0.71363	0.269975	-2.64331	0.00821	0.080988
TGME49_200360	hypothetical protein	368.788	0.128791	0.107375	1.19945	0.230355	0.7613	1020.01	-0.06397	0.077051	-0.83022	0.406413	0.773401
TGME49_200370	prenyltransferase and squalene oxidase repeat-containing protein	10.0962	0.549593	0.305754	1.7975	0.072256	0.461351	17.4283	0.012931	0.273297	0.047314	0.962263	0.99061
TGME49_200375	hypothetical protein	7.64902	0.685233	0.301047	2.27617	0.022836	0.225203	0	NA	NA	NA	NA	NA
TGME49_200385	BFD1	214.55	0.248347	0.134875	1.84131	0.065576	0.438163	13.2104	-0.13854	0.274835	-0.50408	0.614208	0.885236
TGME49_200400	hypothetical protein	48.3206	-0.63096	0.23311	-2.7067	0.006796	0.092423	56.7904	-0.17545	0.210526	-0.83339	0.404624	0.772686
TGME49_200410	hypothetical protein	8.07958	-0.64973	0.300797	-2.16002	0.030771	0.274492	3.90702	-0.0698	0.231312	-0.30176	0.762836	0.942327
TGME49_200430	cytidine and deoxycytidylate deaminase zinc-binding region domain-containing protein	5.69827	0.299025	0.293291	1.01955	0.307942	0.829774	20.5601	-0.34574	0.267881	-1.29066	0.196822	0.570467
TGME49_200440	hypothetical protein	13.2977	-0.26644	0.304549	-0.87488	0.38164	0.881262	22.7889	-0.27971	0.26526	-1.05449	0.29166	0.677767
TGME49_200450	hypothetical protein	13.8197	-0.14948	0.301302	-0.49613	0.619803	0.956743	5.95	0.069441	0.255917	0.271343	0.786128	0.946988
TGME49_200460	hypothetical protein	32.8214	-0.01702	0.259513	-0.06557	0.947723	0.998657	47.8067	0.058323	0.233817	0.249437	0.803022	0.952846
TGME49_200470	hypothetical protein	30.549	-0.39944	0.262024	-1.52443	0.1274	0.611756	33.5679	-0.03751	0.242352	-0.15478	0.876996	0.971844
TGME49_200480	Toxoplasma gondii family B protein	0	NA	NA	NA	NA	NA	1.32712	-0.01027	0.121305	-0.0847	0.932499	0.985222
TGME49_200590	Toxoplasma gondii family C protein	26.76	-0.31022	0.273589	-1.13388	0.256844	0.790152	25.1079	0.049737	0.262923	0.189171	0.849959	0.963791
TGME49_200595	hypothetical protein	0	NA	NA	NA	NA	NA	0	NA	NA	NA	NA	NA
TGME49_200600	hypothetical protein	0	NA	NA	NA	NA	NA	0	NA	NA	NA	NA	NA
TGME49_200700	Toxoplasma gondii family C protein	19.1772	-0.07762	0.28979	-0.26786	0.788809	0.98594	1.68818	-0.19781	0.16136	-1.22587	0.220248	0.600647
TGME49_201100	hypothetical protein	0	NA	NA	NA	NA	NA	0	NA	NA	NA	NA	NA
TGME49_201110	hypothetical protein	14.1292	-0.22293	0.302662	-0.73655	0.461398	0.92102	22.5572	0.238741	0.268349	0.889668	0.373644	0.747235
TGME49_201120	ELMO/CED-12 family protein	44.9532	0.165997	0.242577	0.684309	0.49378	0.925879	25.3529	0.416236	0.260997	1.59479	0.110759	0.435528
TGME49_201130	rhoptry kinase family protein ROP33	83.6157	0.426134	0.196397	2.16976	0.030025	0.27079	136.96	0.230227	0.162132	1.42	0.155608	0.506798
TGME49_201140	hypothetical protein	27.6713	0.03802	0.271443	0.140066	0.888607	0.988857	33.5852	0.096607	0.245064	0.394211	0.693425	0.918218
TGME49_201150	heavy metal translocating P-type ATPase subfamily protein	40.6277	0.31035	0.24624	1.26035	0.207542	0.741654	80.1493	0.126201	0.189592	0.665644	0.505639	0.82867
TGME49_201160	hypothetical protein	2.50997	0.233328	0.248746	0.938015	0.348237	0.851443	2.09797	-0.07384	0.194872	-0.37889	0.704767	0.922662
TGME49_201170	hypothetical protein	218.82	-0.00179	0.130247	-0.01377	0.989013	0.999692	275.163	0.134375	0.122157	1.10002	0.271324	0.658222
TGME49_201180	hypothetical protein	6.68954	0.233673	0.298631	0.782482	0.433932	0.90524	30.1945	0.145563	0.260379	0.559042	0.576133	0.864409
TGME49_201190	hypothetical protein	2.38164	0.009414	0.230039	0.040924	0.967357	0.999692	0	NA	NA	NA	NA	NA
TGME49_201200	zinc finger (CCCH type) motif-containing protein	9.09938	-0.16118	0.305115	-0.52827	0.597314	0.95265	26.0473	0.106795	0.26066	0.40971	0.682019	0.914726
TGME49_201210	hypothetical protein	5.58183	0.305647	0.288664	1.05883	0.289676	0.823899	9.92799	-0.0195	0.273049	-0.07142	0.943061	0.987337
TGME49_201215	hypothetical protein	2.22357	0.138754	0.24051	0.576917	0.563995	0.94233	0.281273	-0.04435	0.085362	-0.51959	0.603351	NA
TGME49_201220	zinc finger protein	9.28992	0.334824	0.305741	1.09512	0.273462	0.812804	25.1651	0.162744	0.263521	0.617574	0.536856	0.845605
TGME49_201230	kinesin motor domain-containing protein	9.29058	0.091363	0.303558	0.300973	0.763435	0.980721	17.7698	-0.21394	0.274356	-0.7798	0.435509	0.789381
TGME49_201240	hypothetical protein	7.4828	0.297988	0.302013	0.986673	0.323803	0.839672	11.5362	0.35855	0.273334	1.31177	0.189598	0.555885
TGME49_201250	histone lysine methyltransferase, SET, putative	26.4743	-0.09644	0.280696	-0.34357	0.73117	0.976055	47.0124	-0.05701	0.221648	-0.25722	0.797005	0.950531
TGME49_201260	sugar transporter ST3	125.786	0.24391	0.163268	1.49392	0.135196	0.62716	106.719	0.46486	0.182381	2.54883	0.010808	0.098745
TGME49_201270	hypothetical protein	36.2235	0.452634	0.253014	1.78897	0.07362	0.462707	79.707	0.119142	0.212791	0.559899	0.575548	0.864409
TGME49_201380	chorismate synthase, putative	196.475	0.211114	0.135216	1.56131	0.118451	0.592575	220.433	0.613172	0.143558	4.27124	1.94e-05	0.000453
TGME49_201390	hypothetical protein	828.386	-0.13892	0.083434	-1.66498	0.095916	0.531871	1255.35	-0.23976	0.080693	-2.97129	0.002966	0.036189
TGME49_201400	Sin3-associated polypeptide SAP18	21.2563	-0.45333	0.284107	-1.59563	0.110572	0.574545	92.0008	-0.11628	0.175753	-0.6616	0.508229	0.829994
TGME49_201520	protein phosphatase 2C domain-containing protein	37.2582	0.02121	0.254343	0.083393	0.933539	0.996099	53.0646	-0.01393	0.216785	-0.06427	0.948752	0.989496
TGME49_201630	protein phosphatase 2C domain-containing protein	11.6559	0.643018	0.305433	2.10527	0.035268	0.303307	6.7099	0.618059	0.257794	2.3975	0.016508	0.132331
TGME49_201640	hypothetical protein	0.84248	-0.23702	0.155167	-1.52752	0.126632	0.60907	0.406418	-0.07553	0.084316	-0.89581	0.370354	NA
TGME49_201650	hypothetical protein	0.59082	-0.17197	0.136928	-1.25593	0.209142	0.741654	0.666783	-0.13826	0.123255	-1.12176	0.261966	NA
TGME49_201660	hypothetical protein	0.16958	-0.04454	0.089885	-0.49551	0.620238	NA	0.069536	-0.01988	0.073573	-0.2702	0.787003	NA
TGME49_201670	DnaJ domain-containing protein	26.6694	0.303623	0.273954	1.1083	0.267733	0.805104	13.9448	0.199754	0.274574	0.727504	0.466917	0.811332
TGME49_201680	eukaryotic initiation factor-3 subunit 10, putative	125.405	0.306503	0.171228	1.79003	0.073449	0.462707	434.708	0.296215	0.110126	2.68978	0.00715	0.073276
TGME49_201690	BT1 family protein	11.7393	1.11461	0.305789	3.64501	0.000267	0.006714	20.0119	1.63734	0.27382	5.97962	2.24e-09	1.11e-07
TGME49_201700	WD domain, G-beta repeat-containing protein	49.3485	0.218636	0.235253	0.929363	0.352701	0.855399	138.308	0.011889	0.16621	0.071527	0.942978	0.987337
TGME49_201710	WD domain, G-beta repeat-containing protein	14.4766	-0.57251	0.301165	-1.90097	0.057306	0.404186	39.9782	-0.53507	0.239586	-2.23333	0.025527	0.178641
TGME49_201720	protein c9orf32, putative	11.5897	-0.06791	0.304888	-0.22275	0.82373	0.986811	24.943	-0.10287	0.261522	-0.39334	0.694072	0.918308
TGME49_201730	hypothetical protein	3.2673	0.129034	0.2637	0.489322	0.624614	0.956953	0	NA	NA	NA	NA	NA
TGME49_201740	hypothetical protein	7.92819	0.145087	0.30446	0.47654	0.633689	0.960694	7.5754	-0.16706	0.263984	-0.63285	0.526829	0.83933
TGME49_201750	Tctex-1 family protein	0	NA	NA	NA	NA	NA	0	NA	NA	NA	NA	NA
TGME49_201760	hypothetical protein	57.0457	-0.0179	0.217628	-0.08225	0.934448	0.996463	84.2484	0.165273	0.200947	0.822472	0.410808	0.77698
TGME49_201770	cullin 3, putative	33.2429	-0.87298	0.258355	-3.37899	0.000728	0.015642	25.1976	-0.67974	0.261874	-2.59567	0.009441	0.08989
TGME49_201775	hypothetical protein	3.84113	-0.74173	0.26898	-2.75756	0.005823	0.081704	1.44439	-0.34056	0.151816	-2.24325	0.024881	0.175419
TGME49_201780	microneme protein MIC2	606.269	0.419377	0.10324	4.06214	4.86e-05	0.001573	5234.69	0.349111	0.072489	4.81602	1.46e-06	4.54e-05
TGME49_201785	hypothetical protein	190.348	0.62236	0.147883	4.20847	2.57e-05	0.000923	0.078064	-0.01727	0.073634	-0.2345	0.814595	NA
TGME49_201790	FHA domain-containing protein	12.4905	0.231578	0.303714	0.762486	0.44577	0.910118	19.1776	0.178928	0.271698	0.658557	0.510181	0.831072
TGME49_201800	hypothetical protein	65.7914	-0.08254	0.212215	-0.38895	0.697312	0.971086	193.555	-0.09866	0.144068	-0.68485	0.49344	0.823121
TGME49_201810	hypothetical protein	44.6678	0.116232	0.239589	0.485129	0.627585	0.958258	32.8467	-0.02485	0.244915	-0.10145	0.919194	0.981104
TGME49_201820	hypothetical protein	13.9301	0.79198	0.303788	2.60702	0.009134	0.115268	9.12947	0.106298	0.271425	0.391631	0.695331	0.918329
TGME49_201830	ribosomal protein L37	10.5489	-0.47861	0.305653	-1.56584	0.117386	0.590084	26.4475	-0.38753	0.25686	-1.5087	0.131375	0.473814
TGME49_201840	aspartyl protease ASP1	62.5771	0.163627	0.215985	0.757584	0.4487	0.913407	200.971	0.261833	0.144641	1.81022	0.070262	0.343334
TGME49_201850	WD domain, G-beta repeat-containing protein	4.30374	0.000921	0.280665	0.003282	0.997382	0.999692	5.00482	0.077074	0.243731	0.316225	0.751832	0.937918
TGME49_201860	hypothetical protein	712.323	-0.33135	0.094554	-3.50438	0.000458	0.010636	4476.55	-0.29131	0.079391	-3.66926	0.000243	0.004303
TGME49_201870	tetratricopeptide repeat-containing protein	23.1782	0.36794	0.285288	1.28971	0.19715	0.727729	17.2793	0.11734	0.272748	0.430213	0.667041	0.909311
TGME49_201880	hypothetical protein	138.612	-0.14433	0.159051	-0.90743	0.364181	0.866579	385.119	-0.32492	0.105575	-3.07761	0.002087	0.027793
TGME49_201890	MORN repeat-containing protein	0.130505	-0.00212	0.089902	-0.02362	0.981158	NA	0.252067	0.00705	0.094199	0.074845	0.940338	NA
TGME49_201895	hypothetical protein	0	NA	NA	NA	NA	NA	0	NA	NA	NA	NA	NA
TGME49_201900	hypothetical protein	17.5503	-0.35454	0.294124	-1.20541	0.228043	0.761231	22.4018	-0.35993	0.261086	-1.37859	0.168022	0.528378
TGME49_202010	hypothetical protein	21.1784	0.898169	0.290466	3.09217	0.001987	0.035672	35.6475	0.378078	0.25102	1.50616	0.132025	0.474459
TGME49_202020	DnAK-TPR	10.7554	-1.21486	0.30579	-3.97286	7.1e-05	0.002116	7.48414	-0.66114	0.263762	-2.50658	0.012191	0.107965
TGME49_202025	hypothetical protein	1.66652	0.081232	0.216715	0.374831	0.707786	0.972653	1.33942	-0.0226	0.168051	-0.13446	0.893038	0.975078
TGME49_202030	hypothetical protein	45.7125	0.615418	0.248813	2.47341	0.013383	0.151105	45.3092	0.409508	0.256747	1.59499	0.110715	0.435528
TGME49_202040	hypothetical protein	31.2605	-0.25609	0.259694	-0.98613	0.324071	0.839672	39.7071	-0.58148	0.236091	-2.46294	0.01378	0.115994
TGME49_202050	hypothetical protein	0.318477	-0.03061	0.110415	-0.27721	0.781622	NA	1.00521	-0.10568	0.136512	-0.77412	0.438858	0.791004
TGME49_202060	hypothetical protein	1.28315	-0.36211	0.183393	-1.9745	0.048325	0.367611	0.991286	-0.20867	0.12779	-1.63291	0.102489	0.419769
TGME49_202065	hypothetical protein	1.87239	-0.09027	0.103711	-0.87044	0.384061	0.881656	0	NA	NA	NA	NA	NA
TGME49_202070	hypothetical protein	58.2234	0.083856	0.218308	0.38412	0.70089	0.971602	26.2897	0.16362	0.25819	0.633717	0.526266	0.83933
TGME49_202080	hypothetical protein	6.3594	-0.14926	0.297932	-0.50099	0.616378	0.955567	9.09885	0.16245	0.268527	0.604965	0.545203	0.848864
TGME49_202090	hypothetical protein	0.657638	-0.11006	0.141445	-0.77808	0.436521	0.906313	0.93123	-0.11069	0.144406	-0.76651	0.443374	0.794196
TGME49_202100	hypothetical protein	0	NA	NA	NA	NA	NA	0.078064	-0.01727	0.073634	-0.2345	0.814595	NA
TGME49_202110	hypothetical protein	0.069112	-0.00557	0.089846	-0.06195	0.950605	NA	2.55343	-0.31182	0.190274	-1.63881	0.101253	0.418584
TGME49_202120	hypothetical protein	38.845	0.390102	0.251604	1.55046	0.121031	0.597338	56.5617	0.40024	0.219055	1.82712	0.067682	0.336473
TGME49_202140	enoyl-CoA hydratase/isomerase family protein	1.55856	-0.2926	0.200605	-1.45859	0.144678	0.644326	7.05013	-1.36622	0.251938	-5.42284	5.87e-08	2.43e-06
TGME49_202160	ABC1 family protein	18.8256	-0.14453	0.293806	-0.49193	0.622772	0.956953	15.5623	-0.316	0.274609	-1.15073	0.249842	0.635843
TGME49_202170	hypothetical protein	6.23972	-0.35861	0.294667	-1.21701	0.223599	0.759538	17.4583	-0.22022	0.274082	-0.80349	0.421689	0.782223
TGME49_202180	hypothetical protein	45.8045	-0.37513	0.240846	-1.55754	0.119342	0.593749	41.3446	-0.21599	0.239628	-0.90137	0.367391	0.74325
TGME49_202190	hypothetical protein	22.6578	0.03329	0.281652	0.118194	0.905914	0.990132	30.0913	-0.08517	0.253365	-0.33617	0.736741	0.936247
TGME49_202200	hypothetical protein	101.943	-0.5363	0.190418	-2.81642	0.004856	0.07146	197.106	-0.3029	0.14064	-2.15374	0.03126	0.206542
TGME49_202205	hypothetical protein	0.069112	-0.00557	0.089846	-0.06195	0.950605	NA	0.069536	-0.01988	0.073573	-0.2702	0.787003	NA
TGME49_202210	nucleoside diphosphate kinase	0.318477	-0.03061	0.110415	-0.27721	0.781622	NA	0.406418	-0.07553	0.084316	-0.89581	0.370354	NA
TGME49_202220	hypothetical protein	30.3582	-0.28804	0.266949	-1.079	0.280587	0.819396	24.1783	-0.05228	0.263296	-0.19857	0.842596	0.962546
TGME49_202230	histone deacetylase HDAC5	34.0645	-0.14954	0.252814	-0.59152	0.554173	0.941515	32.9251	0.042309	0.249387	0.16965	0.865286	0.970341
TGME49_202240	RAP domain-containing protein	14.0857	-0.07975	0.299585	-0.2662	0.790083	0.98594	17.7863	-0.13683	0.269574	-0.50759	0.611738	0.883953
TGME49_202250	hypothetical protein	29.4558	-0.38697	0.263096	-1.47082	0.14134	0.638339	21.6733	-0.1023	0.267649	-0.3822	0.702311	0.921607
TGME49_202255	hypothetical protein	6.82275	-1.28542	0.293985	-4.37242	1.23e-05	0.000477	9.2981	-1.31521	0.265824	-4.94766	7.51e-07	2.46e-05
TGME49_202260	hypothetical protein	0.643959	0.001888	0.136134	0.013866	0.988937	0.999692	0.643936	-0.08752	0.096611	-0.90585	0.365014	NA
TGME49_202280	WD domain, G-beta repeat-containing protein	5.80538	-0.19754	0.296081	-0.66718	0.504656	0.928148	3.65838	0.259438	0.226042	1.14774	0.251076	0.636363
TGME49_202285	EGF family domain-containing protein	0.251659	-0.04956	0.094651	-0.5236	0.600557	NA	0	NA	NA	NA	NA	NA
TGME49_202290	membrane protein, putative	27.3686	0.07023	0.269494	0.260599	0.794402	0.986215	34.2225	-0.18385	0.245001	-0.75039	0.45302	0.802414
TGME49_202300	inosine triphosphate pyrophosphatase, putative	16.2698	-0.47524	0.298261	-1.59336	0.111079	0.5749	28.4205	-0.3421	0.249596	-1.3706	0.1705	0.531532
TGME49_202310	O-sialoglycoprotein endopeptidase	27.8362	-0.1008	0.268999	-0.37473	0.707858	0.972653	85.1896	-0.19085	0.190972	-0.99938	0.31761	0.700631
TGME49_202330	hypothetical protein	0	NA	NA	NA	NA	NA	0	NA	NA	NA	NA	NA
TGME49_202340	proline dehydrogenase	0.130505	-0.00212	0.089902	-0.02362	0.981158	NA	0.203209	-0.04914	0.073676	-0.66696	0.504799	NA
TGME49_202350	50S ribosomal protein L21, putative	14.6251	-0.25342	0.302516	-0.83772	0.402186	0.893042	37.1409	-0.29641	0.236848	-1.25149	0.210754	0.5866
TGME49_202360	methylase, putative	9.71083	-0.1759	0.304746	-0.57719	0.563813	0.94233	16.5775	-0.29688	0.274612	-1.08108	0.279663	0.667929
TGME49_202370	T-complex protein 1, epsilon subunit (TCP-1-epsilon), putative	70.7335	0.073987	0.204922	0.361048	0.718063	0.973514	209.626	0.278578	0.132744	2.0986	0.035852	0.226155
TGME49_202375	hypothetical protein	12.9616	-0.44583	0.301835	-1.47706	0.139659	0.634215	3.42187	-0.22774	0.22949	-0.99238	0.321011	0.702097
TGME49_202380	rab GDI alpha, putative	328.934	-0.39171	0.125904	-3.11121	0.001863	0.033787	279.81	0.416663	0.166193	2.50711	0.012172	0.107944
TGME49_202390	S15 sporozoite-expressed protein	51.7295	-0.09149	0.224276	-0.40793	0.683324	0.96776	199.987	-0.22272	0.132298	-1.68347	0.092285	0.402152
TGME49_202400	calcium binding egf domain-containing protein	1.95605	-0.54702	0.216633	-2.52512	0.011566	0.137988	6.38427	-1.25551	0.247171	-5.07952	3.78e-07	1.33e-05
TGME49_202410	hypothetical protein	37.7478	-0.1248	0.249291	-0.50063	0.616633	0.955567	34.5261	0.048783	0.250613	0.194653	0.845665	0.962546
TGME49_202420	hypothetical protein	28.1619	-0.00166	0.27444	-0.00606	0.995166	0.999692	25.054	0.183599	0.263881	0.695765	0.486576	0.820328
TGME49_202430	hypothetical protein	20.4302	0.189707	0.289723	0.65479	0.512603	0.928148	19.3502	0.443733	0.269836	1.64445	0.100083	0.416768
TGME49_202440	hypothetical protein	18.3513	-0.44945	0.290837	-1.54538	0.122254	0.599252	27.2847	-0.45468	0.258399	-1.75961	0.078475	0.36942
TGME49_202445	hypothetical protein	0.339161	-0.08633	0.105703	-0.81675	0.414073	NA	0.609628	-0.10944	0.098601	-1.10996	0.267016	NA
TGME49_202450	hypothetical protein	13.2322	-0.01164	0.301937	-0.03855	0.969252	0.999692	24.846	-0.08278	0.262924	-0.31485	0.752874	0.937918
TGME49_202460	diacylglycerol kinase accessory domain (presumed) domain-containing protein	35.6018	0.035305	0.251072	0.140616	0.888173	0.988857	39.744	0.44395	0.239398	1.85444	0.063676	0.322429
TGME49_202470	rRNA metabolism protein, SBDS family protein	16.8816	-0.01893	0.294913	-0.0642	0.948812	0.999035	20.5302	-0.07989	0.266103	-0.30022	0.764012	0.942745
TGME49_202480	hypothetical protein	12.3167	-0.10902	0.303713	-0.35897	0.719615	0.973514	11.1734	0.182653	0.270417	0.675451	0.499389	0.826267
TGME49_202490	AP2 domain transcription factor AP2VIIa-7	70.5644	0.209884	0.208504	1.00662	0.314119	0.831241	40.9704	0.438189	0.233567	1.87607	0.060645	0.313886
TGME49_202500	GAPM1a	531.26	-0.01753	0.094811	-0.18489	0.853315	0.986811	1562.29	0.007261	0.081219	0.089406	0.92876	0.984103
TGME49_202510	multi-pass transmembrane protein	42.1992	0.275725	0.246367	1.11917	0.263069	0.798607	119.438	0.061874	0.173789	0.356031	0.721817	0.928377
TGME49_202520	hypothetical protein	45.1154	0.03454	0.236783	0.14587	0.884024	0.988857	36.6564	-0.07909	0.242142	-0.32662	0.743952	0.936677
TGME49_202530	aspartate-tRNA ligase	48.4594	0.045517	0.23166	0.19648	0.844235	0.986811	124.781	0.127255	0.164132	0.775321	0.43815	0.790891
TGME49_202540	3'5'-cyclic nucleotide phosphodiesterase domain-containing protein	85.7062	-0.16557	0.191733	-0.86355	0.387833	0.882163	44.0881	0.166977	0.228189	0.73175	0.464321	0.80884
TGME49_202550	NLI interacting factor family phosphatase	40.4518	0.264517	0.251954	1.04986	0.293783	0.825392	59.3634	0.010611	0.222143	0.047767	0.961902	0.99061
TGME49_202568	hypothetical protein	4.85518	-0.0354	0.287597	-0.1231	0.90203	0.989954	24.8531	0.233147	0.269275	0.86583	0.386583	0.759992
TGME49_202572	ribophorin i protein	15.1336	-0.21121	0.299069	-0.70622	0.480051	0.922936	34.6403	0.302978	0.241317	1.25552	0.209291	0.585296
TGME49_202580	ATPase, AAA family protein	20.7288	-1.52006	0.294052	-5.16934	2.35e-07	1.45e-05	14.9118	-1.20307	0.274607	-4.38106	1.18e-05	0.00029
TGME49_202590	hypothetical protein	10.4848	-0.00231	0.30555	-0.00756	0.993968	0.999692	13.0071	-0.05612	0.274287	-0.20462	0.837869	0.960915
TGME49_202600	hypothetical protein	0.822837	-0.1046	0.145095	-0.72094	0.470947	0.922161	0.406418	-0.07553	0.084316	-0.89581	0.370354	NA
TGME49_202610	protein phosphatase 2C domain-containing protein	98.4739	0.225242	0.186492	1.20779	0.227129	0.760572	94.3795	-0.27958	0.18501	-1.51115	0.130751	0.472111
TGME49_202620	hypothetical protein	218.397	-0.17523	0.132788	-1.31963	0.18696	0.712122	539.924	-0.09172	0.092771	-0.9887	0.322811	0.702244
TGME49_202630	ATP-dependent metallopeptidase HflB subfamily protein	37.6312	-0.31395	0.257386	-1.21975	0.222561	0.758164	64.2599	-0.14746	0.250625	-0.58836	0.556292	0.853975
TGME49_202640	RNA pseudouridine synthase superfamily protein	9.17948	0.024555	0.305676	0.08033	0.935975	0.996772	4.40794	0.122727	0.232776	0.527232	0.598033	0.878036
TGME49_202650	hypothetical protein	7.75462	0.121175	0.302814	0.400162	0.689037	0.968574	12.566	-0.32275	0.274836	-1.17433	0.240263	0.627802
TGME49_202680	peptidase M16, alpha subunit, putative	94.398	-0.09103	0.18557	-0.49052	0.623763	0.956953	327.586	0.129461	0.117179	1.10482	0.269238	0.655875
TGME49_202690	DNA-directed RNA polymerase II RPB9	19.827	-0.47436	0.291615	-1.62667	0.103807	0.552177	28.1671	-0.0313	0.259946	-0.12041	0.904155	0.977466
TGME49_202700	hypothetical protein	3.81526	0.587369	0.270817	2.16888	0.030092	0.27079	4.10975	-0.00941	0.222526	-0.04227	0.966282	0.991426
TGME49_202720	RNB family domain-containing protein	8.51878	0.012237	0.304879	0.040138	0.967983	0.999692	5.16388	-0.09953	0.241049	-0.41289	0.67969	0.914492
TGME49_202730	hypothetical protein	19.5534	0.456624	0.290068	1.5742	0.115442	0.585859	13.5783	-0.11767	0.27481	-0.42819	0.668515	0.909704
TGME49_202735	hypothetical protein	0.346166	-0.06266	0.105951	-0.59143	0.554232	NA	0	NA	NA	NA	NA	NA
TGME49_202740	hypothetical protein	5.72504	0.064138	0.2965	0.216317	0.828741	0.986811	16.8269	-0.18113	0.273075	-0.66329	0.507145	0.829199
TGME49_202750	3' exoribonuclease family, domain 1 domain-containing protein	24.0648	-0.15413	0.292071	-0.52771	0.597702	0.95265	24.1987	-0.26014	0.272102	-0.95604	0.33905	0.719305
TGME49_202760	hypothetical protein	12.6871	0.100535	0.304466	0.330202	0.741247	0.976354	32.1633	-0.17637	0.254467	-0.69308	0.488259	0.820328
TGME49_202770	RNA recognition motif-containing protein	202.493	0.16509	0.140095	1.17841	0.238631	0.770448	321.004	0.115719	0.113941	1.01561	0.309817	0.695744
TGME49_202780	rhoptry kinase family protein ROP25	81.8585	0.357978	0.19588	1.82754	0.067619	0.442368	65.2849	-0.01791	0.208883	-0.08576	0.931654	0.985222
TGME49_202790	dihydrouridine synthase (dus) protein	6.43896	0.134396	0.298225	0.450651	0.652241	0.960694	10.7618	-0.4326	0.272661	-1.5866	0.112603	0.440503
TGME49_202800	cytochrome c oxidase assembly protein COX11 protein, putative	8.80322	-0.29865	0.304181	-0.98182	0.326187	0.841879	9.35117	-0.00799	0.266119	-0.03001	0.97606	0.994361
TGME49_202810	TIM14	19.5701	0.011366	0.287871	0.039482	0.968506	0.999692	27.0163	-0.05944	0.256556	-0.2317	0.816774	0.957113
TGME49_202820	ubiquitin-conjugating enzyme subfamily protein	122.148	0.245054	0.166079	1.47552	0.140071	0.634785	110.256	0.131038	0.170197	0.769916	0.44135	0.792416
TGME49_202830	Elicitor-responsive protein, putative	244.62	-0.00811	0.123438	-0.06571	0.947612	0.998657	419.049	-0.41108	0.103664	-3.96549	7.32e-05	0.001488
TGME49_202840	FHA domain-containing protein	163.227	0.130396	0.146815	0.888167	0.374451	0.877284	236.119	0.180594	0.13295	1.35835	0.174351	0.537177
TGME49_202850	ATP-binding domain-containing protein	9.46689	-0.46428	0.302288	-1.53588	0.124567	0.603588	16.3522	-0.21382	0.272084	-0.78587	0.431945	0.787879
TGME49_202860	hypothetical protein	17.9509	0.171483	0.293112	0.585041	0.55852	0.941955	0.682237	0.10165	0.131709	0.771776	0.440247	NA
TGME49_202870	SAP domain-containing protein	16.4791	0.291177	0.296268	0.982818	0.325697	0.841306	59.1534	-0.15641	0.214412	-0.7295	0.465695	0.810203
TGME49_202880	carrier superfamily protein	7.98543	-0.07419	0.303389	-0.24455	0.806805	0.986811	9.29377	-0.30188	0.271108	-1.11349	0.265497	0.652406
TGME49_202890	hypothetical protein	41.7258	0.051351	0.241406	0.212717	0.831548	0.986811	78.0016	-0.35649	0.195596	-1.8226	0.068363	0.337953
TGME49_202900	zinc finger (CCCH type) motif-containing protein	75.0633	0.679903	0.21082	3.22504	0.00126	0.024786	45.903	0.595801	0.235174	2.53345	0.011295	0.101741
TGME49_202910	zinc carboxypeptidase superfamily protein	2.99273	-0.6377	0.248334	-2.5679	0.010232	0.1239	6.03881	-1.14498	0.243262	-4.70678	2.52e-06	7.36e-05
TGME49_202920	p-aminobenzoic acid synthase	38.8965	-0.56597	0.251396	-2.25129	0.024367	0.235824	44.8619	0.101356	0.227744	0.445045	0.656287	0.904776
TGME49_202930	hypothetical protein	5.81932	0.564481	0.292048	1.93283	0.053257	0.389446	21.2369	0.06252	0.274829	0.227489	0.820044	0.957263
TGME49_202940	hypothetical protein	59.2397	-0.04347	0.218921	-0.19857	0.842598	0.986811	46.1411	0.055042	0.233829	0.235396	0.813901	0.955884
TGME49_202950	hypothetical protein	37.27	0.260438	0.261634	0.99543	0.319527	0.83498	59.5201	0.561152	0.215772	2.60067	0.009304	0.088962
TGME49_202960	glycine cleavage H-protein	6.12604	-0.63011	0.297223	-2.11999	0.034007	0.296005	19.1527	-1.18424	0.274569	-4.31308	1.61e-05	0.000381
TGME49_202970	hypothetical protein	67.9947	0.888114	0.216905	4.09449	4.23e-05	0.0014	13.2295	0.399542	0.274714	1.45439	0.145838	0.496225
TGME49_202975	hypothetical protein	6.1353	-1.25565	0.293082	-4.2843	1.83e-05	0.000693	3.21421	-0.6142	0.194043	-3.16529	0.001549	0.02169
TGME49_202980	hypothetical protein	53.1169	0.203192	0.22468	0.904365	0.365802	0.868371	146.553	0.228349	0.167221	1.36556	0.172078	0.533679
TGME49_202990	hypothetical protein	0	NA	NA	NA	NA	NA	0	NA	NA	NA	NA	NA
TGME49_203000	hypothetical protein	0	NA	NA	NA	NA	NA	0	NA	NA	NA	NA	NA
TGME49_203010	aurora kinase	55.1638	0.198758	0.223857	0.88788	0.374605	0.877284	84.5666	0.073661	0.196193	0.375452	0.707325	0.923546
TGME49_203020	ribosome biogenesis GTPase Der protein	32.9753	0.014606	0.280549	0.052061	0.95848	0.999692	18.1265	-0.20288	0.271895	-0.74616	0.45557	0.802943
TGME49_203030	N-methyl-D-aspartate receptor-associated protein	72.8012	-0.0611	0.204864	-0.29827	0.765497	0.981613	246.16	-0.05616	0.124582	-0.45082	0.652119	0.903624
TGME49_203040	hypothetical protein	33.0111	0.056707	0.260756	0.217472	0.82784	0.986811	54.0137	0.104058	0.221901	0.468939	0.639113	0.897511
TGME49_203050	AP2 domain transcription factor AP2VIIa-6	65.2352	0.243168	0.212482	1.14441	0.252452	0.785806	12.5372	0.14333	0.273478	0.5241	0.600209	0.878036
TGME49_203060	hypothetical protein	95.007	0.17836	0.180078	0.990459	0.32195	0.837652	44.7957	-0.17127	0.226592	-0.75587	0.449726	0.798657
TGME49_203070	hypothetical protein	0.59082	-0.17197	0.136928	-1.25593	0.209142	0.741654	0.679163	-0.12711	0.114588	-1.10929	0.267304	NA
TGME49_203080	RNA recognition motif-containing protein	23.6954	-0.25841	0.278882	-0.9266	0.354133	0.857125	68.3238	-0.21774	0.197773	-1.10095	0.270917	0.65816
TGME49_203090	hypothetical protein	0.382164	-0.03507	0.117316	-0.2989	0.765018	NA	0	NA	NA	NA	NA	NA
TGME49_203100	hypothetical protein	0.26101	0.025111	0.095079	0.264104	0.7917	NA	0.143499	-0.01459	0.073695	-0.19802	0.843033	NA
TGME49_203110	citrate synthase, putative	14.0355	-1.22928	0.301729	-4.07413	4.62e-05	0.001508	34.738	-1.8082	0.254013	-7.11854	1.09e-12	8.39e-11
TGME49_203120	hypothetical protein	6.97976	-0.46308	0.293721	-1.57661	0.114886	0.585529	15.8004	-0.24054	0.271761	-0.88512	0.37609	0.749273
TGME49_203135	dynein heavy chain family protein	2.31313	-0.15917	0.229581	-0.69331	0.488116	0.925702	2.56765	-0.25124	0.205681	-1.22152	0.221889	0.602561
TGME49_203150	hypothetical protein	18.2045	0.742623	0.294727	2.5197	0.011745	0.139182	23.545	0.302791	0.263087	1.15092	0.249767	0.635843
TGME49_203160	hypothetical protein	38.1277	-0.29123	0.250089	-1.1645	0.244221	0.776735	39.7971	0.196625	0.236533	0.83128	0.405815	0.773229
TGME49_203170	OB-fold nucleic acid binding domain-containing protein	52.4607	-0.13677	0.222593	-0.61445	0.538916	0.937054	182.66	-0.00179	0.136828	-0.01307	0.989572	0.996803
TGME49_203175	hypothetical protein	2.02631	-0.00688	0.226436	-0.03037	0.975769	0.999692	0.373263	0.030835	0.095432	0.323109	0.746612	NA
TGME49_203180	leucine rich repeat-containing protein	22.592	0.290878	0.287297	1.01246	0.311316	0.82983	16.8692	-0.37922	0.270943	-1.39965	0.161619	0.517029
TGME49_203200	hypothetical protein	0	NA	NA	NA	NA	NA	0.672738	0.007675	0.117749	0.065182	0.948029	NA
TGME49_203220	DEAD/DEAH box helicase domain-containing protein	16.8237	-0.15458	0.296613	-0.52116	0.602252	0.953013	26.5176	-0.16896	0.254607	-0.66362	0.506932	0.829199
TGME49_203230	hypothetical protein	1.19805	0.075822	0.192474	0.393936	0.693628	0.970407	3.94532	-0.48521	0.226266	-2.14444	0.031998	0.209125
TGME49_203240	hypothetical protein	64.9239	-0.01732	0.212905	-0.08133	0.935179	0.996664	86.1892	0.132499	0.187608	0.706253	0.480031	0.815357
TGME49_203250	hypothetical protein	0	NA	NA	NA	NA	NA	0.203209	-0.04914	0.073676	-0.66696	0.504799	NA
TGME49_203260	hypothetical protein	15.122	-0.21464	0.298793	-0.71836	0.472534	0.922688	10.6418	-0.10676	0.274195	-0.38935	0.697019	0.918631
TGME49_203270	ATP-dependent Clp endopeptidase, proteolytic subunit ClpP domain-containing protein	12.1926	0.00784	0.304349	0.02576	0.979449	0.999692	3.66276	0.018944	0.234673	0.080724	0.935662	0.985618
TGME49_203280	hypothetical protein	13.9061	-0.23714	0.30076	-0.78846	0.430426	0.904772	30.5479	-0.18744	0.245897	-0.76227	0.445897	0.794329
TGME49_203290	hypothetical protein	180.298	0.294534	0.14021	2.10066	0.035671	0.30494	346.942	0.069679	0.107157	0.65025	0.515531	0.833567
TGME49_203300	hypothetical protein	20.4657	-0.55375	0.289186	-1.91485	0.055512	0.398234	19.8619	0.130624	0.268044	0.487324	0.626029	0.889846
TGME49_203310	dense granule protein GRA7	2511.41	-0.05921	0.063397	-0.93392	0.350344	0.853978	14361	-0.12524	0.059685	-2.09826	0.035882	0.226155
TGME49_203320	zinc finger in N-recognin protein	40.0321	-0.33617	0.245888	-1.36717	0.171573	0.686941	31.0008	-0.10926	0.258406	-0.4228	0.672438	0.911198
TGME49_203330	hypothetical protein	0.515747	-0.13031	0.12841	-1.0148	0.310202	0.829774	0.740746	-0.11776	0.124021	-0.9495	0.342369	0.721605
TGME49_203340	metallo-beta-lactamase domain-containing protein	0	NA	NA	NA	NA	NA	0.069536	-0.01988	0.073573	-0.2702	0.787003	NA
TGME49_203350	hypothetical protein	12.5372	0.137668	0.304707	0.451804	0.65141	0.960694	18.7363	-0.93971	0.271313	-3.46356	0.000533	0.008627
TGME49_203358	hypothetical protein	15.4954	0.090912	0.296658	0.306454	0.759259	0.979501	45.0278	-0.08251	0.225013	-0.36671	0.713835	0.925552
TGME49_203362	hypothetical protein	22.1501	0.3058	0.281472	1.08643	0.277289	0.816264	23.1709	0.142058	0.263444	0.539233	0.589726	0.8723
TGME49_203370	hypothetical protein	45.7987	0.071728	0.233103	0.307708	0.758304	0.979452	77.0954	0.238689	0.201994	1.18166	0.237339	0.622775
TGME49_203375	cpw-wpc domain-containing protein	0.607176	-0.00396	0.134006	-0.02957	0.97641	0.999692	0.078064	-0.01727	0.073634	-0.2345	0.814595	NA
TGME49_203380	DnaJ domain-containing protein	24.2699	0.114751	0.284429	0.403444	0.686621	0.968574	56.4041	0.499161	0.226755	2.20132	0.027713	0.188593
TGME49_203390	CRAL/TRIO domain-containing protein	56.6319	0.307285	0.21892	1.40364	0.160427	0.669045	120.028	-0.05364	0.173324	-0.30947	0.756963	0.939965
TGME49_203400	hypothetical protein	35.3287	-0.02308	0.260938	-0.08844	0.929529	0.996099	70.0475	0.202548	0.20752	0.976044	0.329043	0.709214
TGME49_203420	4'-phosphopantetheinyl transferase domain-containing protein	15.2915	-0.0104	0.298333	-0.03486	0.972193	0.999692	14.4212	0.146404	0.274783	0.532798	0.594173	0.87553
TGME49_203430	hypothetical protein	0.26873	0.034422	0.104999	0.327835	0.743036	NA	0.282571	0.010117	0.084101	0.120295	0.90425	NA
TGME49_203440	anaphase-promoting complex subunit APC10	2.95189	-0.05517	0.248379	-0.2221	0.824236	0.986811	4.8895	-0.00867	0.23861	-0.03633	0.971022	0.993537
TGME49_203450	DUF3228 domain-containing protein	22.9342	0.03897	0.27817	0.140094	0.888585	0.988857	56.2846	-0.06777	0.212451	-0.31897	0.749747	0.937918
TGME49_203460	hypothetical protein	3.19798	-0.01194	0.245884	-0.04854	0.961286	0.999692	13.3071	-0.76129	0.274827	-2.77009	0.005604	0.060419
TGME49_203470	hypothetical protein	0	NA	NA	NA	NA	NA	0.117095	-0.01026	0.073787	-0.13912	0.889358	NA
TGME49_203480	hypothetical protein	12.6502	0.080709	0.303924	0.265557	0.790581	0.98596	15.4205	0.23687	0.273291	0.866731	0.386089	0.759749
TGME49_203490	GNL3L/Grn1 GTPase	15.5123	0.048262	0.30074	0.160477	0.872505	0.986811	49.1339	-0.02547	0.220948	-0.11526	0.908242	0.978406
TGME49_203500	alanine dehydrogenase/pyridine nucleotide transhydrogenase domain-containing protein	0.26101	0.025111	0.095079	0.264104	0.7917	NA	0.472102	-0.06117	0.100086	-0.61118	0.541079	NA
TGME49_203505	hypothetical protein	1.22464	-0.26754	0.182731	-1.46414	0.143154	0.639832	1.98193	-0.38078	0.170519	-2.23304	0.025546	0.178641
TGME49_203510	zinc finger, C3HC4 type (RING finger) domain-containing protein	26.4338	-0.17553	0.278714	-0.62979	0.528834	0.930971	27.8365	-0.23796	0.25026	-0.95084	0.341685	0.721523
TGME49_203520	hypothetical protein	13.6595	-0.168	0.301164	-0.55782	0.576967	0.946395	10.6285	-0.02937	0.274209	-0.1071	0.914706	0.979596
TGME49_203540	RNA binding protein, putative	133.254	0.254959	0.161238	1.58126	0.113819	0.583246	247.846	0.397686	0.129153	3.07919	0.002076	0.0277
TGME49_203560	hypothetical protein	22.1351	0.499083	0.285623	1.74735	0.080577	0.481386	0.069536	-0.01988	0.073573	-0.2702	0.787003	NA
TGME49_203570	acyltransferase domain-containing protein	0.515747	-0.13031	0.12841	-1.0148	0.310202	0.829774	0	NA	NA	NA	NA	NA
TGME49_203580	NAD-binding domain 4 domain-containing protein	0	NA	NA	NA	NA	NA	0.139072	-0.00785	0.073835	-0.10636	0.9153	NA
TGME49_203590	hypothetical protein	1.98808	0.185791	0.209692	0.886019	0.375607	0.877909	0	NA	NA	NA	NA	NA
TGME49_203600	hypothetical protein	89.9793	0.672628	0.192552	3.49323	0.000477	0.011055	229.897	0.744272	0.135657	5.48641	4.1e-08	1.76e-06
TGME49_203610	3'-5' exoribonuclease csl4, putative	20.9982	-0.09764	0.285668	-0.34178	0.732515	0.976354	24.8474	-0.21304	0.267797	-0.79552	0.42631	0.785393
TGME49_203620	hypothetical protein	12.6413	0.086715	0.303039	0.286151	0.774763	0.984493	15.8292	0.446284	0.274257	1.62725	0.103684	0.421213
TGME49_203630	ribosomal protein RPL44	115.875	-0.02436	0.174375	-0.13968	0.888914	0.988857	610.731	-0.0296	0.118292	-0.25024	0.802401	0.952624
TGME49_203665	hypothetical protein	47.0538	0.136862	0.233287	0.586666	0.557428	0.941955	15.9764	0.113229	0.274018	0.413216	0.679448	0.914427
TGME49_203682	hypothetical protein	0	NA	NA	NA	NA	NA	0	NA	NA	NA	NA	NA
TGME49_203685	hypothetical protein	0	NA	NA	NA	NA	NA	0.346708	-0.03905	0.089894	-0.43439	0.664004	NA
TGME49_203688	hypothetical protein	0	NA	NA	NA	NA	NA	0.039032	-0.02625	0.07341	-0.35756	0.72067	NA
TGME49_203690	AP2 domain transcription factor AP2VIIa-5	64.7688	0.117206	0.208426	0.562338	0.573886	0.945432	110.383	0.276031	0.178177	1.5492	0.121334	0.458672
TGME49_203700	SFT2 family protein	30.713	-0.30474	0.268022	-1.13701	0.255533	0.790152	60.9529	-0.01639	0.206692	-0.07932	0.936778	0.985618
TGME49_203705	hypothetical protein	2.16381	0.226843	0.232258	0.976684	0.328725	0.842762	0.299626	0.014314	0.087015	0.164495	0.869341	NA
TGME49_203710	AP2 domain transcription factor AP2VIIa-4	138.596	0.365255	0.161616	2.26001	0.02382	0.231781	184.62	0.494172	0.165858	2.97949	0.002887	0.035487
TGME49_203720	vitamin k epoxide reductase family protein	170.811	0.12498	0.143693	0.86977	0.384426	0.881656	372.602	-0.26936	0.129318	-2.08293	0.037257	0.230675
TGME49_203730	hypothetical protein	13.1804	0.176038	0.302261	0.582404	0.560295	0.941955	17.1154	0.052766	0.272447	0.193674	0.846431	0.962546
TGME49_203735	hypothetical protein	2.31458	-0.41256	0.230479	-1.79002	0.073451	0.462707	0.886177	-0.17049	0.129612	-1.31542	0.188369	0.554656
TGME49_203740	hypothetical protein	53.8563	-0.10176	0.230236	-0.44199	0.658499	0.962679	62.1853	-0.28358	0.210822	-1.34514	0.178581	0.543605
TGME49_203750	hypothetical protein	16.7234	-0.16104	0.29547	-0.54503	0.585736	0.949265	36.7589	-0.11424	0.249544	-0.4578	0.647095	0.902184
TGME49_203760	hypothetical protein	22.4723	0.029377	0.282863	0.103855	0.917284	0.992705	31.8831	0.321984	0.250856	1.28354	0.199302	0.572566
TGME49_203770	hypothetical protein	0.729357	0.156268	0.148264	1.05399	0.291889	0.825194	0.325703	0.021401	0.091338	0.23431	0.814745	NA
TGME49_203780	hypothetical protein	42.3912	0.157861	0.253793	0.622007	0.533937	0.935856	89.7555	0.203284	0.196167	1.03628	0.300071	0.684307
TGME49_203790	hypothetical protein	111.864	-0.72157	0.19396	-3.72018	0.000199	0.005237	83.477	-0.53291	0.194687	-2.73729	0.006195	0.065854
TGME49_203800	hypothetical protein	0.503319	-0.11245	0.119838	-0.93839	0.348044	0.851443	0.648659	-0.13431	0.113231	-1.18618	0.235551	NA
TGME49_203810	kelch repeat-containing protein	34.3437	0.09371	0.255262	0.367112	0.713535	0.973047	76.463	0.130662	0.192485	0.678819	0.497253	0.824748
TGME49_203815	hypothetical protein	3.04925	0.355359	0.259498	1.36941	0.170872	0.685875	0	NA	NA	NA	NA	NA
TGME49_203820	hypothetical protein	101.638	0.456081	0.179534	2.54036	0.011074	0.133203	189.251	0.127364	0.14494	0.878739	0.379543	0.753363
TGME49_203830	FHA domain-containing protein	12.8776	0.147448	0.303412	0.485968	0.62699	0.958059	8.29297	-0.02438	0.268165	-0.0909	0.92757	0.983451
TGME49_203840	DEAD/DEAH box helicase domain-containing protein	13.1179	-0.55465	0.305439	-1.81591	0.069385	0.449685	14.0148	-0.36084	0.265923	-1.35693	0.174803	0.537492
TGME49_203860	hypothetical protein	6.47822	0.260181	0.299817	0.867797	0.385505	0.881909	13.1323	-0.04736	0.272605	-0.17372	0.862085	0.96923
TGME49_203870	RAB43, member RAS oncogene family protein	16.0858	-0.02524	0.299884	-0.08417	0.932921	0.996099	34.3424	-0.44438	0.242694	-1.83102	0.067098	0.334804
TGME49_203875	hypothetical protein	7.04347	-0.0002	0.297511	-0.00067	0.999462	0.99974	1.84743	0.023858	0.191926	0.124306	0.901073	0.977466
TGME49_203880	hypothetical protein	80.3049	0.311741	0.198105	1.57361	0.115576	0.586126	106.088	0.215222	0.172187	1.24993	0.211325	0.587386
TGME49_203890	hypothetical protein	0	NA	NA	NA	NA	NA	0.069536	-0.01988	0.073573	-0.2702	0.787003	NA
TGME49_203900	hypothetical protein	0.854907	-0.2309	0.15349	-1.50434	0.132495	0.619587	1.46847	-0.06654	0.132804	-0.50107	0.616324	0.885794
TGME49_203910	TBC domain-containing protein	54.1438	0.040597	0.219055	0.185326	0.852973	0.986811	45.0042	0.144121	0.224701	0.641391	0.521269	0.836719
TGME49_203930	hypothetical protein	116.537	-0.37824	0.165903	-2.27991	0.022613	0.223361	107.813	-0.65016	0.180219	-3.60763	0.000309	0.005289
TGME49_203940	ABC1 protein	6.03032	0.045517	0.291766	0.156004	0.87603	0.986942	6.09035	0.203991	0.260173	0.78406	0.433005	0.788391
TGME49_203950	Myb family DNA-binding domain-containing protein	22.855	0.021776	0.278293	0.078248	0.937631	0.997352	25.4694	-0.09376	0.257237	-0.36449	0.715492	0.925946
TGME49_203960	hypothetical protein	14.9936	0.123161	0.299427	0.411322	0.680836	0.967568	25.3376	-0.41955	0.255692	-1.64085	0.100828	0.418171
TGME49_203970	dolichyl-diphosphooligosaccharide--protein glycosyltransferase	7.76898	0.117045	0.302872	0.386452	0.699162	0.971119	32.0754	-0.17934	0.255026	-0.70323	0.481913	0.817033
TGME49_203980	hypothetical protein	91.9987	0.10622	0.183067	0.580223	0.561764	0.94233	102.9	0.278964	0.172656	1.61572	0.106155	0.424743
TGME49_203985	hypothetical protein	1.31214	-0.29736	0.188895	-1.5742	0.115441	0.585859	1.98257	-0.38344	0.160247	-2.39281	0.01672	0.133407
TGME49_203990	rhoptry protein ROP12	110.594	-0.46943	0.180537	-2.60019	0.009317	0.116564	249.885	-0.33659	0.125067	-2.69123	0.007119	0.073067
TGME49_204000	hypothetical protein	0.130505	-0.00212	0.089902	-0.02362	0.981158	NA	1.10258	0.114638	0.160595	0.713835	0.475329	0.814759
TGME49_204010	hypothetical protein	7.07907	-0.96385	0.299513	-3.21807	0.001291	0.025322	21.2449	-1.80606	0.272078	-6.63802	3.18e-11	2.15e-09
TGME49_204020	ribosomal protein RPL8	515.973	0.043453	0.105687	0.411152	0.680961	0.967568	1827.51	0.049695	0.071281	0.697162	0.485701	0.819598
TGME49_204040	hypothetical protein	12.3702	0.011536	0.305774	0.037726	0.969906	0.999692	7.63278	0.087148	0.264531	0.329444	0.74182	0.936425
TGME49_204045	hypothetical protein	0.456702	0.008428	0.133054	0.063347	0.949491	0.999253	0	NA	NA	NA	NA	NA
TGME49_204050	subtilisin SUB1	458.976	0.108283	0.118959	0.910252	0.36269	0.864987	2101.09	-0.15983	0.08234	-1.94104	0.052253	0.288487
TGME49_204055	hypothetical protein	2.52125	-0.21805	0.249717	-0.8732	0.382553	0.881532	0	NA	NA	NA	NA	NA
TGME49_204060	SNARE domain-containing protein	12.0779	-0.32013	0.30522	-1.04885	0.294249	0.825392	41.0817	-0.29529	0.231792	-1.27394	0.202686	0.577441
TGME49_204070	YT521-B family protein	9.33333	-0.08928	0.305746	-0.29201	0.770283	0.98336	7.22881	-0.41306	0.258936	-1.59523	0.110661	0.435528
TGME49_204080	histidine acid phosphatase superfamily protein	65.8684	-0.36506	0.208646	-1.74968	0.080173	0.481386	52.1178	-0.22114	0.236496	-0.93506	0.349758	0.727483
TGME49_204090	eIF2 kinase IF2K-C	0.715419	0.166325	0.154747	1.07482	0.282455	0.820844	0.069536	-0.01988	0.073573	-0.2702	0.787003	NA
TGME49_204100	eIF2 kinase IF2K-C	29.6294	0.371012	0.266136	1.39407	0.163296	0.674313	16.8352	-0.55284	0.273761	-2.01942	0.043444	0.253336
TGME49_204110	eIF2 kinase IF2K-C	4.69972	0.165487	0.286025	0.578574	0.562877	0.94233	0	NA	NA	NA	NA	NA
TGME49_204120	hypothetical protein	7.17447	0.230942	0.301736	0.765375	0.444048	0.908205	14.7568	-0.39523	0.273346	-1.44589	0.148207	0.498589
TGME49_204130	perforin-like protein PLP1	294.913	0.555788	0.127007	4.37603	1.21e-05	0.000473	546.487	0.459257	0.094525	4.85856	1.18e-06	3.73e-05
TGME49_204140	PHD-finger domain-containing protein	8.25701	0.069962	0.303916	0.230202	0.817935	0.986811	7.63408	0.166358	0.265967	0.625482	0.531655	0.842525
TGME49_204150	hypothetical protein	7.96562	0.307869	0.303123	1.01566	0.309793	0.829774	2.46939	-0.06917	0.209026	-0.33093	0.740694	0.936425
TGME49_204160	GYF domain-containing protein	36.2976	0.177579	0.25012	0.709976	0.477719	0.922936	59.9772	0.445105	0.214666	2.07348	0.038128	0.234731
TGME49_204270	hypothetical protein	35.6321	0.382997	0.260273	1.47152	0.141151	0.637889	15.6943	0.161787	0.274168	0.590102	0.555122	0.853975
TGME49_204280	cell-cycle-associated protein kinase DYRK, putative	52.7351	0.037768	0.23954	0.157668	0.874719	0.986811	32.446	0.019272	0.254004	0.075871	0.939522	0.986649
TGME49_204290	hypothetical protein	0.148896	-0.00212	0.089902	-0.02362	0.981158	NA	0.394038	-0.06272	0.082718	-0.75828	0.448283	NA
TGME49_204300	hypothetical protein	0.348514	0.059971	0.121805	0.492356	0.622468	NA	0.869993	-0.19394	0.135109	-1.43542	0.151168	0.500192
TGME49_204310	hypothetical protein	89.0634	0.529809	0.194202	2.72813	0.006369	0.087455	233.437	0.42216	0.142897	2.95429	0.003134	0.037706
TGME49_204315	hypothetical protein	7.67129	0.248879	0.30334	0.820463	0.411952	0.899716	4.70696	-0.03431	0.237676	-0.14437	0.885207	0.974408
TGME49_204320	hypothetical protein	14.5346	-0.11354	0.302963	-0.37478	0.707825	0.972653	22.5586	-0.16023	0.270653	-0.592	0.553853	0.85332
TGME49_204325	hypothetical protein	1.76704	-0.1221	0.118823	-1.0276	0.304137	0.829448	1.25356	-0.2571	0.13785	-1.86509	0.062169	0.317642
TGME49_204330	hypothetical protein	6.14499	-0.97336	0.292734	-3.32507	0.000884	0.018453	6.48339	-1.28442	0.248976	-5.15882	2.49e-07	9.05e-06
TGME49_204340	hypothetical protein	206.703	0.144327	0.132485	1.08939	0.275983	0.816264	659.535	0.144556	0.096778	1.49369	0.135257	0.477373
TGME49_204350	hypothetical protein	19.7009	-0.2937	0.291428	-1.0078	0.313548	0.830845	12.819	0.08637	0.274505	0.314638	0.753036	0.937918
TGME49_204360	subtilisin SUB4	29.5572	0.144256	0.264842	0.54469	0.585967	0.949265	36.5849	0.437247	0.242631	1.80211	0.071528	0.347294
TGME49_204370	WD-40 repeat protein	56.1054	-0.02958	0.219253	-0.13492	0.892675	0.98888	66.4677	-0.08908	0.200087	-0.44522	0.656163	0.904776
TGME49_204380	hypothetical protein	27.7149	0.155199	0.27019	0.574408	0.565692	0.94233	35.9129	-0.16935	0.259393	-0.65288	0.513831	0.833567
TGME49_204390	hypothetical protein	5.41488	-0.01076	0.28832	-0.03734	0.970217	0.999692	22.3218	0.255156	0.266535	0.957308	0.338412	0.719305
TGME49_204395	hypothetical protein	0.476671	-0.04059	0.125093	-0.3245	0.74556	0.976354	0	NA	NA	NA	NA	NA
TGME49_204400	ATPase synthase subunit alpha, putative	155.849	-0.13122	0.147625	-0.88888	0.374067	0.877201	712.746	0.106342	0.083615	1.27181	0.203442	0.578629
TGME49_204410	endonuclease/exonuclease/phosphatase family protein	24.3998	-0.23288	0.276303	-0.84283	0.399322	0.890656	21.1738	-0.02546	0.265938	-0.09573	0.923734	0.982885
TGME49_204420	oocyst wall protein OWP1	22.2247	-2.7372	0.299792	-9.13032	6.83e-20	1.26e-17	14.7255	-2.23855	0.272313	-8.22051	2.03e-16	2.27e-14
TGME49_204440	cyclic nucleotide-binding domain-containing protein	14.0892	-1.01558	0.304738	-3.33263	0.00086	0.018011	2.89329	-0.04815	0.210349	-0.2289	0.818948	0.957263
TGME49_204460	hydroxymethylglutaryl-CoA lyase, putative	0.339161	-0.08633	0.105703	-0.81675	0.414073	NA	1.03797	-0.17555	0.122179	-1.43679	0.150777	0.500192
TGME49_204468	hypothetical protein	1.52656	-0.30254	0.191892	-1.5766	0.114888	0.585529	0.203209	-0.04914	0.073676	-0.66696	0.504799	NA
TGME49_204472	cyclic nucleotide-binding domain-containing protein	0	NA	NA	NA	NA	NA	0.406418	-0.07553	0.084316	-0.89581	0.370354	NA
TGME49_204480	thioredoxin domain-containing protein	123.201	-0.27819	0.163975	-1.69651	0.089789	0.516251	223.943	0.245594	0.139598	1.75929	0.078529	0.36942
TGME49_204490	hypothetical protein	12.5172	-0.48947	0.303179	-1.61446	0.106428	0.561542	28.7089	-0.02259	0.25031	-0.09023	0.928102	0.983558
TGME49_204500	hypothetical protein	0.861183	0.086649	0.167951	0.515917	0.605912	0.954009	1.21227	-0.17298	0.142881	-1.21063	0.226038	0.607643
TGME49_204505	hypothetical protein	0.16958	-0.04454	0.089885	-0.49551	0.620238	NA	0.069536	-0.01988	0.073573	-0.2702	0.787003	NA
TGME49_204510	WD domain, G-beta repeat-containing protein	22.167	0.102669	0.285845	0.359177	0.719462	0.973514	16.1037	0.090388	0.273284	0.330747	0.740836	0.936425
TGME49_204520	hypothetical protein	0.886577	0.060544	0.159036	0.380695	0.70343	0.972506	0	NA	NA	NA	NA	NA
TGME49_204530	microneme protein MIC11	1010.38	0.030065	0.075917	0.396028	0.692084	0.969917	4814.43	0.075528	0.07066	1.06889	0.285118	0.672962
TGME49_204540	DUF367 domain-containing protein	7.30961	-0.38735	0.301079	-1.28654	0.198255	0.72967	12.9863	-0.26909	0.271972	-0.98941	0.322461	0.702157
TGME49_204550	hypothetical protein	20.8906	-0.04581	0.285052	-0.16071	0.872322	0.986811	31.8232	0.069164	0.24886	0.277924	0.781071	0.945524
TGME49_204560	type I fatty acid synthase, putative	5.27864	-1.09318	0.284621	-3.84083	0.000123	0.00348	4.75437	-0.7572	0.23109	-3.27664	0.00105	0.015668
TGME49_204870	hypothetical protein	0.849485	-0.2125	0.14926	-1.42369	0.154536	0.660866	0	NA	NA	NA	NA	NA
TGME49_204880	hypothetical protein	26.4144	-0.79318	0.27246	-2.91119	0.003601	0.056872	39.2069	-0.1476	0.242612	-0.60837	0.542939	0.847214
TGME49_205000	phosphoglycerate mutase family protein	17.5538	0.194067	0.292049	0.664502	0.506369	0.928148	29.4895	0.167791	0.259176	0.6474	0.517373	0.834771
TGME49_205010	U2 small nuclear ribonucleoprotein family protein, putative	81.3257	0.038951	0.190445	0.204528	0.837941	0.986811	209.01	0.350897	0.132619	2.6459	0.008147	0.080486
TGME49_205020	hypothetical protein	0.391515	0.054699	0.109632	0.498937	0.617824	NA	0.069536	-0.01988	0.073573	-0.2702	0.787003	NA
TGME49_205030	hypothetical protein	29.7817	-0.04793	0.26434	-0.18133	0.856109	0.986811	38.7262	-0.29187	0.236031	-1.23656	0.216249	0.594516
TGME49_205040	PGAP1 family protein	72.8042	0.186302	0.202966	0.917897	0.358673	0.861484	86.7961	-0.02581	0.202194	-0.12766	0.898417	0.977466
TGME49_205050	hypothetical protein	0.536485	0.025878	0.138792	0.186452	0.85209	0.986811	0.117095	-0.01026	0.073787	-0.13912	0.889358	NA
TGME49_205060	hypothetical protein	86.6842	-2.48253	0.203324	-12.2097	2.76e-34	1.32e-31	23.238	-0.52029	0.273726	-1.90077	0.057332	0.304104
TGME49_205070	hypothetical protein	0	NA	NA	NA	NA	NA	0	NA	NA	NA	NA	NA
TGME49_205080	hypothetical protein	0.251659	-0.04956	0.094651	-0.5236	0.600557	NA	0	NA	NA	NA	NA	NA
TGME49_205090	Toxoplasma gondii family D protein	0	NA	NA	NA	NA	NA	0.988386	-0.07208	0.152278	-0.47335	0.635962	0.894739
TGME49_205100	hypothetical protein	9.15928	0.346416	0.305693	1.13322	0.257124	0.790152	18.2372	0.098531	0.270944	0.363659	0.716113	0.926424
TGME49_205110	hypothetical protein	3.70968	-0.04276	0.269867	-0.15846	0.874094	0.986811	0	NA	NA	NA	NA	NA
TGME49_205120	hypothetical protein	5.69527	-0.1213	0.293578	-0.41318	0.679477	0.967568	6.42126	-0.18777	0.251053	-0.74792	0.454509	0.802943
TGME49_205130	hypothetical protein	68.8631	0.040086	0.203124	0.197348	0.843555	0.986811	58.3978	-0.05716	0.206679	-0.27656	0.78212	0.945668
TGME49_205140	hypothetical protein	0.633287	0.007311	0.144979	0.050429	0.95978	0.999692	0.203209	-0.04914	0.073676	-0.66696	0.504799	NA
TGME49_205150	ACR, YagE family COG1723 domain-containing protein	9.6938	-0.15544	0.305784	-0.50832	0.611228	0.954545	12.9315	-0.13087	0.271114	-0.4827	0.629307	0.890631
TGME49_205160	hypothetical protein	11.7252	-0.29964	0.303919	-0.98593	0.324169	0.839672	7.88509	0.3522	0.267892	1.31471	0.188606	0.555116
TGME49_205170	hypothetical protein	77.7304	-0.26081	0.199454	-1.30763	0.190998	0.716593	145.206	-0.85003	0.152363	-5.579	2.42e-08	1.08e-06
TGME49_205180	RNA recognition motif-containing protein	118.064	-0.58511	0.163691	-3.57449	0.000351	0.008485	174.145	0.261505	0.149215	1.75253	0.079682	0.371925
TGME49_205190	hypothetical protein	25.3389	0.074151	0.274163	0.270464	0.786803	0.98594	22.4721	0.218633	0.267147	0.818398	0.41313	0.777857
TGME49_205200	hypothetical protein	25.9005	0.021188	0.278061	0.0762	0.93926	0.997825	26.0049	-0.17944	0.267032	-0.67196	0.501608	0.827706
TGME49_205210	hypothetical protein	2.05496	0.286516	0.234156	1.22361	0.221099	0.756775	2.38639	0.164501	0.204115	0.805922	0.420288	0.781504
TGME49_205220	U5 snRNP-associated subunit, putative	32.1193	0.128747	0.262561	0.49035	0.623886	0.956953	96.8313	-0.13808	0.180978	-0.76298	0.445475	0.794196
TGME49_205230	hypothetical protein	0.59082	-0.17197	0.136928	-1.25593	0.209142	0.741654	0.203209	-0.04914	0.073676	-0.66696	0.504799	NA
TGME49_205240	cleft lip and palate transmembrane protein 1 (clptm1) protein	36.0226	0.151932	0.251195	0.604838	0.545287	0.938764	124.335	0.161911	0.164307	0.985417	0.324419	0.704177
TGME49_205250	rhoptry protein ROP18	424.923	0.016215	0.112388	0.144279	0.88528	0.988857	1235.9	0.016782	0.077303	0.217097	0.828133	0.957765
TGME49_205265	transporter, cation channel family protein	15.4037	0.287052	0.297687	0.964273	0.334909	0.84802	15.0428	0.227556	0.273065	0.833342	0.404652	0.772686
TGME49_205280	hypothetical protein	95.2669	0.043747	0.182207	0.240097	0.810255	0.986811	139.294	-0.10978	0.161352	-0.68036	0.496279	0.824718
TGME49_205290	serine/threonine specific protein phosphatase	32.9695	-0.74643	0.26676	-2.79813	0.00514	0.07502	12.656	0.249169	0.274832	0.906623	0.364606	0.739804
TGME49_205300	hypothetical protein	21.1457	0.207757	0.287313	0.723105	0.469615	0.922161	21.5246	-0.06409	0.269278	-0.23803	0.811862	0.955019
TGME49_205320	hypothetical protein	137.31	0.231956	0.161849	1.43316	0.151812	0.657006	267.559	0.118234	0.128648	0.919046	0.358071	0.73372
TGME49_205330	hypothetical protein	90.6895	-0.23193	0.189309	-1.22514	0.220522	0.755728	280.886	-0.12331	0.122814	-1.00406	0.315351	0.698435
TGME49_205340	ribosomal protein RPS12	501.9	-0.04529	0.09894	-0.45779	0.647105	0.960694	800.1	-0.09673	0.10787	-0.89673	0.369863	0.744714
TGME49_205350	integral membrane protein, GNS1/SUR4 family protein, putative	197.851	0.040303	0.147756	0.272769	0.785031	0.98594	536.338	0.096035	0.096089	0.999437	0.317583	0.700631
TGME49_205360	hypothetical protein	55.8016	0.107692	0.220682	0.487997	0.625552	0.957597	46.5192	0.166077	0.234393	0.708542	0.478609	0.814759
TGME49_205370	hypothetical protein	17.6713	-0.13298	0.29252	-0.45459	0.649402	0.960694	30.2274	-0.42435	0.254963	-1.66437	0.096038	0.407609
TGME49_205380	fructose-bisphospatase I	66.86	-0.08834	0.208108	-0.42448	0.671218	0.964496	164.086	0.140931	0.142648	0.987968	0.323168	0.702575
TGME49_205390	hypothetical protein	12.1271	-0.48001	0.305477	-1.57136	0.116099	0.587373	23.4109	-0.69684	0.26318	-2.64775	0.008103	0.080278
TGME49_205398	DNA repair and recombination protein RAD54, putative	0	NA	NA	NA	NA	NA	0.182531	-0.00569	0.073877	-0.07705	0.938583	NA
TGME49_205402	SNF2 family N-terminal domain-containing protein	0	NA	NA	NA	NA	NA	0	NA	NA	NA	NA	NA
TGME49_205410	RNA pseudouridine synthase superfamily protein	5.87031	-0.3703	0.295251	-1.25417	0.20978	0.741723	6.8094	-0.42681	0.263003	-1.62283	0.104627	0.42283
TGME49_205420	aspartate-semialdehyde dehydrogenase	0	NA	NA	NA	NA	NA	0.800457	-0.188	0.122828	-1.53058	0.125874	0.464899
TGME49_205425	hypothetical protein	0	NA	NA	NA	NA	NA	0	NA	NA	NA	NA	NA
TGME49_205430	isovaleryl-CoA dehydrogenase	2.5663	-0.67377	0.23402	-2.8791	0.003988	0.06138	3.29456	-0.50299	0.188093	-2.67415	0.007492	0.075871
TGME49_205440	CCT chaperonin gamma subunit	68.3712	-0.04756	0.206113	-0.23074	0.817517	0.986811	289.397	-0.08585	0.114519	-0.74969	0.45344	0.802414
TGME49_205450	hypothetical protein	1.22574	-0.04363	0.184544	-0.23643	0.813096	0.986811	0.822911	-0.09913	0.141239	-0.70184	0.482779	0.817489
TGME49_205460	AN1 family Zinc finger domain-containing protein	29.4558	-0.17464	0.263726	-0.66221	0.507836	0.928148	28.0679	-0.31712	0.25858	-1.22641	0.220045	0.600647
TGME49_205470	translation elongation factor 2 family protein, putative	463.144	0.36485	0.097256	3.75145	0.000176	0.004764	2803.67	0.288324	0.057289	5.03281	4.83e-07	1.65e-05
TGME49_205480	IMC subcompartment protein ISP4	12.7951	-1.00422	0.304166	-3.30156	0.000962	0.019841	8.39447	-0.40847	0.255297	-1.59999	0.109601	0.433883
TGME49_205490	integral membrane protein, putative	209.205	0.360756	0.134088	2.69044	0.007136	0.095068	332.6	0.447449	0.113022	3.95895	7.53e-05	0.00152
TGME49_205500	hypothetical protein	35.5532	-0.26392	0.26054	-1.01298	0.311068	0.829774	54.1819	0.059439	0.21431	0.277349	0.781512	0.945668
TGME49_205510	nucleolar protein 5, putative	102.275	0.001263	0.179569	0.007032	0.994389	0.999692	246.543	0.090348	0.125344	0.7208	0.471032	0.813925
TGME49_205520	hypothetical protein	0.992418	-0.17629	0.163549	-1.0779	0.281081	0.819837	2.21179	-0.39116	0.176827	-2.21211	0.026959	0.186035
TGME49_205530	hypothetical protein	0.733151	0.088396	0.154477	0.57223	0.567166	0.94233	0	NA	NA	NA	NA	NA
TGME49_205540	DEAD/DEAH box helicase domain-containing protein	18.0129	-0.10326	0.294532	-0.3506	0.72589	0.974117	35.8702	0.368812	0.244044	1.51125	0.130725	0.472111
TGME49_205550	AGC kinase	18.8028	-0.03872	0.292077	-0.13255	0.894548	0.98888	17.638	-0.11296	0.272781	-0.41409	0.678806	0.914427
TGME49_205558	NAC domain-containing protein	146.614	0.160721	0.157616	1.0197	0.30787	0.829774	609.651	0.060014	0.089374	0.671485	0.501912	0.827706
TGME49_205562	hypothetical protein	38.0499	-0.14895	0.24544	-0.60688	0.543934	0.938764	16.1925	0.1756	0.271553	0.646651	0.517858	0.835357
TGME49_205570	hypothetical protein	17.4591	0.096732	0.295823	0.326994	0.743673	0.976354	31.9179	0.159297	0.249708	0.637933	0.523517	0.838558
TGME49_205580	nuclear factor NF4	29.9991	-0.03835	0.266828	-0.14374	0.885709	0.988857	71.1386	-0.163	0.205998	-0.79127	0.428788	0.786097
TGME49_205590	hypothetical protein	0.861913	-0.21112	0.149102	-1.41592	0.156799	0.661557	0	NA	NA	NA	NA	NA
TGME49_205600	zinc finger, C3HC4 type (RING finger) domain-containing protein	16.1487	-0.02102	0.298384	-0.07045	0.943835	0.997932	15.1398	0.033445	0.273244	0.122399	0.902583	0.977466
TGME49_205615	hypothetical protein	8.7964	-0.0361	0.305063	-0.11833	0.905806	0.990132	2.68217	0.267773	0.216631	1.23608	0.216429	0.594572
TGME49_205625	hypothetical protein	16.5617	0.129932	0.298935	0.434651	0.663816	0.963592	16.2597	0.262313	0.274545	0.955447	0.339352	0.719305
TGME49_205630	hypothetical protein	0	NA	NA	NA	NA	NA	0	NA	NA	NA	NA	NA
TGME49_205640	hypothetical protein	35.244	0.218359	0.254949	0.856484	0.39173	0.884236	28.9039	0.015654	0.25436	0.061542	0.950928	0.989496
TGME49_205650	AP2 domain transcription factor AP2VIIa-3	175.681	0.003632	0.151193	0.024021	0.980836	0.999692	283.16	0.18077	0.119101	1.51779	0.129068	0.470297
TGME49_205658	F5/8 type C domain-containing protein	1.54493	-0.06951	0.205366	-0.33846	0.735017	0.976354	4.79929	-0.5346	0.195382	-2.7362	0.006215	0.06597
TGME49_205662	LCCL domain-containing protein	1.24046	-0.00954	0.185586	-0.05139	0.959015	0.999692	0.182531	-0.00569	0.073877	-0.07705	0.938583	NA
TGME49_205670	SF-assemblin/beta giardin protein	47.9006	-0.44684	0.233136	-1.91665	0.055283	0.39708	75.4164	0.029714	0.199196	0.14917	0.881419	0.972738
TGME49_205680	hypothetical protein	78.6033	-0.24212	0.203352	-1.19064	0.233793	0.763857	110.838	-0.34348	0.176053	-1.95097	0.05106	0.286053
TGME49_205690	hypothetical protein	33.1591	-0.05967	0.25611	-0.23299	0.815767	0.986811	66.9973	0.040968	0.200902	0.20392	0.838416	0.960915
TGME49_205700	cyclophilin precursor	569.46	0.124171	0.092727	1.33909	0.18054	0.701926	3164.81	0.279083	0.083832	3.32908	0.000871	0.013228
TGME49_205710	lysine-tRNA ligase	48.5813	0.069923	0.231121	0.302536	0.762243	0.980104	224.147	0.277327	0.128888	2.15168	0.031422	0.207043
TGME49_205720	Adenosine/AMP deaminase domain-containing protein	7.31118	0.005048	0.297226	0.016985	0.986448	0.999692	8.60637	0.00681	0.268281	0.025383	0.979749	0.995223
TGME49_205730	hypothetical protein	21.7926	0.013845	0.284909	0.048594	0.961243	0.999692	25.6406	-0.44393	0.2558	-1.73547	0.082657	0.380291
TGME49_205740	hypothetical protein	45.461	-0.17812	0.234375	-0.75998	0.447267	0.912307	104.859	-0.32936	0.184437	-1.78575	0.074139	0.356689
TGME49_205750	histone deacetylase complex subunit Sin3	27.5674	0.233025	0.268039	0.869368	0.384646	0.881656	40.1311	0.29271	0.241929	1.2099	0.226316	0.607831
TGME49_205760	membrane protein	0.16958	-0.04454	0.089885	-0.49551	0.620238	NA	1.05035	-0.21571	0.129416	-1.66682	0.09555	0.406546
TGME49_205770	hypothetical protein	0	NA	NA	NA	NA	NA	0.078064	-0.01727	0.073634	-0.2345	0.814595	NA
TGME49_206290	hypothetical protein	0.784531	0.186908	0.16052	1.16439	0.244266	0.776735	1.15747	-0.02594	0.150502	-0.17234	0.863171	0.969527
TGME49_206300	hypothetical protein	15.0436	-0.31386	0.299141	-1.04922	0.294079	0.825392	16.7856	-0.03903	0.272586	-0.14318	0.886151	0.974553
TGME49_206310	prenyltransferase, UbiA family protein	25.1555	0.06446	0.277019	0.232693	0.816	0.986811	30.5391	0.343609	0.251198	1.36788	0.171349	0.532987
TGME49_206320	hypothetical protein	42.4826	0.301363	0.239628	1.25763	0.208526	0.741654	78.8987	0.313941	0.193068	1.62607	0.103936	0.421435
TGME49_206330	PHD-finger domain-containing protein	19.6788	0.0491	0.292507	0.167859	0.866694	0.986811	26.3883	0.102538	0.258313	0.396951	0.691403	0.917526
TGME49_206340	hypothetical protein	136.098	0.04068	0.157678	0.257997	0.796409	0.986215	236.276	0.111515	0.136305	0.818133	0.413281	0.777927
TGME49_206350	ER-retrevial receptor Ter1p, putative	72.6858	-0.1643	0.207813	-0.79061	0.429173	0.904772	104.912	-0.07195	0.184007	-0.39102	0.695785	0.918329
TGME49_206360	peptidyl-tRNA hydrolase domain-containing protein	22.532	-0.24988	0.28324	-0.88223	0.377652	0.878782	21.4088	-0.3984	0.266539	-1.4947	0.134993	0.477316
TGME49_206380	hypothetical protein	39.1441	0.091308	0.253402	0.360327	0.718603	0.973514	44.943	-0.02959	0.224354	-0.13187	0.895085	0.975878
TGME49_206390	hypothetical protein	12.0786	0.006391	0.305185	0.020941	0.983293	0.999692	8.80401	0.029203	0.272417	0.1072	0.91463	0.979596
TGME49_206400	FAD binding domain of DNA photolyase domain-containing protein	0.448982	0.000399	0.130461	0.003055	0.997563	0.999692	0.846892	0.141622	0.142394	0.994575	0.319943	0.701804
TGME49_206415	myosin K	32.4208	0.090822	0.264008	0.344012	0.730837	0.976055	30.5131	0.554766	0.250827	2.21175	0.026984	0.186035
TGME49_206430	formin FRM1	77.7778	-0.1707	0.216451	-0.78863	0.430328	0.904772	58.5152	-0.14155	0.209127	-0.67688	0.498485	0.825303
TGME49_206440	cpw-wpc domain-containing protein	44.0613	-3.43944	0.274201	-12.5435	4.31e-36	2.38e-33	32.5808	-3.38536	0.26767	-12.6475	1.15e-36	3.29e-34
TGME49_206450	autophagy-related cysteine peptidase atg4, putative	187.067	0.071246	0.141631	0.503041	0.614936	0.955567	180.812	0.031779	0.145602	0.218258	0.827228	0.957765
TGME49_206460	hypothetical protein	20.1852	-0.13438	0.286881	-0.4684	0.639496	0.960694	0.537537	-0.05268	0.102079	-0.51611	0.60578	NA
TGME49_206470	pyruvate dehydrogenase complex subunit PDH-E3II	90.1098	0.042852	0.19168	0.22356	0.8231	0.986811	213.363	0.124164	0.132679	0.93582	0.349366	0.7272
TGME49_206480	hypothetical protein	59.0241	-0.05936	0.217217	-0.2733	0.784626	0.98594	119.77	-0.12422	0.173024	-0.71791	0.472813	0.813925
TGME49_206490	ICE family protease (caspase) p20 domain-containing protein	18.0434	0.202655	0.293265	0.69103	0.489547	0.925879	39.5401	0.248348	0.241026	1.03038	0.302834	0.686946
TGME49_206500	hypothetical protein	11.3263	0.092758	0.304905	0.30422	0.76096	0.980104	14.539	-0.25439	0.273861	-0.9289	0.352942	0.728646
TGME49_206510	toxolysin TLN4	252.801	0.113635	0.133053	0.854061	0.393071	0.885675	531.417	0.152705	0.09578	1.59433	0.110863	0.435687
TGME49_206520	hypothetical protein	0.138225	0.008251	0.090058	0.091621	0.926999	NA	0.221563	0.001146	0.07853	0.014599	0.988352	NA
TGME49_206540	hypothetical protein	76.0566	-0.08507	0.195966	-0.43411	0.664206	0.963592	93.6649	0.003652	0.182277	0.020033	0.984017	0.996637
TGME49_206550	hypothetical protein	1.25239	-0.12954	0.188611	-0.68679	0.492213	0.925879	2.50674	-0.35933	0.195891	-1.83433	0.066604	0.333558
TGME49_206560	EF hand domain-containing protein	0	NA	NA	NA	NA	NA	0	NA	NA	NA	NA	NA
TGME49_206570	kinesin, putative	0.767406	-0.2206	0.15184	-1.45286	0.146261	0.646717	0.394038	-0.06272	0.082718	-0.75828	0.448283	NA
TGME49_206580	formin FRM2	44.764	-0.00679	0.241162	-0.02816	0.977531	0.999692	33.7622	0.370101	0.251337	1.47253	0.140879	0.489323
TGME49_206590	calcium-dependent protein kinase CDPK2A	83.0916	0.332106	0.201258	1.65015	0.098913	0.537288	175.178	0.568986	0.151672	3.75143	0.000176	0.003218
TGME49_206600	sigma-70, region 3 protein	17.8736	-0.00089	0.291588	-0.00304	0.997578	0.999692	13.2652	0.148278	0.274665	0.539848	0.589302	0.872108
TGME49_206605	hypothetical protein	2.85445	-0.24599	0.255642	-0.96224	0.33593	0.848188	0.465101	0.050006	0.112744	0.443539	0.657376	NA
TGME49_206610	pyruvate dehydrogenase complex subunit PDH-E2	17.2711	0.179971	0.293561	0.613063	0.539834	0.937054	81.5219	0.106105	0.191073	0.55531	0.578683	0.866173
TGME49_206620	hypothetical protein	0	NA	NA	NA	NA	NA	1.37598	0.049267	0.147025	0.335092	0.737555	0.936247
TGME49_206630	hypothetical protein	33.3576	0.21569	0.272438	0.791701	0.428535	0.904772	33.3622	-0.0665	0.258914	-0.25686	0.79729	0.950531
TGME49_206640	hypothetical protein	26.8539	-0.10321	0.273489	-0.3774	0.70588	0.972558	40.4087	0.068789	0.241731	0.284567	0.775976	0.944686
TGME49_206650	zinc finger, c2h2 type domain-containing protein	3.25266	-0.46199	0.257181	-1.79638	0.072434	0.461351	3.00577	-0.34942	0.212633	-1.64329	0.100323	0.417513
TGME49_206660	hypothetical protein	13.8356	-1.76051	0.305448	-5.76371	8.23e-09	6.79e-07	8.51037	-1.29904	0.261488	-4.96785	6.77e-07	2.25e-05
TGME49_206670	hypothetical protein	73.3226	0.050986	0.199556	0.255497	0.798339	0.986215	123.559	0.178137	0.161484	1.10313	0.269971	0.656757
TGME49_206680	hypothetical protein	16.8084	-0.05356	0.299861	-0.17862	0.858239	0.986811	20.3405	-0.2299	0.266053	-0.86413	0.387517	0.760766
TGME49_206690	glideosome-associated protein with multiple-membrane spans GAPM2B	85.7591	-0.06497	0.188185	-0.34523	0.72992	0.976055	378.614	0.122424	0.124684	0.981873	0.326162	0.705723
TGME49_206695	hypothetical protein	20.4151	0.013417	0.285626	0.046975	0.962533	0.999692	5.02601	-0.0024	0.238437	-0.01006	0.991971	0.997361
TGME49_206700	hypothetical protein	7.26312	0.007005	0.302539	0.023153	0.981528	0.999692	14.9109	-0.04585	0.273631	-0.16756	0.866931	0.970667
TGME49_206710	hypothetical protein	11.9242	-0.23551	0.304712	-0.7729	0.439582	0.906313	18.843	0.077896	0.270387	0.288092	0.773276	0.944537
TGME49_206910	hypothetical protein	0	NA	NA	NA	NA	NA	0	NA	NA	NA	NA	NA
TGME49_207005	SAG-related sequence SRS48Q	0	NA	NA	NA	NA	NA	0	NA	NA	NA	NA	NA
TGME49_207010	SAG-related sequence SRS48K	0.16958	-0.04454	0.089885	-0.49551	0.620238	NA	0.182531	-0.00569	0.073877	-0.07705	0.938583	NA
TGME49_207015	hypothetical protein	0.218009	0.016369	0.097047	0.168672	0.866055	NA	1.64903	0.218771	0.180749	1.21036	0.226143	0.607643
TGME49_207020	hypothetical protein	2.33739	0.057036	0.241219	0.236451	0.813082	0.986811	22.8101	-0.09189	0.270362	-0.33988	0.73395	0.934962
TGME49_207030	hypothetical protein	0.606572	0.128877	0.140028	0.920365	0.357382	0.86091	0.208608	0.001016	0.073996	0.013725	0.98905	NA
TGME49_207040	hypothetical protein	5.83211	0.02384	0.294844	0.080857	0.935556	0.996772	6.30506	-0.24623	0.245388	-1.00341	0.315661	0.698435
TGME49_207050	hypothetical protein	0	NA	NA	NA	NA	NA	0	NA	NA	NA	NA	NA
TGME49_207060	ribonucleoside-diphosphate reductase small subunit	137.681	0.419489	0.162716	2.57805	0.009936	0.121578	552.415	0.488637	0.094416	5.17538	2.27e-07	8.42e-06
TGME49_207065	hypothetical protein	3.838	0.189114	0.276789	0.683243	0.494453	0.926342	0.872149	0.110504	0.123122	0.897513	0.369445	0.744545
TGME49_207070	glycosyl transferase, putative	8.12053	-0.15674	0.302626	-0.51794	0.604501	0.95363	13.8945	-0.5977	0.273717	-2.18365	0.028988	0.194174
TGME49_207080	histone lysine acetyltransferase MYST-B	20.7295	-0.33236	0.288352	-1.15261	0.249069	0.782582	9.70766	0.063302	0.273068	0.231819	0.816679	0.957113
TGME49_207100	hypothetical protein	10.8851	-0.08182	0.305519	-0.26781	0.788845	0.98594	7.11075	-0.2217	0.254004	-0.87283	0.382757	0.756671
TGME49_207110	hypothetical protein	0	NA	NA	NA	NA	NA	0	NA	NA	NA	NA	NA
TGME49_207120	Sad1/UNC family protein	15.8422	-0.18532	0.300575	-0.61655	0.537534	0.937054	17.9614	-0.19431	0.272404	-0.71333	0.475642	0.814759
TGME49_207130	SAG-related sequence SRS49A	0	NA	NA	NA	NA	NA	1.30267	-0.1049	0.149319	-0.70251	0.482361	0.817184
TGME49_207140	SAG-related sequence SRS49B	1.1726	-0.14949	0.186481	-0.80164	0.422762	0.903045	2.87141	-0.12138	0.202354	-0.59983	0.548617	0.850022
TGME49_207150	SAG-related sequence SRS49C	0.130505	-0.00212	0.089902	-0.02362	0.981158	NA	0	NA	NA	NA	NA	NA
TGME49_207160	SAG-related sequence SRS49D	1.679	-0.44025	0.210234	-2.09409	0.036252	0.308078	2.24485	-0.54161	0.178971	-3.02625	0.002476	0.031743
TGME49_207170	hypothetical protein	98.2342	-0.13586	0.177443	-0.76566	0.443881	0.908205	310.91	-0.27313	0.109088	-2.50375	0.012288	0.108551
TGME49_207180	indole-3-glycerol phosphate synthase domain-containing protein	14.9242	-0.42395	0.298342	-1.421	0.155316	0.660866	12.6752	-0.35161	0.273524	-1.28549	0.19862	0.571804
TGME49_207200	hypothetical protein	14.8325	-0.01183	0.302622	-0.03908	0.968829	0.999692	14.8673	-0.12217	0.272971	-0.44755	0.654475	0.903848
TGME49_207210	hypothetical protein	5.18335	-0.86535	0.277928	-3.11359	0.001848	0.033787	15.1297	-1.64946	0.263965	-6.2488	4.14e-10	2.42e-08
TGME49_207230	hypothetical protein	21.2754	0.246816	0.288033	0.856903	0.391498	0.884072	27.7019	0.213952	0.255114	0.838652	0.401664	0.772197
TGME49_207240	hypothetical protein	122.07	0.082961	0.167034	0.496668	0.619423	0.956743	79.2448	-0.00429	0.202996	-0.02111	0.983159	0.996637
TGME49_207250	electron-transfer-flavoprotein, alpha polypeptide	0	NA	NA	NA	NA	NA	0	NA	NA	NA	NA	NA
TGME49_207350	hypothetical protein	8.36977	-1.17077	0.302704	-3.86772	0.00011	0.003143	14.8801	-1.25732	0.273683	-4.59409	4.35e-06	0.000118
TGME49_207360	hypothetical protein	1.67074	-0.36484	0.201968	-1.80645	0.070848	0.457107	2.33823	-0.36973	0.15673	-2.35901	0.018324	0.142026
TGME49_207370	hypothetical protein	93.1189	0.602579	0.185829	3.24265	0.001184	0.023688	108.136	0.368271	0.170794	2.15623	0.031065	0.20568
TGME49_207390	coatomer protein complex, gamma sub-unit, putative	23.7446	-0.20093	0.278222	-0.7222	0.47017	0.922161	32.7599	-0.33553	0.242153	-1.38561	0.165866	0.524975
TGME49_207400	hypothetical protein	7.74386	-0.43609	0.303691	-1.43596	0.151014	0.655483	27.8065	-0.31265	0.254844	-1.22685	0.21988	0.600647
TGME49_207403	hypothetical protein	1.76704	-0.1221	0.118823	-1.0276	0.304137	0.829448	0.800457	-0.188	0.122828	-1.53058	0.125874	0.464899
TGME49_207407	hypothetical protein	0	NA	NA	NA	NA	NA	0	NA	NA	NA	NA	NA
TGME49_207410	tetratricopeptide repeat-containing protein	1.13136	-0.13722	0.176967	-0.77539	0.438108	0.906313	1.86611	0.107529	0.188248	0.571206	0.56786	0.859913
TGME49_207420	hypothetical protein	47.9119	-0.28638	0.235702	-1.21501	0.224361	0.75997	159.16	-0.33744	0.141521	-2.3844	0.017107	0.134768
TGME49_207430	ATP-dependent RNA helicase DDX1, putative	20.0382	-0.1367	0.290276	-0.47094	0.637685	0.960694	67.7439	-0.0991	0.196264	-0.50496	0.613589	0.884902
TGME49_207440	ribosomal protein RPS4	402.888	0.125022	0.107508	1.16292	0.244863	0.777249	1597.6	0.190889	0.07071	2.69962	0.006942	0.071788
TGME49_207450	DNA segment, Chr 10, Wayne State University 52, expressed family protein	16.8926	-0.25359	0.294979	-0.85967	0.38997	0.883449	27.579	-0.15996	0.260936	-0.61301	0.539872	0.846727
TGME49_207460	Rab5B protein	31.7507	0.098053	0.278613	0.351932	0.724889	0.973804	33.7248	-0.2635	0.247256	-1.06568	0.286569	0.673329
TGME49_207470	hypothetical protein	0.346166	-0.06266	0.105951	-0.59143	0.554232	NA	0.203209	-0.04914	0.073676	-0.66696	0.504799	NA
TGME49_207480	GCC2 and GCC3 domain-containing protein	27.9253	1.69576	0.282887	5.99446	2.04e-09	1.86e-07	3.84964	0.370335	0.230224	1.60858	0.107707	0.428927
TGME49_207590	protein phosphatase 2C domain-containing protein	17.7303	0.219914	0.295564	0.744049	0.456847	0.918426	24.6051	0.118446	0.259701	0.456085	0.648329	0.902976
TGME49_207600	tubulin/FtsZ family, GTPase domain-containing protein	3.30042	-0.11932	0.259689	-0.45948	0.645888	0.960694	5.71157	-0.40858	0.237682	-1.71904	0.085607	0.387354
TGME49_207610	rhoptry kinase family protein ROP36 (incomplete catalytic triad)	0.776757	-0.05896	0.152484	-0.38667	0.699004	0.971086	0.951908	-0.13384	0.12295	-1.08856	0.276346	0.664745
TGME49_207620	pyridine nucleotide-disulfide oxidoreductase domain-containing protein	62.1089	0.090723	0.211189	0.429579	0.667502	0.96384	229.099	0.415835	0.134211	3.09837	0.001946	0.026275
TGME49_207630	peptidyl-tRNA hydrolase domain-containing protein	11.271	-0.24733	0.304736	-0.8116	0.417019	0.900725	3.28273	0.120047	0.222449	0.539661	0.589431	0.872108
TGME49_207640	isoleucyl-tRNA synthetase family protein	43.1008	0.442122	0.241726	1.82902	0.067397	0.442368	195.741	0.023196	0.135914	0.170669	0.864484	0.970047
TGME49_207650	OTU family cysteine protease	2.62299	-0.65629	0.240216	-2.73209	0.006293	0.086909	2.15173	-0.27788	0.191272	-1.45277	0.146286	0.497257
TGME49_207665	kinesin motor domain-containing protein	24.619	-0.67994	0.284523	-2.38977	0.016859	0.180155	39.5354	-1.08127	0.241932	-4.4693	7.85e-06	0.000203
TGME49_207680	suppressor of kinetochore protein 1, putative	64.3769	0.03344	0.208317	0.160526	0.872467	0.986811	84.5182	0.211452	0.190091	1.11237	0.265978	0.652663
TGME49_207690	programmed cell death 5 protein	23.8454	0.202326	0.279167	0.724748	0.468606	0.922161	34.4464	0.081635	0.241892	0.337487	0.73575	0.936061
TGME49_207700	rhoptry kinase family protein ROP22 (incomplete catalytic triad)	0	NA	NA	NA	NA	NA	0.762952	-0.04661	0.122528	-0.3804	0.703646	0.921816
TGME49_207710	phosphatidylinositol synthase, putative	20.5624	-0.01672	0.283495	-0.05899	0.952964	0.999692	30.5298	-0.25505	0.256094	-0.99591	0.319293	0.701503
TGME49_207720	hypothetical protein	32.2947	-0.41192	0.265984	-1.54867	0.121461	0.598224	60.2267	0.09399	0.212355	0.442607	0.65805	0.905712
TGME49_207730	hypothetical protein	0.251659	-0.04956	0.094651	-0.5236	0.600557	NA	0.578096	0.069345	0.119438	0.580595	0.561513	NA
TGME49_207740	hypothetical protein	1.01907	-0.29182	0.168414	-1.73278	0.083135	0.491353	2.16639	-0.4096	0.17254	-2.37395	0.017599	0.137223
TGME49_207750	hypothetical protein	21.4085	0.094072	0.289914	0.324483	0.745572	0.976354	22.0914	0.087863	0.265278	0.33121	0.740486	0.936425
TGME49_207760	DnaJ C terminal region domain-containing protein	47.8566	-0.1732	0.233613	-0.74139	0.458456	0.919108	36.3914	0.069705	0.264774	0.263264	0.792347	0.949984
TGME49_207770	PCI domain-containing protein	69.9647	0.154433	0.202422	0.762928	0.445507	0.910118	201.632	0.049689	0.132636	0.374629	0.707936	0.923546
TGME49_207780	hypothetical protein	0.199617	0.01536	0.094083	0.163263	0.870311	NA	0	NA	NA	NA	NA	NA
TGME49_207790	enkurin, putative	9.55916	-1.43887	0.304205	-4.72994	2.25e-06	0.000111	17.5101	-1.84085	0.271519	-6.77981	1.2e-11	8.58e-10
TGME49_207800	hypothetical protein	19.337	-0.41117	0.293125	-1.40272	0.1607	0.669045	38.0026	0.108624	0.240123	0.452369	0.651003	0.903624
TGME49_207820	cell-cycle-associated protein kinase MAPK, putative	102.063	0.030103	0.184603	0.16307	0.870464	0.986811	148.779	-0.01948	0.159804	-0.12192	0.902965	0.977466
TGME49_207830	MORN repeat-containing protein	20.8276	-0.03657	0.287863	-0.12703	0.898913	0.989757	47.2091	-0.41287	0.221276	-1.86585	0.062063	0.317642
TGME49_207840	ribosomal protein RPS17	350.332	0.149884	0.123646	1.21221	0.225434	0.760358	853.814	-0.05428	0.099896	-0.5434	0.586854	0.870771
TGME49_207865	GCC2 and GCC3 domain-containing protein	4.66291	-0.55193	0.286758	-1.92473	0.054263	0.392084	5.5735	-0.84182	0.2435	-3.45717	0.000546	0.008752
TGME49_207875	GCC2 and GCC3 domain-containing protein	0.716078	-0.08197	0.146268	-0.56039	0.575212	0.945432	1.42782	-0.21845	0.16209	-1.34771	0.177751	0.542903
TGME49_207880	hypothetical protein	40.4335	0.688741	0.248178	2.77519	0.005517	0.079152	42.6213	0.703178	0.237696	2.95831	0.003093	0.037283
TGME49_207900	transcription initiation factor TFIIIB	36.9203	0.066923	0.254324	0.263139	0.792443	0.986215	31.7129	-0.32524	0.255247	-1.27422	0.202586	0.577441
TGME49_207910	manganese resistance 1 protein, putative	26.3365	-0.10168	0.279474	-0.36383	0.715988	0.973215	40.2516	0.254706	0.234868	1.08447	0.278158	0.665132
TGME49_207920	hypothetical protein	14.9793	-0.12011	0.300592	-0.39958	0.689465	0.968574	18.5713	0.318803	0.272046	1.17187	0.241249	0.628463
TGME49_207930	phosphatidylethanolamine-binding protein	29.3688	-0.03134	0.266558	-0.11759	0.906392	0.990295	45.2609	0.112319	0.228866	0.490762	0.623595	0.889846
TGME49_207940	ribosomal protein S9, putative	15.8444	-0.69317	0.299208	-2.3167	0.02052	0.206934	19.2925	-0.10771	0.27112	-0.3973	0.69115	0.917526
TGME49_207950	hypothetical protein	36.1176	0.329228	0.251077	1.31126	0.189769	0.715343	62.107	-0.06546	0.207762	-0.31506	0.752718	0.937918
TGME49_207955	hypothetical protein	0.16958	-0.04454	0.089885	-0.49551	0.620238	NA	0	NA	NA	NA	NA	NA
TGME49_207960	hypothetical protein	21.7412	-0.05325	0.289837	-0.18371	0.854241	0.986811	29.9467	0.493546	0.256148	1.9268	0.054004	0.29446
TGME49_207965	hypothetical protein	0.251659	-0.04956	0.094651	-0.5236	0.600557	NA	0.108568	-0.01227	0.073745	-0.16633	0.867899	NA
TGME49_207970	HEAT repeat-containing protein	3.72184	-0.84812	0.262771	-3.2276	0.001248	0.024695	10.0811	-1.65017	0.264469	-6.23955	4.39e-10	2.55e-08
TGME49_207980	PIG-P protein	5.5306	0.010738	0.292407	0.036724	0.970705	0.999692	10.5603	-0.05708	0.271529	-0.21022	0.833499	0.959874
TGME49_207990	ribosomal RNA large subunit methyltransferase J protein	22.9993	0.106152	0.281569	0.377	0.706174	0.972558	64.8219	0.219811	0.217538	1.01045	0.312282	0.69605
TGME49_208010	hypothetical protein	25.8678	0.116371	0.284356	0.409245	0.68236	0.967675	23.691	-0.3601	0.258642	-1.39228	0.163837	0.520962
TGME49_208020	AP2 domain transcription factor AP2Ib-1	2.90745	0.240798	0.254535	0.946029	0.344134	0.851443	1.7008	0.085798	0.177861	0.482388	0.62953	0.890631
TGME49_208030	microneme protein MIC4	1068.55	-0.11521	0.077714	-1.48247	0.138215	0.633379	6020.31	-0.0245	0.059455	-0.41209	0.680276	0.914605
TGME49_208040	aldo-keto reductase	9.23715	-0.06057	0.305706	-0.19814	0.842934	0.986811	5.78508	0.054637	0.254565	0.214627	0.830058	0.958761
TGME49_208050	ABC transporter, putative	19.87	-0.42349	0.285856	-1.48147	0.138482	0.633803	11.4267	-0.1309	0.274789	-0.47636	0.633817	0.893188
TGME49_208070	inositol polyphosphate kinase	39.515	0.164551	0.247777	0.66411	0.50662	0.928148	27.5012	-0.10305	0.254326	-0.40519	0.68534	0.91606
TGME49_208080	hypothetical protein	0	NA	NA	NA	NA	NA	0	NA	NA	NA	NA	NA
TGME49_208090	5-formyltetrahydrofolate cyclo-ligase	5.98301	-0.34633	0.292707	-1.18318	0.236738	0.768544	10.2648	0.09171	0.27195	0.337232	0.735942	0.936131
TGME49_208200	PHD-finger domain-containing protein	27.8286	0.314977	0.270015	1.16652	0.243405	0.775463	25.0504	-0.33987	0.259203	-1.31122	0.189784	0.55619
TGME49_208300	hypothetical protein	47.9699	0.14365	0.236188	0.608202	0.543053	0.938322	40.313	-0.08501	0.230896	-0.36819	0.71273	0.925448
TGME49_208310	hypothetical protein	15.4173	-0.03544	0.299433	-0.11835	0.905794	0.990132	38.5046	-0.09016	0.234506	-0.38445	0.700643	0.921006
TGME49_208320	polynucleotide kinase 3 phosphatase	15.942	-0.41648	0.297316	-1.4008	0.161275	0.670205	49.3062	-0.56851	0.23011	-2.47061	0.013488	0.114567
TGME49_208330	hypothetical protein	0.346166	-0.06266	0.105951	-0.59143	0.554232	NA	0.272745	-0.04649	0.084723	-0.5487	0.583214	NA
TGME49_208340	hypothetical protein	37.8741	0.032882	0.255316	0.128789	0.897524	0.989528	65.842	0.20706	0.202471	1.02267	0.306466	0.691839
TGME49_208350	hypothetical protein	22.8664	-0.21632	0.284937	-0.75917	0.447752	0.91292	40.0168	-0.476	0.234157	-2.03281	0.042072	0.248221
TGME49_208360	hypothetical protein	12.656	0.573483	0.305437	1.87758	0.060439	0.418793	12.1606	0.186377	0.270706	0.688484	0.491148	0.821251
TGME49_208370	myosin heavy chain, putative	181.951	0.332332	0.14675	2.26462	0.023536	0.230265	444.144	0.137558	0.103398	1.33038	0.183392	0.549902
TGME49_208380	hypothetical protein	0.382164	-0.03507	0.117316	-0.2989	0.765018	NA	0.203209	-0.04914	0.073676	-0.66696	0.504799	NA
TGME49_208390	hypothetical protein	11.0753	-0.44466	0.305029	-1.45776	0.144906	0.644574	14.7472	-0.149	0.273158	-0.54547	0.585431	0.869761
TGME49_208400	hypothetical protein	52.3401	0.08101	0.228518	0.354503	0.722962	0.973804	64.2848	0.078404	0.233492	0.335786	0.737032	0.936247
TGME49_208410	hypothetical protein	12.2223	-0.06405	0.303611	-0.21095	0.832927	0.986811	7.33757	-0.14108	0.267101	-0.52819	0.59737	0.878036
TGME49_208420	Sodium:neurotransmitter symporter family protein	70.3347	-0.28371	0.19976	-1.42027	0.15553	0.660866	72.8982	-0.10138	0.201519	-0.50307	0.614914	0.885267
TGME49_208430	serine proteinase inhibitor PI-2, putative	13.9275	-0.45778	0.300331	-1.52425	0.127446	0.611756	30.6043	-0.47158	0.265258	-1.77783	0.075431	0.358988
TGME49_208440	hypothetical protein	50.2977	0.097821	0.231064	0.423352	0.672039	0.964496	138.668	-0.34486	0.168036	-2.05231	0.04014	0.241871
TGME49_208450	protease inhibitor PI2	160.04	0.172614	0.157796	1.09391	0.273995	0.813201	615.933	0.224847	0.090255	2.49124	0.01273	0.110759
TGME49_208490	hypothetical protein	15.7512	0.163454	0.300487	0.543964	0.586466	0.949265	52.9545	-0.20453	0.216639	-0.94413	0.345106	0.724384
TGME49_208500	protein phosphatase 2C domain-containing protein	31.6358	0.012458	0.268058	0.046476	0.962931	0.999692	55.4641	0.017817	0.228094	0.078114	0.937737	0.985618
TGME49_208510	hypothetical protein	18.1964	-0.08203	0.295387	-0.27772	0.781231	0.984905	12.154	0.030164	0.27482	0.109761	0.912599	0.979409
TGME49_208530	nicotinate phosphoribosyltransferase	61.2735	0.233493	0.211846	1.10218	0.270381	0.810016	126.005	0.471528	0.16578	2.8443	0.004451	0.050282
TGME49_208540	DEAD/DEAH box helicase domain-containing protein	11.7948	-0.10686	0.303905	-0.35162	0.725121	0.973804	41.9698	-0.02727	0.228284	-0.11945	0.904919	0.97753
TGME49_208550	hypothetical protein	71.743	0.171789	0.201504	0.852533	0.393918	0.886193	133.417	-0.50398	0.170672	-2.9529	0.003148	0.037743
TGME49_208560	carrier superfamily protein	39.644	-0.25315	0.250919	-1.00889	0.313028	0.830346	102.621	0.524805	0.174292	3.01106	0.002603	0.032822
TGME49_208570	ubiquitin conjugating enzyme E2, putative	76.4638	0.963027	0.21283	4.52487	6.04e-06	0.000261	134.863	0.618512	0.160157	3.86192	0.000112	0.0022
TGME49_208580	DNA ligase 1, putative	28.5816	-0.14453	0.271313	-0.53271	0.594235	0.952505	48.6626	-0.00411	0.221706	-0.01854	0.985205	0.996637
TGME49_208590	vacuolar ATP synthase subunit 54kD, putative	65.3312	-0.26016	0.2119	-1.22773	0.219548	0.755335	142.549	-0.05175	0.160571	-0.3223	0.747224	0.937377
TGME49_208710	DNA/RNA non-specific endonuclease	4.35373	0.226094	0.281446	0.803329	0.421785	0.902828	8.79938	-0.15997	0.266197	-0.60093	0.547884	0.850022
TGME49_208718	protein tyrosine phosphatase type IVA A, putative	43.8947	0.075685	0.244914	0.309027	0.757301	0.979452	17.8245	-0.51946	0.270109	-1.92317	0.054459	0.295111
TGME49_208722	hypothetical protein	22.8074	-0.16943	0.284213	-0.59615	0.551077	0.939583	3.88015	-0.24813	0.23275	-1.06607	0.286393	0.673329
TGME49_208730	microneme protein, putative	178.541	-3.93958	0.17976	-21.9158	########	########	125.682	-4.14905	0.194197	-21.3652	########	2.41e-98
TGME49_208740	microneme protein, putative	31.6889	-1.00886	0.267484	-3.77165	0.000162	0.004428	51.0707	-1.17428	0.217229	-5.4057	6.46e-08	2.65e-06
TGME49_208750	RWD domain-containing protein	24.2497	-0.01835	0.281835	-0.0651	0.948097	0.998722	43.7433	-0.1647	0.233518	-0.70529	0.480627	0.815863
TGME49_208760	hypothetical protein	0.597826	-0.14045	0.132964	-1.05631	0.290825	0.823899	0	NA	NA	NA	NA	NA
TGME49_208770	hypothetical protein	0	NA	NA	NA	NA	NA	0	NA	NA	NA	NA	NA
TGME49_208780	ubiquitin-conjugating enzyme subfamily protein	21.083	-0.09066	0.288852	-0.31385	0.753632	0.978443	47.0812	-0.08975	0.22173	-0.40478	0.685638	0.91606
TGME49_208790	MC family transporter, putative	50.5561	0.185275	0.231266	0.801133	0.423054	0.903045	143.932	0.032729	0.160444	0.20399	0.838361	0.960915
TGME49_208800	mediator complex subunit MED18	21.8291	0.212915	0.289658	0.735058	0.462304	0.921401	22.4081	-0.05746	0.263782	-0.21784	0.827555	0.957765
TGME49_208810	hypothetical protein	0.251659	-0.04956	0.094651	-0.5236	0.600557	NA	0.039032	-0.02625	0.07341	-0.35756	0.72067	NA
TGME49_208820	1-deoxy-D-xylulose-5-phosphate synthase	20.5035	-0.0013	0.286699	-0.00452	0.996393	0.999692	6.92688	0.274074	0.26554	1.03214	0.302006	0.68575
TGME49_208830	hypothetical protein	320.161	0.350328	0.121438	2.88484	0.003916	0.060869	798.101	0.718526	0.097176	7.39409	1.42e-13	1.17e-11
TGME49_208842	DEAD/DEAH box helicase domain-containing protein	60.3068	0.496093	0.221825	2.23642	0.025325	0.242151	37.1926	0.199291	0.238825	0.834462	0.404021	0.772686
TGME49_208850	SAG-related sequence SRS11	9.37608	-0.85356	0.305697	-2.79217	0.005236	0.076261	58.8289	-1.80557	0.234668	-7.69416	1.42e-14	1.28e-12
TGME49_208910	hypothetical protein	21.2774	0.680193	0.288138	2.36065	0.018243	0.190967	33.9387	0.012705	0.244308	0.052004	0.958525	0.99027
TGME49_208970	RNA recognition motif-containing protein	39.8913	0.016832	0.241204	0.069785	0.944365	0.997932	16.3401	-0.22262	0.27267	-0.81646	0.414238	0.778029
TGME49_208980	hypothetical protein	13.7078	0.125493	0.302009	0.415528	0.677755	0.967568	11.8551	-0.00479	0.274779	-0.01744	0.986087	0.996803
TGME49_208990	hypothetical protein	10.8109	0.361029	0.305765	1.18074	0.237706	0.769946	9.78006	0.163961	0.272324	0.602079	0.547121	0.849477
TGME49_209000	HECT-domain (ubiquitin-transferase) domain-containing protein	72.5507	-0.02076	0.202852	-0.10235	0.918483	0.992705	58.0597	-0.52177	0.233465	-2.2349	0.025424	0.178148
TGME49_209005	hypothetical protein	0	NA	NA	NA	NA	NA	0.203209	-0.04914	0.073676	-0.66696	0.504799	NA
TGME49_209010	elongation factor TS protein	9.18424	0.037013	0.305723	0.121066	0.903639	0.990087	16.1971	-0.2186	0.274451	-0.7965	0.425744	0.785319
TGME49_209020	hypothetical protein	8.94874	-0.41362	0.305683	-1.35311	0.176022	0.695276	13.2614	-0.01713	0.274428	-0.06241	0.950237	0.989496
TGME49_209030	actin ACT1	1710.11	-0.24342	0.068495	-3.55382	0.00038	0.009119	6877.77	-0.28894	0.05592	-5.16698	2.38e-07	8.76e-06
TGME49_209040	hypothetical protein	2.40137	-0.47146	0.237424	-1.98575	0.047061	0.361556	0.44545	-0.0942	0.099847	-0.94343	0.345463	NA
TGME49_209045	hypothetical protein	0.924559	-0.24736	0.157888	-1.56666	0.117193	0.589744	0.812837	-0.13943	0.108997	-1.27918	0.200835	0.574557
TGME49_209050	Tyrosine kinase-like (TKL) protein	51.9491	-0.50941	0.227513	-2.23903	0.025154	0.241487	29.8314	-0.04786	0.247976	-0.19301	0.846954	0.962546
TGME49_209060	thrombospondin type 1 domain-containing protein	20.3221	-0.17594	0.292367	-0.60178	0.54732	0.938764	46.9202	-0.00169	0.221996	-0.00763	0.993911	0.997757
TGME49_209070	hypothetical protein	20.2466	0.014226	0.286786	0.049607	0.960436	0.999692	2.66947	-0.02575	0.212017	-0.12146	0.903327	0.977466
TGME49_209080	transport protein particle (trapp) component, bet3 protein	25.0956	0.072313	0.272528	0.265341	0.790747	0.985996	35.4441	-0.12848	0.254089	-0.50565	0.613102	0.884697
TGME49_209090	proteasome maturation factor ump1 protein	39.7444	-0.16126	0.255455	-0.63128	0.527859	0.930197	168.188	-0.00089	0.146957	-0.00603	0.995186	0.997956
TGME49_209095	hypothetical protein	16.2199	0.000685	0.297553	0.002302	0.998164	0.999692	0	NA	NA	NA	NA	NA
TGME49_209100	PUB domain-containing protein	22.0815	0.176503	0.290577	0.607423	0.54357	0.938538	47.9787	-0.05401	0.226841	-0.23808	0.811822	0.955019
TGME49_209108	hypothetical protein	7.15844	0.128303	0.302661	0.423916	0.671627	0.964496	14.248	0.153038	0.27386	0.558817	0.576286	0.864409
TGME49_209112	hypothetical protein	3.52784	-0.03928	0.266069	-0.14763	0.882634	0.988857	5.468	0.350059	0.238452	1.46805	0.142091	0.490548
TGME49_209120	hypothetical protein	35.5979	-0.05021	0.251826	-0.1994	0.841952	0.986811	44.141	-0.25283	0.232743	-1.08632	0.277338	0.665042
TGME49_209130	regulator of chromosome condensation (RCC1) repeat-containing protein	16.251	0.070442	0.295729	0.238198	0.811728	0.986811	23.0158	-0.58817	0.264186	-2.22634	0.025992	0.181386
TGME49_209140	anti-silencing protein, ASF1 family protein	47.4106	-0.04957	0.230859	-0.2147	0.830002	0.986811	75.0323	-0.10923	0.209383	-0.52168	0.601894	0.878585
TGME49_209150	non-proton pumping type-II NADH dehydrogenase I	45.343	-0.04438	0.241156	-0.18405	0.853977	0.986811	95.0116	-0.04521	0.192325	-0.23505	0.814173	0.955884
TGME49_209160	myristoyl CoA:protein N-myristoyltransferase	51.8486	0.287575	0.22438	1.28164	0.199968	0.733996	203.592	0.368851	0.148271	2.48768	0.012858	0.111425
TGME49_209170	hypothetical protein	40.8243	0.117313	0.250418	0.46847	0.639449	0.960694	45.3156	-0.19304	0.229432	-0.84139	0.400131	0.771198
TGME49_209180	PAN domain-containing protein	0.382164	-0.03507	0.117316	-0.2989	0.765018	NA	2.3771	-0.11844	0.178559	-0.66334	0.507115	0.829199
TGME49_209190	ABC transporter transmembrane region domain-containing protein	20.7674	-0.16316	0.287557	-0.56741	0.570437	0.943633	39.2505	0.487093	0.23964	2.0326	0.042093	0.248221
TGME49_209200	hypothetical protein	35.9271	0.154775	0.252196	0.61371	0.539407	0.937054	64.6026	0.050724	0.222184	0.228295	0.819417	0.957263
TGME49_209210	hypothetical protein	28.3404	0.205096	0.26589	0.771358	0.440495	0.906313	59.4822	0.063858	0.226033	0.282517	0.777547	0.944757
TGME49_209240	RNA methyltransferase	22.5346	-0.6274	0.282206	-2.22319	0.026203	0.247262	32.5204	-0.55666	0.264143	-2.10741	0.035082	0.223209
TGME49_209250	hypothetical protein	117.329	0.18726	0.176255	1.06244	0.288038	0.823899	155.506	0.383704	0.152151	2.52187	0.011673	0.104056
TGME49_209260	cytochrome c oxidase subunit, putative	157.203	0.038388	0.150915	0.254367	0.799212	0.986215	610.962	0.165039	0.087975	1.87597	0.06066	0.313886
TGME49_209270	hypothetical protein	8.96879	0.197881	0.305386	0.64797	0.517004	0.928148	16.0417	-0.0445	0.272454	-0.16332	0.870263	0.971844
TGME49_209280	hypothetical protein	19.5501	0.114734	0.289529	0.396277	0.691901	0.969917	33.9594	0.068374	0.244739	0.279375	0.779957	0.944983
TGME49_209290	ribosomal protein RPS28	520.984	-0.11234	0.106911	-1.0508	0.293348	0.825392	620.733	-0.51095	0.109463	-4.66778	3.04e-06	8.65e-05
TGME49_209300	WD domain, G-beta repeat-containing protein	2.12563	-0.59487	0.223635	-2.65999	0.007814	0.101843	3.68417	-0.65199	0.206023	-3.16465	0.001553	0.021693
TGME49_209410	hypothetical protein	0	NA	NA	NA	NA	NA	0.537537	-0.05268	0.102079	-0.51611	0.60578	NA
TGME49_209420	hypothetical protein	60.8104	-0.51241	0.218385	-2.34636	0.018958	0.19616	151.516	-0.61044	0.159394	-3.82972	0.000128	0.002469
TGME49_209430	40S ribosomal protein S4, putative	29.729	0.241409	0.263316	0.916806	0.359244	0.861484	56.4229	0.016953	0.234876	0.07218	0.942459	0.987337
TGME49_209440	hypothetical protein	52.8857	0.276666	0.229737	1.20427	0.228485	0.7613	35.0055	0.261888	0.25866	1.01248	0.311308	0.69605
TGME49_209450	TLD protein	44.4147	-0.12059	0.240579	-0.50126	0.616187	0.955567	33.1134	0.145275	0.249026	0.583373	0.559642	0.854911
TGME49_209460	hypothetical protein	12.8011	-0.38464	0.302362	-1.27211	0.203335	0.737448	7.30763	-0.22882	0.264164	-0.86619	0.386388	0.7599
TGME49_209470	hypothetical protein	0.130505	-0.00212	0.089902	-0.02362	0.981158	NA	0	NA	NA	NA	NA	NA
TGME49_209480	hypothetical protein	0	NA	NA	NA	NA	NA	0	NA	NA	NA	NA	NA
TGME49_209485	hypothetical protein	0	NA	NA	NA	NA	NA	0.069536	-0.01988	0.073573	-0.2702	0.787003	NA
TGME49_209490	hypothetical protein	25.7387	-0.05827	0.281998	-0.20664	0.836291	0.986811	53.1205	0.188453	0.225281	0.836525	0.402859	0.772326
TGME49_209500	hypothetical protein	64.2743	0.247672	0.209808	1.18047	0.237814	0.769946	72.3489	0.139507	0.20795	0.67087	0.502304	0.827706
TGME49_209510	hypothetical protein	0	NA	NA	NA	NA	NA	0.139072	-0.00785	0.073835	-0.10636	0.9153	NA
TGME49_209515	hypothetical protein	0.849485	-0.2125	0.14926	-1.42369	0.154536	0.660866	0	NA	NA	NA	NA	NA
TGME49_209520	WD domain, G-beta repeat-containing protein	23.5889	0.402295	0.280258	1.43545	0.15116	0.655483	27.1168	-0.2595	0.258891	-1.00235	0.316175	0.698937
TGME49_209530	hypothetical protein	14.3756	-0.35142	0.300087	-1.17107	0.24157	0.773326	14.0449	-0.16335	0.27408	-0.59599	0.551184	0.851016
TGME49_209540	hypothetical protein	6.22711	0.056291	0.298534	0.188557	0.85044	0.986811	6.74303	-0.04943	0.26157	-0.18897	0.850114	0.963791
TGME49_209550	hypothetical protein	6.36215	-0.14042	0.299089	-0.4695	0.63871	0.960694	7.29801	-0.14224	0.262506	-0.54186	0.587915	0.870806
TGME49_209560	hypothetical protein	0.130505	-0.00212	0.089902	-0.02362	0.981158	NA	0.559743	-0.01129	0.113265	-0.09971	0.920577	NA
TGME49_209570	suppressor of mitotic defects protein	17.0628	-0.56931	0.295476	-1.92675	0.054011	0.392081	41.7242	-0.32161	0.231722	-1.38791	0.165164	0.523235
TGME49_209580	RNA methylase family UPF0020 protein	21.6336	-0.09265	0.281377	-0.32927	0.741955	0.976354	29.8919	0.099853	0.248997	0.401019	0.688406	0.916617
TGME49_209583	hypothetical protein	0	NA	NA	NA	NA	NA	0.242241	-0.04916	0.081525	-0.60301	0.546505	NA
TGME49_209585	hypothetical protein	0	NA	NA	NA	NA	NA	0	NA	NA	NA	NA	NA
TGME49_209590	hypothetical protein	0	NA	NA	NA	NA	NA	0.078064	-0.01727	0.073634	-0.2345	0.814595	NA
TGME49_209600	hypothetical protein	166.371	0.419186	0.155391	2.69763	0.006984	0.094442	538.878	0.180691	0.111994	1.61339	0.10666	0.426222
TGME49_209610	oocyst wall protein OWP2	0	NA	NA	NA	NA	NA	1.18212	-0.16776	0.117425	-1.42868	0.153097	0.503459
TGME49_209620	eukaryotic aspartyl protease superfamily protein	0	NA	NA	NA	NA	NA	0.416244	-0.03695	0.106155	-0.34804	0.727808	NA
TGME49_209630	hypothetical protein	8.08097	-0.00847	0.303566	-0.02791	0.977737	0.999692	22.9892	-0.2055	0.266745	-0.7704	0.44106	0.792416
TGME49_209640	hypothetical protein	4.74151	-0.365	0.278778	-1.30929	0.190435	0.715601	5.67175	-0.11154	0.247962	-0.44982	0.652837	0.903624
TGME49_209650	RNA-directed DNA polymerase	16.9761	0.306582	0.29696	1.0324	0.301883	0.828756	3.71967	0.019733	0.234062	0.084307	0.932812	0.985222
TGME49_209670	hypothetical protein	3.83373	-0.35682	0.267379	-1.33452	0.182033	0.704941	1.17082	0.040484	0.161334	0.250931	0.801867	0.952624
TGME49_209680	hypothetical protein	13.1497	-0.42427	0.303532	-1.39777	0.162183	0.672424	25.8742	-0.08043	0.265263	-0.30321	0.761727	0.941637
TGME49_209690	small nuclear ribonucleoprotein	37.0763	0.012557	0.254621	0.049317	0.960666	0.999692	68.8475	0.086422	0.20006	0.431981	0.665755	0.909007
TGME49_209700	hypothetical protein	34.6617	-0.07838	0.253159	-0.30961	0.756856	0.979452	57.3557	-0.12112	0.208839	-0.57998	0.561928	0.855728
TGME49_209705	hypothetical protein	0	NA	NA	NA	NA	NA	0	NA	NA	NA	NA	NA
TGME49_209710	ribosomal protein RPL28	18.1861	-0.13711	0.291961	-0.46963	0.638623	0.960694	13.9679	0.268468	0.274816	0.976898	0.32862	0.709023
TGME49_209720	hypothetical protein	58.7988	-0.13309	0.216919	-0.61353	0.539527	0.937054	376.042	-0.08688	0.11274	-0.77061	0.44094	0.792416
TGME49_209730	hypothetical protein	18.5059	-0.0761	0.296806	-0.25639	0.797646	0.986215	26.7023	0.290514	0.257392	1.12868	0.259032	0.644147
TGME49_209740	hypothetical protein	12.1884	-0.24393	0.303758	-0.80303	0.421959	0.902828	4.61981	0.190652	0.247746	0.769549	0.441567	0.792599
TGME49_209755	MAG2	4.55811	-0.7573	0.264561	-2.86246	0.004204	0.063954	11.0257	-1.5387	0.266062	-5.78325	7.33e-09	3.41e-07
TGME49_209770	helicase, putative	5.91117	-0.52482	0.295086	-1.77855	0.075314	0.466896	7.41059	0.118938	0.256661	0.463405	0.643074	0.900137
TGME49_209780	hypothetical protein	0	NA	NA	NA	NA	NA	0.139072	-0.00785	0.073835	-0.10636	0.9153	NA
TGME49_209790	radical SAM domain-containing protein	4.95335	-0.2661	0.285551	-0.93189	0.351396	0.855091	19.7527	-0.24873	0.267848	-0.92861	0.353091	0.728646
TGME49_209800	formate/nitrite transporter protein	60.9737	0.701016	0.222895	3.14504	0.001661	0.030813	110.554	0.469502	0.176104	2.66605	0.007675	0.076929
TGME49_209810	hypothetical protein	0.339161	-0.08633	0.105703	-0.81675	0.414073	NA	0.787435	-0.06574	0.111651	-0.58878	0.556009	0.853975
TGME49_209820	syntaxin protein	10.7149	0.002271	0.305041	0.007444	0.994061	0.999692	6.38879	0.038751	0.247836	0.156357	0.875752	0.971844
TGME49_209830	myosin heavy chain, putative	1.96304	-0.23592	0.221844	-1.06343	0.287586	0.823899	5.64502	-0.0989	0.252103	-0.3923	0.694835	0.918308
TGME49_209850	RNA recognition motif-containing protein	33.132	0.493713	0.266254	1.85429	0.063697	0.430578	91.4119	-0.14643	0.181576	-0.80643	0.419997	0.781504
TGME49_209860	SRP40, C-terminal domain-containing protein	8.03408	-0.43364	0.304115	-1.4259	0.153896	0.660866	29.5584	-0.19466	0.255151	-0.76292	0.445509	0.794196
TGME49_209870	HAD hydrolase, family IIA protein	11.3473	-0.24226	0.305268	-0.7936	0.42743	0.904772	35.0757	-0.30402	0.244059	-1.24569	0.212878	0.589309
TGME49_209880	glutamic acid-rcih protein, putative	42.5869	0.071203	0.241034	0.295408	0.767682	0.982463	50.7561	-0.1788	0.233687	-0.76511	0.444205	0.794196
TGME49_209890	hypothetical protein	132.245	0.3391	0.166057	2.04207	0.041145	0.333855	135.81	0.06434	0.153846	0.418209	0.675795	0.912883
TGME49_209900	hypothetical protein	25.3645	0.078916	0.275109	0.286853	0.774225	0.984493	24.9361	-0.17949	0.260539	-0.68892	0.490872	0.82124
TGME49_209910	histone H2Bv	444.438	0.052729	0.099258	0.531235	0.595256	0.95265	1971.61	-0.10628	0.074178	-1.43282	0.151908	0.501008
TGME49_209920	PAN domain-containing protein	0.382164	-0.03507	0.117316	-0.2989	0.765018	NA	0.43307	-0.07204	0.097979	-0.73526	0.462181	NA
TGME49_209930	hypothetical protein	0.538781	0.006504	0.139469	0.046637	0.962803	0.999692	1.0439	-0.06331	0.143003	-0.44269	0.657993	0.905712
TGME49_209940	transporter/permease protein	11.0442	0.257848	0.30524	0.844739	0.398257	0.889776	20.145	-0.57963	0.265955	-2.17943	0.0293	0.195315
TGME49_209945	hypothetical protein	19.879	0.028443	0.286688	0.099212	0.92097	0.992866	78.1236	0.1558	0.196767	0.7918	0.428478	0.786097
TGME49_209950	thioredoxin, putative	207.319	0.303436	0.137794	2.2021	0.027658	0.256609	723.813	0.511936	0.08495	6.02629	1.68e-09	8.64e-08
TGME49_209960	glycosyltransferase	50.6248	0.406171	0.230216	1.7643	0.077681	0.475811	45.7215	-0.02183	0.227156	-0.09609	0.923452	0.982885
TGME49_209970	Spc97 / Spc98 family protein	18.3188	-0.13701	0.296902	-0.46145	0.644476	0.960694	20.0072	-0.20364	0.266801	-0.76326	0.445309	0.794196
TGME49_209985	cAMP-dependent protein kinase	0.400556	-0.03613	0.118878	-0.30394	0.761176	NA	5.43108	-0.49677	0.248617	-1.99815	0.0457	0.263131
TGME49_210095	hypothetical protein	0	NA	NA	NA	NA	NA	0	NA	NA	NA	NA	NA
TGME49_210100	hypothetical protein	0	NA	NA	NA	NA	NA	0	NA	NA	NA	NA	NA
TGME49_210210	hypothetical protein	1.53584	-0.08588	0.20999	-0.40897	0.682564	0.967675	0.925209	-0.14843	0.130743	-1.1353	0.256252	0.640681
TGME49_210220	hypothetical protein	5.9368	-0.31523	0.294847	-1.06914	0.285007	0.823611	2.65971	0.170929	0.21687	0.788167	0.430599	0.786731
TGME49_210230	hypothetical protein	27.5381	-0.28811	0.272462	-1.05743	0.290317	0.823899	28.8569	-0.31231	0.254721	-1.22609	0.220166	0.600647
TGME49_210235	hypothetical protein	1.54356	-0.01452	0.207145	-0.07011	0.944108	0.997932	1.22677	-0.07285	0.154925	-0.47021	0.638208	0.896792
TGME49_210245	hypothetical protein	8.32402	0.316212	0.303293	1.04259	0.297137	0.828756	3.5982	-0.016	0.230683	-0.06935	0.944714	0.987909
TGME49_210255	hypothetical protein	74.9187	0.18763	0.203917	0.920132	0.357504	0.86091	60.3661	-0.09033	0.205802	-0.43891	0.660726	0.906283
TGME49_210260	NAD-dependent glycerol-3-phosphate dehydrogenase	0.469666	-0.07383	0.126461	-0.58378	0.559371	0.941955	0.252067	0.00705	0.094199	0.074845	0.940338	NA
TGME49_210270	hypothetical protein	43.1795	-0.23218	0.240612	-0.96497	0.334559	0.84802	36.614	0.077615	0.237617	0.32664	0.743941	0.936677
TGME49_210280	PEK kinase	19.757	0.181226	0.286471	0.632614	0.526985	0.929589	45.108	-0.47781	0.229109	-2.08552	0.037022	0.229991
TGME49_210300	hypothetical protein	54.0464	0.309038	0.222407	1.38952	0.164676	0.677825	34.8132	0.088384	0.239878	0.368455	0.712534	0.925448
TGME49_210310	hypothetical protein	26.5971	0.278983	0.271186	1.02875	0.303596	0.829448	46.1849	0.039837	0.23227	0.171513	0.863821	0.969621
TGME49_210320	SAG-related sequence SRS37A	0.16958	-0.04454	0.089885	-0.49551	0.620238	NA	0.394038	-0.06272	0.082718	-0.75828	0.448283	NA
TGME49_210330	SAG-related sequence SRS37B	0.16958	-0.04454	0.089885	-0.49551	0.620238	NA	0.182531	-0.00569	0.073877	-0.07705	0.938583	NA
TGME49_210345	hypothetical protein	23.0956	-0.06926	0.284058	-0.24381	0.807374	0.986811	21.2185	-0.22363	0.271752	-0.82292	0.410552	0.77698
TGME49_210360	DEAD (Asp-Glu-Ala-Asp) box polypeptide 41 family protein	27.6777	0.073675	0.276191	0.266752	0.78966	0.98594	29.3239	0.323022	0.256318	1.26024	0.207583	0.582441
TGME49_210370	hypothetical protein	135.278	-0.46724	0.156619	-2.98327	0.002852	0.047191	222.345	-0.36389	0.124201	-2.92985	0.003391	0.040446
TGME49_210380	hypothetical protein	21.7892	0.179637	0.292107	0.614968	0.538576	0.937054	42.1561	0.343036	0.237784	1.44264	0.149123	0.499949
TGME49_210390	WD domain, G-beta repeat-containing protein	11.6372	-0.0261	0.304767	-0.08563	0.931761	0.996099	25.6884	-0.50515	0.256975	-1.96576	0.049326	0.27908
TGME49_210400	hypothetical protein	0.069112	-0.00557	0.089846	-0.06195	0.950605	NA	0.386711	0.02985	0.093389	0.319629	0.74925	NA
TGME49_210408	HMG (high mobility group) box domain-containing protein	559.546	-0.13742	0.096536	-1.42353	0.154581	0.660866	464.406	-0.20392	0.10408	-1.95924	0.050084	0.282597
TGME49_210412	hypothetical protein	8.04676	0.362114	0.304355	1.18978	0.234135	0.764585	12.8034	0.544469	0.274604	1.98274	0.047397	0.271075
TGME49_210420	hypothetical protein	60.1625	-0.59128	0.219381	-2.69524	0.007034	0.094766	57.8227	-0.04148	0.214343	-0.19351	0.846558	0.962546
TGME49_210430	DnaJ domain-containing protein	38.7786	-0.171	0.242756	-0.70441	0.481178	0.922936	41.8748	-0.04442	0.232099	-0.19138	0.848228	0.963013
TGME49_210440	polynucleotide adenylyltransferase	33.3837	-0.31842	0.254123	-1.25302	0.210198	0.7421	20.0337	0.145925	0.265811	0.548979	0.58302	0.869535
TGME49_210450	hypothetical protein	6.67138	0.068969	0.300641	0.229407	0.818552	0.986811	19.3763	-0.06634	0.267176	-0.2483	0.8039	0.953229
TGME49_210460	hypothetical protein	0.346166	-0.06266	0.105951	-0.59143	0.554232	NA	1.46404	-0.07955	0.147374	-0.53981	0.589326	0.872108
TGME49_210470	hypothetical protein	0.339161	-0.08633	0.105703	-0.81675	0.414073	NA	0.069536	-0.01988	0.073573	-0.2702	0.787003	NA
TGME49_210478	hypothetical protein	1.45666	-0.20918	0.186926	-1.11903	0.263126	0.798607	2.34699	-0.25855	0.181734	-1.42268	0.154828	0.50501
TGME49_210482	hypothetical protein	0.545784	-0.01953	0.137412	-0.14216	0.886953	0.988857	0	NA	NA	NA	NA	NA
TGME49_210490	hypothetical protein	18.2003	-0.14443	0.296748	-0.48672	0.626458	0.957963	23.2098	-0.16642	0.265444	-0.62695	0.530694	0.841949
TGME49_210600	KRUF family protein	1.50514	0.0832	0.203796	0.408248	0.683092	0.967702	0.213035	-0.00086	0.076313	-0.01125	0.991021	NA
TGME49_210678	OTU family cysteine protease	0	NA	NA	NA	NA	NA	0	NA	NA	NA	NA	NA
TGME49_210682	hypothetical protein	4.38593	-0.56513	0.283496	-1.99344	0.046214	0.359253	3.46588	-0.61262	0.221017	-2.77184	0.005574	0.060189
TGME49_210690	ribosomal protein RPS6	396.006	0.105302	0.112615	0.935061	0.349757	0.853707	1389.21	0.121136	0.08051	1.50461	0.132425	0.474899
TGME49_210700	hypothetical protein	105.284	0.25677	0.177026	1.45046	0.146929	0.648492	59.9819	-0.09571	0.216644	-0.44177	0.658655	0.905846
TGME49_210715	hypothetical protein	3.87964	-0.16901	0.272214	-0.62088	0.534679	0.936699	1.43594	0.019912	0.16782	0.118651	0.905552	0.97753
TGME49_210730	ATP-dependent hsl protease ATP-binding subunit hslU, putative	14.3819	0.104402	0.300357	0.347593	0.728146	0.975244	57.1594	0.258326	0.213437	1.21032	0.226158	0.607643
TGME49_210740	hypothetical protein	0	NA	NA	NA	NA	NA	0.203209	-0.04914	0.073676	-0.66696	0.504799	NA
TGME49_210750	Ferredoxin-fold anticodon binding domain-containing protein	15.0417	-0.22383	0.298314	-0.75032	0.453063	0.915446	17.4005	-0.15687	0.272866	-0.57491	0.565352	0.858523
TGME49_210760	glutamine amidotransferase-related, putative	17.4596	-0.04882	0.295031	-0.16548	0.868569	0.986811	19.9065	0.317244	0.268253	1.18263	0.236956	0.622775
TGME49_210770	hypothetical protein	0.59082	-0.17197	0.136928	-1.25593	0.209142	0.741654	0	NA	NA	NA	NA	NA
TGME49_210778	hemimethylated DNA binding domain-containing protein	23.8232	-0.30352	0.281117	-1.07971	0.280272	0.819143	40.1457	-0.29095	0.230929	-1.25989	0.207708	0.582511
TGME49_210781	ubiquitin carboxyl-terminal hydrolase	36.2293	-0.12163	0.263702	-0.46123	0.644632	0.960694	33.499	-0.05543	0.247729	-0.22373	0.822965	0.957501
TGME49_210783	hypothetical protein	0.570136	-0.0906	0.140783	-0.64356	0.519863	0.928148	0.394038	-0.06272	0.082718	-0.75828	0.448283	NA
TGME49_210787	Erv1 / Alr family protein	7.21186	0.060129	0.301173	0.199648	0.841756	0.986811	12.3729	-0.54963	0.274697	-2.00087	0.045406	0.26188
TGME49_210790	dihydroorotate dehydrogenase reveal, putative	19.3966	-0.38021	0.291118	-1.30603	0.191542	0.718259	42.5176	-0.07508	0.25111	-0.29901	0.764933	0.943216
TGME49_210800	activator of hsp90 ATPase, putative	12.727	-0.22545	0.302583	-0.74507	0.456229	0.917729	72.0353	-0.2565	0.203283	-1.26178	0.207029	0.581823
TGME49_210810	hypothetical protein	50.8849	0.080706	0.228919	0.352552	0.724424	0.973804	59.587	-0.2209	0.205175	-1.07663	0.281644	0.669026
TGME49_210815	hypothetical protein	0.84248	-0.23702	0.155167	-1.52752	0.126632	0.60907	0.886177	-0.17049	0.129612	-1.31542	0.188369	0.554656
TGME49_210820	hypothetical protein	43.8257	0.07971	0.243658	0.327136	0.743565	0.976354	76.0706	0.276227	0.205555	1.34381	0.179009	0.544423
TGME49_210830	RIO1 family protein	8.35636	0.115866	0.303474	0.381799	0.70261	0.972506	17.1177	0.217807	0.27264	0.798884	0.424358	0.785177
TGME49_210840	arginyl-tRNA synthetase family protein	40.2813	-0.21685	0.25266	-0.85827	0.390744	0.883757	133.499	-0.06758	0.153679	-0.43973	0.660132	0.906283
TGME49_210950	oocyst wall protein	0	NA	NA	NA	NA	NA	0.039032	-0.02625	0.07341	-0.35756	0.72067	NA
TGME49_210960	replication factor C subunit 4, putative	28.2128	-0.21641	0.279539	-0.77416	0.438835	0.906313	61.925	0.295532	0.207194	1.42636	0.153766	0.503916
TGME49_210970	hypothetical protein	0.59082	-0.17197	0.136928	-1.25593	0.209142	0.741654	0.643936	-0.08752	0.096611	-0.90585	0.365014	NA
TGME49_210975	hypothetical protein	0	NA	NA	NA	NA	NA	0	NA	NA	NA	NA	NA
TGME49_210980	alternative splicing type 3 and, putative	36.9276	-0.04077	0.250803	-0.16254	0.870878	0.986811	52.0861	0.274857	0.221535	1.2407	0.214719	0.591534
TGME49_210990	hypothetical protein	0	NA	NA	NA	NA	NA	0.430497	0.022653	0.080226	0.282362	0.777666	NA
TGME49_211000	hypothetical protein	0.897911	-0.18318	0.166295	-1.10151	0.270674	0.81015	0.078064	-0.01727	0.073634	-0.2345	0.814595	NA
TGME49_211010	hypothetical protein	17.0946	0.71814	0.296821	2.41944	0.015544	0.169899	24.5869	-0.33071	0.25987	-1.27258	0.203167	0.578089
TGME49_211015	hypothetical protein	17.1686	-0.56527	0.293573	-1.92548	0.054169	0.392084	5.53289	-0.14194	0.255015	-0.55658	0.577812	0.86558
TGME49_211020	RNA recognition motif-containing protein	27.9037	-0.21609	0.27451	-0.78718	0.431177	0.904772	105.754	-0.36581	0.170621	-2.14398	0.032034	0.209125
TGME49_211030	hypothetical protein	103.992	0.239582	0.177298	1.3513	0.176601	0.695344	453.898	0.263402	0.123595	2.13117	0.033075	0.213211
TGME49_211040	Sec61beta family protein	146.909	-0.16602	0.160569	-1.03394	0.301165	0.828756	282.13	-0.09797	0.123196	-0.79526	0.426464	0.785398
TGME49_211050	ATPase, AAA family protein	0.382164	-0.03507	0.117316	-0.2989	0.765018	NA	1.56062	-0.23645	0.145085	-1.62974	0.103157	0.420615
TGME49_211060	hypothetical protein	15.6258	-0.00237	0.296989	-0.00799	0.993627	0.999692	142.08	-0.25053	0.149748	-1.67301	0.094326	0.405843
TGME49_211070	hypothetical protein	33.3486	-0.15077	0.266328	-0.56609	0.571334	0.944298	3.92228	0.029416	0.236288	0.124491	0.900926	0.977466
TGME49_211080	hypothetical protein	0	NA	NA	NA	NA	NA	0	NA	NA	NA	NA	NA
TGME49_211090	aminotransferase, class V superfamily protein	25.4145	-0.10991	0.280334	-0.39208	0.695001	0.970407	28.4096	0.191529	0.254415	0.752819	0.451559	0.800903
TGME49_211150	hypothetical protein	31.9564	-0.08823	0.270373	-0.32632	0.744179	0.976354	19.0518	-0.04275	0.269577	-0.1586	0.873986	0.971844
TGME49_211220	hypothetical protein	50.8395	-0.90246	0.247512	-3.64612	0.000266	0.006708	24.7297	-0.06835	0.258793	-0.26411	0.791692	0.949697
TGME49_211230	eukaryotic initiation factor-2B, alpha subunit, putative	42.8607	-0.05064	0.23717	-0.21352	0.830925	0.986811	49.5958	0.135559	0.221498	0.61201	0.540531	0.846791
TGME49_211240	peptidyl-tRNA hydrolase, putative	24.2415	-0.06293	0.28267	-0.22263	0.823825	0.986811	36.1251	0.011316	0.245794	0.046039	0.963279	0.99061
TGME49_211250	hypothetical protein	55.3867	0.310197	0.220889	1.40431	0.160226	0.669045	108.445	0.374596	0.177031	2.11598	0.034346	0.219712
TGME49_211260	rhoptry kinase family protein ROP26 (incomplete catalytic triad)	155.188	0.110214	0.168033	0.655908	0.511883	0.928148	381.09	-0.0098	0.116771	-0.08391	0.933126	0.985222
TGME49_211270	sushi domain (scr repeat) domain-containing protein	40.9117	-0.12624	0.245779	-0.51362	0.607521	0.954115	16.7425	-0.38074	0.270787	-1.40605	0.15971	0.515013
TGME49_211280	hypothetical protein	54.2351	-3.08757	0.248788	-12.4104	2.29e-35	1.18e-32	48.6043	-3.43683	0.250529	-13.7183	7.89e-43	2.84e-40
TGME49_211290	rhoptry protein ROP15	286.659	-0.37578	0.121937	-3.08174	0.002058	0.036853	692.516	-0.44116	0.092301	-4.77951	1.76e-06	5.28e-05
TGME49_211300	DUF74 family protein, putative	9.31391	-0.13208	0.305453	-0.43241	0.665446	0.963615	26.3324	-0.121	0.259418	-0.46641	0.640921	0.899312
TGME49_211310	hypothetical protein	30.1748	0.008246	0.276913	0.029777	0.976245	0.999692	18.6505	-0.141	0.269028	-0.52411	0.600203	0.878036
TGME49_211320	hypothetical protein	0.854907	-0.2309	0.15349	-1.50434	0.132495	0.619587	0	NA	NA	NA	NA	NA
TGME49_211330	methionine aminopeptidase	7.65911	0.404916	0.303668	1.33342	0.182395	0.704941	6.43628	0.395595	0.260013	1.52144	0.128149	0.468647
TGME49_211340	hypothetical protein	39.327	0.106305	0.251809	0.422165	0.672904	0.964496	29.7148	-0.01848	0.250824	-0.07366	0.941279	0.987285
TGME49_211350	CBS domain-containing protein	35.6912	-0.12563	0.255931	-0.49088	0.623514	0.956953	29.0266	0.246337	0.251244	0.980466	0.326856	0.706777
TGME49_211360	hypothetical protein	0	NA	NA	NA	NA	NA	0.43307	-0.07204	0.097979	-0.73526	0.462181	NA
TGME49_211370	tetratricopeptide repeat-containing protein	0.300085	-0.02938	0.108404	-0.27105	0.786353	NA	0.039032	-0.02625	0.07341	-0.35756	0.72067	NA
TGME49_211380	hypothetical protein	0.148896	-0.00212	0.089902	-0.02362	0.981158	NA	0	NA	NA	NA	NA	NA
TGME49_211385	hypothetical protein	0	NA	NA	NA	NA	NA	0.078064	-0.01727	0.073634	-0.2345	0.814595	NA
TGME49_211390	hypothetical protein	6.44959	-0.10863	0.300009	-0.36209	0.717281	0.973514	24.9981	0.155657	0.257412	0.604699	0.545379	0.848923
TGME49_211400	DEAD/DEAH box helicase domain-containing protein	6.63152	0.152146	0.300584	0.506168	0.612739	0.955433	18.2832	-0.03719	0.272145	-0.13665	0.891304	0.975078
TGME49_211410	translation initiation factor sui1 protein	21.5979	-0.16366	0.283122	-0.57806	0.563222	0.94233	55.8314	-0.06988	0.211355	-0.33061	0.74094	0.936425
TGME49_211420	RNA recognition motif-containing protein	118.666	0.226009	0.173706	1.3011	0.193224	0.720052	183.939	-0.08019	0.15624	-0.51326	0.607772	0.881724
TGME49_211430	leucine rich repeat-containing protein	0.894834	-0.02911	0.152575	-0.19082	0.848663	0.986811	3.61779	-0.71647	0.201543	-3.55491	0.000378	0.006392
TGME49_211440	hypothetical protein	38.5737	-0.8998	0.246483	-3.65058	0.000262	0.006616	42.838	-1.40267	0.230256	-6.09178	1.12e-09	5.93e-08
TGME49_211450	hypothetical protein	11.9686	-0.30263	0.304794	-0.99289	0.320761	0.836682	6.95479	0.139838	0.265577	0.526543	0.598511	0.878036
TGME49_211460	hypothetical protein	128.613	0.455934	0.169122	2.69589	0.00702	0.094757	143.065	-0.02337	0.162736	-0.14364	0.885788	0.974408
TGME49_211470	Fcf2 pre-rRNA processing protein	5.48261	0.282711	0.292193	0.967547	0.333271	0.847493	12.6959	0.642771	0.274836	2.33874	0.019349	0.147891
TGME49_211480	GTP-binding protein engA, putative	17.7608	-0.79495	0.300302	-2.64718	0.008117	0.10521	4.55985	0.210097	0.244086	0.86075	0.389376	0.761999
TGME49_211600	hypothetical protein	40.8867	-0.13683	0.24244	-0.56437	0.572504	0.944909	53.6442	-0.04544	0.214565	-0.21177	0.832284	0.959552
TGME49_211610	hypothetical protein	21.177	0.268869	0.284124	0.946309	0.343991	0.851443	30.8466	-0.05908	0.252331	-0.23413	0.814884	0.956273
TGME49_211630	hypothetical protein	117.751	-0.00101	0.190719	-0.00529	0.995781	0.999692	156.72	0.048688	0.163227	0.298287	0.765484	0.943385
TGME49_211640	hypothetical protein	35.88	-0.41672	0.249086	-1.67298	0.094332	0.527753	28.7282	-0.19932	0.255379	-0.78047	0.435115	0.789381
TGME49_211650	hypothetical protein	20.2007	0.090843	0.292438	0.310641	0.756074	0.979452	24.0785	-0.41699	0.264466	-1.57671	0.114863	0.445019
TGME49_211660	hypothetical protein	0	NA	NA	NA	NA	NA	0	NA	NA	NA	NA	NA
TGME49_211670	S1 RNA binding domain-containing protein	35.0904	0.079654	0.252885	0.314982	0.752775	0.978226	49.6832	-0.20847	0.235221	-0.88626	0.375476	0.748982
TGME49_211675	hypothetical protein	0.26101	0.025111	0.095079	0.264104	0.7917	NA	0	NA	NA	NA	NA	NA
TGME49_211680	protein disulfide isomerase	757.723	0.123859	0.083385	1.48538	0.137442	0.63146	3643.94	0.053442	0.070511	0.757923	0.448497	0.797096
TGME49_211690	AAA family protein	37.8127	-0.05053	0.249407	-0.20261	0.839438	0.986811	64.765	0.390697	0.21973	1.77808	0.075391	0.358988
TGME49_211695	hypothetical protein	3.57175	0.400245	0.265734	1.50619	0.132019	0.619587	5.1254	-0.01996	0.251065	-0.07951	0.936629	0.985618
TGME49_211700	hypothetical protein	32.3927	-0.09381	0.25967	-0.36125	0.717909	0.973514	36.3758	-0.19477	0.244734	-0.79583	0.426132	0.785319
TGME49_211710	TB2/DP1, HVA22 family protein	132.875	0.128577	0.165091	0.778822	0.436085	0.906313	432.59	0.018154	0.102585	0.176964	0.859537	0.968145
TGME49_211720	AP2 domain transcription factor AP2IV-5	321.223	0.597893	0.113311	5.27657	1.32e-07	8.52e-06	158.453	0.426481	0.161778	2.63621	0.008384	0.082295
TGME49_211730	histone lysine methyltransferase SET8	36.0633	0.36487	0.256689	1.42145	0.155186	0.660866	42.0758	0.424656	0.237131	1.79081	0.073324	0.354251
TGME49_211850	hypothetical protein	60.1467	0.016224	0.217287	0.074666	0.940481	0.997932	93.7849	-0.1569	0.181391	-0.86497	0.387057	0.760343
TGME49_211860	hypothetical protein	33.9325	-0.18111	0.257457	-0.70345	0.481778	0.923106	88.1583	0.129873	0.186287	0.697168	0.485698	0.819598
TGME49_211870	LSU ribosomal protein L18P, putative	12.6715	-0.29193	0.305496	-0.95559	0.339281	0.849961	11.94	0.248542	0.274567	0.905217	0.365351	0.740303
TGME49_211880	hypothetical protein	3.71712	0.030753	0.272102	0.113019	0.910015	0.990846	5.4741	-0.19113	0.243404	-0.78524	0.432313	0.787879
TGME49_211890	RAP domain-containing protein	30.2458	0.737636	0.268603	2.74619	0.006029	0.084068	22.6346	0.386589	0.266509	1.45057	0.1469	0.497305
TGME49_211910	kinesin-related protein 3A, putative	1.45974	-0.38076	0.187448	-2.03131	0.042223	0.338779	1.44439	-0.34056	0.151816	-2.24325	0.024881	0.175419
TGME49_211920	hypothetical protein	0.148896	-0.00212	0.089902	-0.02362	0.981158	NA	0.117095	-0.01026	0.073787	-0.13912	0.889358	NA
TGME49_212030	hypothetical protein	0.971734	-0.07188	0.159357	-0.45103	0.651965	0.960694	0	NA	NA	NA	NA	NA
TGME49_212045	hypothetical protein	1.41804	-0.30675	0.191671	-1.60041	0.109507	0.571302	2.04164	-0.48867	0.172044	-2.84037	0.004506	0.050739
TGME49_212060	hypothetical protein	0.16958	-0.04454	0.089885	-0.49551	0.620238	NA	0	NA	NA	NA	NA	NA
TGME49_212075	hypothetical protein	3.97454	-0.86478	0.263432	-3.28273	0.001028	0.020855	0.609628	-0.10944	0.098601	-1.10996	0.267016	NA
TGME49_212090	hypothetical protein	27.9253	-0.06524	0.268345	-0.24313	0.807905	0.986811	34.8358	0.263203	0.246937	1.06587	0.286481	0.673329
TGME49_212100	ThiF family protein	4.58361	-0.03924	0.281621	-0.13933	0.88919	0.988857	5.99438	0.053863	0.247261	0.217838	0.827555	0.957765
TGME49_212110	histone lysine demethylase JMJD5	3.70367	0.335151	0.260246	1.28782	0.197808	0.728813	7.18259	-0.18114	0.26258	-0.68986	0.490283	0.820856
TGME49_212130	phospholipase, patatin family protein	24.9631	0.019607	0.274654	0.071388	0.943089	0.997932	30.7995	-0.02138	0.254566	-0.08398	0.933071	0.985222
TGME49_212140	hypothetical protein	22.6445	0.207054	0.280646	0.737778	0.46065	0.920402	18.2123	0.239072	0.270983	0.882241	0.377647	0.751552
TGME49_212145	hypothetical protein	1.452	-0.07968	0.205032	-0.38862	0.697561	0.971086	0.907573	0.118654	0.126665	0.936756	0.348884	0.726695
TGME49_212150	hypothetical protein	16.3264	-0.03509	0.295846	-0.11861	0.905588	0.990132	33.0044	-0.01881	0.245882	-0.07649	0.939028	0.986282
TGME49_212160	hypothetical protein	11.6298	-0.83611	0.305222	-2.73933	0.006156	0.085511	6.87233	-0.36461	0.261969	-1.39181	0.163979	0.52117
TGME49_212170	GIY-YIG catalytic domain-containing protein	10.9286	0.191951	0.30579	0.627721	0.530187	0.931556	2.06142	-0.09837	0.192915	-0.50991	0.610117	0.882718
TGME49_212180	hypothetical protein	1.35823	-0.3964	0.190706	-2.07857	0.037656	0.314431	2.67792	-0.62906	0.193327	-3.25389	0.001138	0.016724
TGME49_212190	RNA recognition motif-containing protein	98.0258	0.236976	0.179971	1.31675	0.187923	0.712122	73.2395	0.195818	0.193231	1.01339	0.310873	0.696004
TGME49_212200	hypothetical protein	17.7903	0.076305	0.293265	0.260191	0.794716	0.986215	16.5318	-0.20766	0.27283	-0.76112	0.446587	0.794731
TGME49_212210	hypothetical protein	39.2837	0.088674	0.250537	0.353937	0.723386	0.973804	123.85	-0.11331	0.167208	-0.67769	0.497971	0.824983
TGME49_212220	hypothetical protein	83.2565	0.286794	0.197313	1.4535	0.146086	0.646717	82.5035	0.323751	0.193713	1.67129	0.094664	0.406061
TGME49_212240	beta-1 tubulin, putative	25.489	-1.2667	0.275438	-4.59886	4.25e-06	0.000191	31.3654	-1.27688	0.266428	-4.79258	1.65e-06	4.97e-05
TGME49_212250	XPG N-terminal domain-containing protein	95.9465	-0.05729	0.191659	-0.29894	0.764989	0.981613	224.115	0.065739	0.137213	0.479097	0.63187	0.892147
TGME49_212260	Sjogren's syndrome/scleroderma autoantigen 1 (Autoantigen p27) protein	45.1199	-0.11814	0.243867	-0.48444	0.628073	0.958571	77.4802	-0.12268	0.188771	-0.64987	0.515776	0.833604
TGME49_212270	hypothetical protein	306.658	-0.01169	0.117507	-0.09948	0.920756	0.992851	820.758	-0.04775	0.07808	-0.61161	0.540797	0.846976
TGME49_212275	hypothetical protein	0	NA	NA	NA	NA	NA	0.221563	0.001146	0.07853	0.014599	0.988352	NA
TGME49_212280	hypothetical protein	15.1464	-1.77914	0.304661	-5.83973	5.23e-09	4.52e-07	13.4756	-1.46438	0.274326	-5.33809	9.39e-08	3.74e-06
TGME49_212290	ribosomal protein RPS19	595.249	0.155035	0.099347	1.56054	0.118633	0.592835	1581.27	0.137442	0.070292	1.95529	0.050549	0.284189
TGME49_212300	hypothetical protein	229.945	0.272347	0.127229	2.1406	0.032306	0.286056	390.885	0.13783	0.103985	1.32547	0.185014	0.551487
TGME49_212310	vacuolar ATP synthetase	206.27	0.140511	0.143577	0.978646	0.327755	0.842504	459.08	0.158396	0.109121	1.45156	0.146623	0.497305
TGME49_212410	dense granule protein GRA11	3.26539	0.172753	0.266643	0.647883	0.51706	0.928148	14.034	0.830435	0.274119	3.02947	0.00245	0.031585
TGME49_212420	hypothetical protein	0.300085	-0.02938	0.108404	-0.27105	0.786353	NA	0	NA	NA	NA	NA	NA
TGME49_212710	phenylalanine-4-hydroxylase	0.069112	-0.00557	0.089846	-0.06195	0.950605	NA	0	NA	NA	NA	NA	NA
TGME49_212725	hypothetical protein	29.6894	0.240149	0.26422	0.908897	0.363405	0.865498	45.385	0.161016	0.233786	0.688731	0.490992	0.82124
TGME49_212735	hypothetical protein	16.0912	0.083537	0.296455	0.281785	0.778108	0.984493	19.7992	-0.07642	0.271398	-0.28159	0.778257	0.944757
TGME49_212740	aromatic amino acid hydrolase AAH2	0	NA	NA	NA	NA	NA	0	NA	NA	NA	NA	NA
TGME49_212760	hypothetical protein	9.29468	-0.23247	0.303196	-0.76673	0.443242	0.908205	12.2795	-0.19758	0.274024	-0.72102	0.470897	0.813925
TGME49_212770	hypothetical protein	208.787	0.024503	0.135649	0.180632	0.856657	0.986811	592.317	0.076128	0.096489	0.788976	0.430126	0.786242
TGME49_212775	hypothetical protein	4.22099	-0.93256	0.260786	-3.57596	0.000349	0.008465	5.55778	-1.01228	0.239157	-4.23269	2.31e-05	0.000532
TGME49_212780	hypothetical protein	79.804	-0.93149	0.198612	-4.69	2.73e-06	0.00013	84.8764	-0.04234	0.188005	-0.2252	0.821824	0.957501
TGME49_212800	hypothetical protein	17.4631	0.111289	0.295211	0.376983	0.706187	0.972558	36.6124	0.167196	0.238554	0.700874	0.483382	0.817556
TGME49_212810	hypothetical protein	3.09862	-0.7522	0.253637	-2.96567	0.00302	0.049629	5.20161	-0.68843	0.208927	-3.29509	0.000984	0.014771
TGME49_212820	ubiquitin family protein	28.7422	-0.08413	0.278116	-0.3025	0.762271	0.980104	63.8393	0.014006	0.202611	0.069126	0.944889	0.987909
TGME49_212830	expressed protein JLP1	0.069112	-0.00557	0.089846	-0.06195	0.950605	NA	0	NA	NA	NA	NA	NA
TGME49_212840	HIT zinc finger protein	10.5404	-0.35754	0.305782	-1.16925	0.242303	0.773326	19.761	0.309321	0.267535	1.15619	0.247603	0.635072
TGME49_212850	hypothetical protein	47.4312	-0.00959	0.232266	-0.04131	0.967049	0.999692	48.7042	-0.30703	0.222704	-1.37864	0.168006	0.528378
TGME49_212860	hypothetical protein	12.3117	0.302929	0.303771	0.997227	0.318654	0.833305	23.1599	-0.28502	0.259727	-1.09738	0.272474	0.659603
TGME49_212880	surface antigen repeat-containing protein	50.5693	0.470207	0.237992	1.97573	0.048186	0.367327	37.1446	0.042683	0.239814	0.177983	0.858736	0.96804
TGME49_212900	hypothetical protein	60.5969	0.300741	0.21623	1.39084	0.164274	0.67757	26.258	0.417601	0.261395	1.59759	0.110135	0.434573
TGME49_212910	rhomboid protease ROM3	0.16958	-0.04454	0.089885	-0.49551	0.620238	NA	0.221563	0.001146	0.07853	0.014599	0.988352	NA
TGME49_212920	hypothetical protein	19.9117	-0.30804	0.292741	-1.05227	0.292675	0.825194	36.033	0.101787	0.24279	0.41924	0.675041	0.912765
TGME49_212930	NifU family domain-containing protein	12.7602	0.207323	0.303149	0.683898	0.49404	0.925879	42.3358	0.259973	0.235257	1.10506	0.269133	0.655875
TGME49_212937	hypothetical protein	0.251659	-0.04956	0.094651	-0.5236	0.600557	NA	0.394038	-0.06272	0.082718	-0.75828	0.448283	NA
TGME49_212940	hypothetical protein	6.36201	-0.14588	0.296931	-0.4913	0.623213	0.956953	8.20056	-0.01242	0.270463	-0.04593	0.963367	0.99061
TGME49_212950	ADP-ribosylation factor family protein 2, putative	8.92876	-0.34493	0.303667	-1.13588	0.256005	0.790152	12.1446	-0.32826	0.274338	-1.19656	0.231477	0.616131
TGME49_212955	hypothetical protein	2.14131	0.127355	0.224111	0.568266	0.569854	0.943633	0.763103	0.041935	0.131603	0.31865	0.749992	0.937918
TGME49_212960	hypothetical protein	17.2599	-0.1671	0.293247	-0.56984	0.568788	0.943077	40.4876	-0.06507	0.232492	-0.27988	0.779571	0.944983
TGME49_212970	protein kinase (incomplete catalytic triad)	44.7154	0.061426	0.217789	0.282043	0.77791	0.984493	2.669	-0.4745	0.192468	-2.46536	0.013687	0.115882
TGME49_212980	hypothetical protein	206.568	0.071588	0.132965	0.538399	0.590302	0.951301	257.182	0.366085	0.129084	2.83601	0.004568	0.051267
TGME49_212990	hypothetical protein	41.0412	-0.11085	0.24635	-0.44996	0.652737	0.960694	46.4742	0.202159	0.232207	0.870599	0.383973	0.757326
TGME49_213000	replication factor C, subunit 5, putative	8.99078	-0.1319	0.303234	-0.43497	0.663584	0.963592	35.0028	0.172337	0.249223	0.691497	0.489254	0.820738
TGME49_213010	hypothetical protein	25.7359	0.13751	0.27586	0.498478	0.618147	0.956246	44.5591	0.062098	0.225501	0.275376	0.783027	0.945668
TGME49_213020	hypothetical protein	10.4913	0.12181	0.305729	0.398426	0.690316	0.968574	2.87355	-0.10441	0.218586	-0.47765	0.632899	0.892446
TGME49_213030	hypothetical protein	61.2143	0.220794	0.220031	1.00347	0.315636	0.831467	175.035	0.067421	0.145185	0.464383	0.642374	0.899875
TGME49_213040	hypothetical protein	17.1416	0.427742	0.297315	1.43868	0.150241	0.655447	24.6657	-0.08406	0.266128	-0.31587	0.752099	0.937918
TGME49_213050	hypothetical protein	184.69	-0.69617	0.141585	-4.91693	8.79e-07	4.71e-05	216.608	-0.55488	0.139172	-3.98699	6.69e-05	0.001376
TGME49_213060	WD domain, G-beta repeat-containing protein	25.0941	0.140914	0.277357	0.508059	0.611412	0.954545	21.6883	0.357472	0.266695	1.34038	0.180123	0.54587
TGME49_213065	hypothetical protein	1.27307	-0.16678	0.19356	-0.86163	0.388892	0.883449	0	NA	NA	NA	NA	NA
TGME49_213067	hypothetical protein	34.4541	0.170535	0.267541	0.637417	0.523853	0.929055	61.3905	-0.00556	0.223936	-0.02483	0.980193	0.995314
TGME49_213069	hypothetical protein	1.57678	0.35579	0.203411	1.74912	0.080271	0.481386	5.32153	0.418107	0.250583	1.66854	0.095209	0.406546
TGME49_213072	Sec1 family protein	20.2821	-0.16785	0.28872	-0.58135	0.561004	0.94233	31.751	0.396637	0.25087	1.58104	0.113868	0.443238
TGME49_213100	hypothetical protein	8.01551	0.06551	0.303136	0.216108	0.828904	0.986811	9.64922	0.065486	0.2685	0.243896	0.807311	0.954924
TGME49_213115	hypothetical protein	5.70974	0.0185	0.294159	0.062891	0.949854	0.999253	7.84336	0.117926	0.267562	0.440743	0.659399	0.905929
TGME49_213240	hypothetical protein	19.386	-0.24725	0.292716	-0.84468	0.39829	0.889776	16.1031	-0.1376	0.27467	-0.50095	0.616407	0.885794
TGME49_213255	hypothetical protein	4.54389	-0.73349	0.270218	-2.71445	0.006639	0.090458	1.5875	-0.09491	0.141855	-0.66906	0.503456	0.828201
TGME49_213280	SAG-related sequence SRS25	291.763	-0.18047	0.113783	-1.58608	0.112721	0.579835	804.209	-0.26062	0.098991	-2.63276	0.008469	0.082595
TGME49_213290	hypothetical protein	0.597826	-0.14045	0.132964	-1.05631	0.290825	0.823899	0.788077	-0.11864	0.102992	-1.1519	0.249364	0.635358
TGME49_213300	hypothetical protein	22.6037	0.431751	0.285298	1.51334	0.130195	0.6163	35.2959	-0.13287	0.241268	-0.55073	0.581821	0.86902
TGME49_213310	hypothetical protein	25.856	-0.23429	0.283991	-0.825	0.409374	0.897864	18.069	-0.06794	0.274503	-0.24751	0.804512	0.953233
TGME49_213325	TBC domain-containing protein	18.643	0.280527	0.291531	0.962255	0.335921	0.848188	7.99808	0.246468	0.259408	0.950114	0.342054	0.721605
TGME49_213340	GMC oxidoreductase	0	NA	NA	NA	NA	NA	0	NA	NA	NA	NA	NA
TGME49_213350	ribosomal protein RPS15	486.75	0.08494	0.119744	0.709347	0.478109	0.922936	1025.42	0.09937	0.084189	1.18032	0.237874	0.623702
TGME49_213360	leucine rich repeat-containing protein	0	NA	NA	NA	NA	NA	0	NA	NA	NA	NA	NA
TGME49_213370	formin FRM3	31.1169	-0.13633	0.261144	-0.52207	0.601625	0.95265	13.666	0.254192	0.274756	0.925156	0.354885	0.730249
TGME49_213380	hypothetical protein	0.815832	-0.15364	0.156931	-0.97903	0.327565	0.842495	0.069536	-0.01988	0.073573	-0.2702	0.787003	NA
TGME49_213388	hypothetical protein	18.9457	-0.02715	0.298158	-0.09105	0.927456	0.996099	15.4061	-0.19311	0.273881	-0.70508	0.480758	0.815882
TGME49_213392	surface antigen repeat-containing protein	54.5521	0.13453	0.22574	0.59595	0.551209	0.939583	61.9023	0.095859	0.211001	0.454307	0.649608	0.903624
TGME49_213400	zinc finger (CCCH type) motif-containing protein	35.2699	0.085431	0.256632	0.332893	0.739215	0.976354	15.5925	0.015172	0.272983	0.05558	0.955677	0.990247
TGME49_213410	small nuclear ribonucleoprotein f (snrnp-f), putative	75.1957	0.020127	0.206253	0.097582	0.922264	0.993218	151.891	0.436454	0.160938	2.71193	0.006689	0.070021
TGME49_213415	hypothetical protein	2.81531	-0.08377	0.250779	-0.33405	0.73834	0.976354	0.43307	-0.07204	0.097979	-0.73526	0.462181	NA
TGME49_213420	RAP domain-containing protein	7.8593	-0.19995	0.303885	-0.65796	0.510562	0.928148	21.5962	-0.19351	0.272993	-0.70883	0.478427	0.814759
TGME49_213430	hypothetical protein	0	NA	NA	NA	NA	NA	0	NA	NA	NA	NA	NA
TGME49_213445	hypothetical protein	8.07131	-0.29266	0.304488	-0.96117	0.336466	0.848188	5.93857	-0.27059	0.258598	-1.04638	0.295386	0.679623
TGME49_213460	hypothetical protein	5.833	-0.22947	0.297859	-0.77039	0.441068	0.9065	6.45763	0.021068	0.257523	0.08181	0.934798	0.985618
TGME49_213480	hypothetical protein	2.4929	-0.00609	0.23529	-0.02589	0.979341	0.999692	2.11752	0.169506	0.198639	0.853334	0.393474	0.766133
TGME49_213490	hypothetical protein	19.8161	-0.31723	0.29193	-1.08665	0.277191	0.816264	37.1009	-0.09218	0.240066	-0.38397	0.701001	0.921006
TGME49_213520	peptidase M20D, amidohydrolase	20.7419	-0.11222	0.286095	-0.39225	0.694874	0.970407	51.6697	-0.00335	0.226147	-0.0148	0.988195	0.996803
TGME49_213530	hypothetical protein	0.148896	-0.00212	0.089902	-0.02362	0.981158	NA	0.572142	-0.04911	0.117815	-0.41684	0.676799	NA
TGME49_213550	DHHC zinc finger domain-containing protein	30.3374	-0.15285	0.265372	-0.57598	0.564628	0.94233	26.8638	0.265358	0.26147	1.01487	0.310168	0.695744
TGME49_213560	hypothetical protein	1.3528	-0.09245	0.10433	-0.88609	0.375568	0.877909	0.069536	-0.01988	0.073573	-0.2702	0.787003	NA
TGME49_213570	hypothetical protein	125.95	0.110361	0.165836	0.66548	0.505744	0.928148	122.463	-0.00034	0.164529	-0.00208	0.998337	0.999004
TGME49_213580	hypothetical protein	472.581	0.082088	0.110784	0.740972	0.458711	0.919108	1055.37	0.011762	0.214446	0.054848	0.95626	0.99027
TGME49_213590	hypothetical protein	55.7602	-0.02057	0.223759	-0.09195	0.926737	0.995945	54.449	-0.13998	0.222654	-0.6287	0.529543	0.84114
TGME49_213600	hypothetical protein	11.4659	-0.46984	0.304764	-1.54166	0.123156	0.600042	22.9379	-0.29182	0.271795	-1.07369	0.28296	0.67006
TGME49_213610	hypothetical protein	74.7896	0.563175	0.217799	2.58576	0.009717	0.120301	164.435	0.322562	0.165367	1.95058	0.051107	0.28608
TGME49_213620	ABC1 family protein	32.8028	-1.84182	0.271327	-6.78821	1.14e-11	1.34e-09	4.49422	-0.40686	0.236843	-1.71786	0.085823	0.387817
TGME49_213635	hypothetical protein	4.01119	-0.09009	0.280206	-0.32153	0.747811	0.976475	4.44294	-0.24579	0.236597	-1.03884	0.298881	0.682601
TGME49_213650	ATP-binding domain 1 family protein	41.2544	0.001896	0.239395	0.007922	0.993679	0.999692	109.692	0.242219	0.183864	1.31738	0.187711	0.554147
TGME49_213660	zinc finger (CCCH type) motif-containing protein	305.097	0.44228	0.118825	3.72211	0.000198	0.005216	179.123	0.322211	0.149291	2.15827	0.030907	0.204829
TGME49_213670	hypothetical protein	28.5787	-0.28996	0.272271	-1.06499	0.286882	0.823881	55.3342	-0.40976	0.227183	-1.80368	0.071282	0.346352
TGME49_213680	MmgE/PrpD family protein	9.82769	-0.12541	0.305434	-0.4106	0.681367	0.967568	9.71446	-0.55385	0.264821	-2.09141	0.036491	0.228354
TGME49_213690	ring box protein 1 family protein	33.101	-0.34789	0.257237	-1.35242	0.176242	0.695344	51.8471	-0.15669	0.232645	-0.67353	0.500612	0.827424
TGME49_213700	hypothetical protein	2.3416	0.352462	0.235233	1.49836	0.134041	0.623817	1.8146	0.198478	0.186795	1.06255	0.287988	0.674375
TGME49_213710	WD domain, G-beta repeat-containing protein	23.9167	-0.10404	0.279039	-0.37283	0.709272	0.972843	15.3154	0.077612	0.274137	0.283115	0.777089	0.944757
TGME49_213720	hypothetical protein	3.87994	-0.47433	0.258199	-1.83708	0.066198	0.440036	2.40131	-0.22759	0.184301	-1.23486	0.216884	0.595583
TGME49_213730	lanthionine synthetase C family protein	47.416	-0.11367	0.230452	-0.49327	0.621825	0.956953	81.9144	-0.7143	0.18242	-3.9157	9.01e-05	0.001789
TGME49_213740	hypothetical protein	9.47349	-0.07656	0.305566	-0.25056	0.802156	0.986574	25.5264	-0.45215	0.261266	-1.73063	0.083519	0.381448
TGME49_213746	hypothetical protein	7.74599	-0.03173	0.304228	-0.1043	0.916928	0.992705	19.2939	-0.22706	0.271959	-0.83489	0.403782	0.772686
TGME49_213748	hypothetical protein	2.43864	-0.04398	0.238401	-0.18448	0.85364	0.986811	0.707016	0.028581	0.128647	0.222168	0.824183	0.957501
TGME49_213752	herpesviridae ul52/ul70 dna primase	17.6203	-0.3232	0.29187	-1.10735	0.268142	0.805997	15.9036	-0.00786	0.272291	-0.02886	0.976975	0.994404
TGME49_213760	hypothetical protein	0.26101	0.025111	0.095079	0.264104	0.7917	NA	0	NA	NA	NA	NA	NA
TGME49_213770	Superkiller viralicidic activity 2 family 2, putative	27.287	0.224917	0.274197	0.820276	0.412059	0.899716	62.3426	0.172736	0.207276	0.833363	0.40464	0.772686
TGME49_213780	radical SAM domain-containing protein	1.66882	0.056397	0.217569	0.259215	0.795469	0.986215	4.2091	-0.05585	0.235686	-0.23698	0.812674	0.955446
TGME49_213790	hypothetical protein	12.7053	-0.09819	0.303679	-0.32332	0.74645	0.976475	21.7749	0.083925	0.262504	0.31971	0.749188	0.937918
TGME49_213800	protein phosphatase 2b regulatory subunit, putative	88.3818	-0.1626	0.185224	-0.87783	0.380034	0.880046	209.318	0.057794	0.135882	0.425324	0.670601	0.910332
TGME49_213810	iron-sulfur cluster protein ISCA	14.7523	-0.247	0.30037	-0.82233	0.410888	0.899295	20.1484	-0.00458	0.266365	-0.01719	0.986285	0.996803
TGME49_213820	hypothetical protein	60.6069	0.503864	0.214945	2.34415	0.01907	0.196759	31.2343	0.278566	0.251247	1.10873	0.267546	0.653356
TGME49_213830	Ufm1-conjugating enzyme 1, putative	40.1769	-0.33691	0.244609	-1.37736	0.168402	0.684416	68.0626	-0.08622	0.204176	-0.42228	0.672817	0.911198
TGME49_213840	hypothetical protein	0.251659	-0.04956	0.094651	-0.5236	0.600557	NA	2.16833	-0.36082	0.170594	-2.11505	0.034425	0.219731
TGME49_213850	MORN repeat-containing protein	4.0291	-0.82768	0.270399	-3.06095	0.002206	0.038738	9.50866	-1.70026	0.265844	-6.39573	1.6e-10	9.6e-09
TGME49_213860	hypothetical protein	0.346166	-0.06266	0.105951	-0.59143	0.554232	NA	0	NA	NA	NA	NA	NA
TGME49_213870	UBA/TS-N domain-containing protein	29.3165	0.306818	0.266092	1.15305	0.248888	0.782582	71.0245	0.034799	0.193664	0.179686	0.857399	0.967489
TGME49_213880	hypothetical protein	8.89709	-0.07673	0.303254	-0.25301	0.800259	0.986215	42.7271	-0.09505	0.232063	-0.40959	0.682103	0.914726
TGME49_213885	hypothetical protein	1.4364	0.23589	0.195082	1.20918	0.226593	0.760358	0.965539	-0.02859	0.139737	-0.20458	0.837899	0.960915
TGME49_213890	Myb family DNA-binding domain-containing protein	9.20546	0.061568	0.305152	0.201763	0.840102	0.986811	26.5472	0.326385	0.256104	1.27443	0.202513	0.577441
TGME49_213900	regulator of chromosome condensation RCC1	38.7024	-0.00058	0.250545	-0.0023	0.998161	0.999692	77.9996	0.437604	0.200123	2.18667	0.028766	0.193074
TGME49_213910	hypothetical protein	25.1925	-0.20613	0.272684	-0.75592	0.449697	0.913407	41.9215	0.000383	0.234126	0.001635	0.998696	0.999052
TGME49_213920	hypothetical protein	38.6958	0.337243	0.248573	1.35672	0.174871	0.692611	38.5237	0.41449	0.243941	1.69914	0.089292	0.396171
TGME49_213930	3' exoribonuclease family, domain 1 domain-containing protein	13.9489	0.108894	0.300275	0.362646	0.716869	0.973514	17.6939	-0.02733	0.271183	-0.1008	0.919712	0.981349
TGME49_213940	CHCH domain-containing protein	186.237	-0.06902	0.136703	-0.50489	0.613635	0.955567	448.915	-0.10616	0.100219	-1.05926	0.28948	0.675915
TGME49_213950	hypothetical protein	38.201	-0.50055	0.248677	-2.01286	0.04413	0.348173	32.8393	-0.08036	0.246852	-0.32554	0.744769	0.936677
TGME49_213960	hypothetical protein	0.815832	-0.15364	0.156931	-0.97903	0.327565	0.842495	0	NA	NA	NA	NA	NA
TGME49_213970	ribosomal RNA small subunit methyltransferase B, putative	35.0453	0.300222	0.257039	1.168	0.242806	0.774419	46.5394	0.166919	0.234981	0.710354	0.477485	0.814759
TGME49_214070	hypothetical protein	5.23202	-0.98554	0.286921	-3.43488	0.000593	0.013098	0.203209	-0.04914	0.073676	-0.66696	0.504799	NA
TGME49_214080	toxofilin	221.64	-0.63304	0.128916	-4.91043	9.09e-07	4.83e-05	966.705	-0.6993	0.074654	-9.36725	7.44e-21	1.11e-18
TGME49_214090	signal peptidase	50.3805	-0.23338	0.224885	-1.03776	0.299383	0.828756	83.6665	0.289234	0.193074	1.49804	0.134122	0.476413
TGME49_214100	hypothetical protein	31.8749	0.314359	0.261984	1.19992	0.230172	0.7613	1.31925	-0.24575	0.150714	-1.63054	0.102987	0.420421
TGME49_214110	protein yipf5, putative	22.6677	-0.14767	0.279579	-0.52819	0.597366	0.95265	40.3556	-0.07567	0.23165	-0.32665	0.743929	0.936677
TGME49_214115	hypothetical protein	0	NA	NA	NA	NA	NA	0	NA	NA	NA	NA	NA
TGME49_214120	hypothetical protein	10.6271	0.084364	0.305659	0.276005	0.782544	0.985349	4.97106	-0.26893	0.245725	-1.09445	0.273758	0.661229
TGME49_214130	hypothetical protein	23.785	-0.30256	0.283158	-1.06853	0.285283	0.823611	20.9922	-0.4522	0.263596	-1.71549	0.086256	0.388693
TGME49_214140	hypothetical protein	159.879	-0.77623	0.150623	-5.15344	2.56e-07	1.57e-05	132.93	-0.44413	0.180412	-2.46178	0.013825	0.115994
TGME49_214150	mitochondrial inner membrane translocase subunit TIM17, putative	21.7349	-0.49952	0.282567	-1.76779	0.077096	0.474398	38.8192	-0.28545	0.23428	-1.21841	0.223068	0.604802
TGME49_214160	hypothetical protein	0	NA	NA	NA	NA	NA	0.143499	-0.01459	0.073695	-0.19802	0.843033	NA
TGME49_214170	hypothetical protein	18.8771	-0.19166	0.293279	-0.6535	0.513432	0.928148	17.0595	0.211578	0.272649	0.776011	0.437742	0.790891
TGME49_214180	ENTH domain-containing protein	58.961	-0.04113	0.217113	-0.18945	0.849743	0.986811	118.122	0.068492	0.1701	0.402655	0.687202	0.916376
TGME49_214190	SAG-related sequence SRS46	10.3734	-0.18459	0.305785	-0.60367	0.546063	0.938764	28.5055	0.00283	0.265249	0.010668	0.991488	0.997361
TGME49_214200	WD domain, G-beta repeat-containing protein	28.3112	0.037955	0.267676	0.141793	0.887244	0.988857	62.2954	0.156104	0.206039	0.757643	0.448665	0.797186
TGME49_214210	rRNA pseudouridine synthase	81.3706	0.007035	0.189023	0.037216	0.970313	0.999692	286.466	0.150212	0.119721	1.25469	0.20959	0.585656
TGME49_214220	hypothetical protein	254.207	-0.10988	0.139562	-0.78734	0.431083	0.904772	789.782	-0.32102	0.092494	-3.47076	0.000519	0.008459
TGME49_214230	Dopey, N-terminal domain-containing protein	16.0352	0.010478	0.29845	0.03511	0.971992	0.999692	18.9087	-0.06023	0.272284	-0.22121	0.824928	0.957501
TGME49_214240	bromodomain-containing protein	38.6641	0.107711	0.245342	0.439022	0.660646	0.963044	43.4336	0.183727	0.227085	0.809069	0.418475	0.780469
TGME49_214250	hypothetical protein	115.62	-0.1816	0.168902	-1.0752	0.282287	0.820779	186.476	-0.20665	0.145527	-1.42004	0.155595	0.506798
TGME49_214260	alpha-glucan water dikinase 1, putative	18.2002	0.049997	0.292759	0.17078	0.864396	0.986811	11.4794	-0.22286	0.274837	-0.81088	0.417436	0.779783
TGME49_214270	translation initiation factor IF-2, putative	72.8926	0.337465	0.204133	1.65316	0.098298	0.534438	180.521	0.574053	0.14651	3.91818	8.92e-05	0.001776
TGME49_214280	phosphoadenosine phosphosulfate reductase family protein	17.5124	-0.04337	0.29752	-0.14576	0.884111	0.988857	21.8551	0.225171	0.269125	0.836679	0.402773	0.772326
TGME49_214290	DJ-1 family protein	80.1721	-0.22427	0.198543	-1.12956	0.258661	0.791701	304.652	-0.00035	0.128091	-0.00276	0.997799	0.99887
TGME49_214295	hypothetical protein	0	NA	NA	NA	NA	NA	0	NA	NA	NA	NA	NA
TGME49_214300	hypothetical protein	42.7384	0.280287	0.249306	1.12427	0.260899	0.796563	22.9994	0.035833	0.262001	0.136765	0.891217	0.975078
TGME49_214310	hypothetical protein	25.3656	-1.24047	0.280843	-4.41693	1e-05	0.000413	20.1197	-1.11365	0.266721	-4.17533	2.98e-05	0.000672
TGME49_214320	facilitative glucose transporter GT1	173.817	0.131553	0.150873	0.871941	0.38324	0.881605	514.966	0.098021	0.10913	0.8982	0.369079	0.744545
TGME49_214330	DnaJ domain-containing protein	8.55189	-0.17531	0.304788	-0.57519	0.565166	0.94233	10.4139	-0.13341	0.274145	-0.48665	0.626505	0.889846
TGME49_214340	hypothetical protein	15.3642	-0.0724	0.300017	-0.24131	0.809316	0.986811	26.5416	0.062972	0.259879	0.242313	0.808537	0.955008
TGME49_214350	GTP-binding protein, putative	50.9694	0.216148	0.230565	0.937472	0.348516	0.851835	241.389	0.286982	0.124833	2.29893	0.021509	0.159361
TGME49_214370	hypothetical protein	26.466	-0.23766	0.272517	-0.8721	0.383155	0.881605	16.1049	0.603216	0.273679	2.2041	0.027517	0.188006
TGME49_214380	hypothetical protein	15.1842	-0.16898	0.299827	-0.5636	0.573026	0.945302	8.46297	-0.05937	0.267808	-0.2217	0.824549	0.957501
TGME49_214385	hypothetical protein	3.81628	-0.08938	0.275756	-0.32414	0.745831	0.976354	8.52247	0.381704	0.267455	1.42717	0.153532	0.50363
TGME49_214390	hypothetical protein	8.23829	-0.3711	0.302354	-1.22735	0.21969	0.755335	1.88164	0.152141	0.178022	0.854615	0.392764	0.765207
TGME49_214400	hypothetical protein	7.92382	0.059721	0.304026	0.196434	0.844271	0.986811	9.70154	-0.11709	0.271591	-0.43111	0.666388	0.909311
TGME49_214410	hypothetical protein	40.7435	0.031856	0.245068	0.12999	0.896575	0.989442	22.0887	0.926441	0.267712	3.46059	0.000539	0.008701
TGME49_214420	hypothetical protein	1.33858	-0.25629	0.180548	-1.41951	0.15575	0.661409	1.37606	-0.13961	0.159934	-0.87291	0.38271	0.756671
TGME49_214430	hypothetical protein	2.7784	-0.29526	0.243333	-1.21338	0.224985	0.760358	1.3601	-0.10205	0.165306	-0.61731	0.53703	0.845605
TGME49_214440	4'-phosphopantetheinyl transferase superfamily protein	232.155	-0.0587	0.142296	-0.41254	0.679944	0.967568	368.076	0.213164	0.116905	1.82339	0.068244	0.337814
TGME49_214470	Ulp1 protease family, C-terminal catalytic domain-containing protein	15.8661	-0.25965	0.298107	-0.87098	0.383763	0.881656	28.0205	-0.38269	0.251461	-1.52188	0.12804	0.468499
TGME49_214480	replication factor a protein 3 protein	46.5419	-0.31355	0.234891	-1.33488	0.181915	0.704941	44.7803	-0.38169	0.230248	-1.65775	0.097369	0.410337
TGME49_214490	peptidase M16 inactive domain-containing protein	9.31698	-0.01155	0.305661	-0.03778	0.96986	0.999692	50.5078	0.031615	0.224906	0.140572	0.888208	0.975078
TGME49_214500	ankyrin repeat-containing protein	9.71563	0.068257	0.305772	0.223227	0.823359	0.986811	13.628	-0.00772	0.274807	-0.02809	0.977594	0.994404
TGME49_214510	hypothetical protein	0	NA	NA	NA	NA	NA	0	NA	NA	NA	NA	NA
TGME49_214520	general transcription factor IIH polypeptide 4 GTF2H4	12.7334	-0.1671	0.303271	-0.55098	0.581644	0.947451	12.8365	0.825573	0.274486	3.00771	0.002632	0.033126
TGME49_214530	DnaJ domain-containing protein	13.4114	0.127629	0.301131	0.423831	0.671689	0.964496	13.3516	0.127851	0.274413	0.465907	0.641282	0.899342
TGME49_214540	hypothetical protein	45.2307	0.347058	0.237315	1.46243	0.143622	0.64059	17.6907	-0.16962	0.274707	-0.61748	0.536921	0.845605
TGME49_214545	hypothetical protein	0	NA	NA	NA	NA	NA	0.381313	-0.04011	0.106712	-0.3759	0.706993	NA
TGME49_214550	hypothetical protein	0	NA	NA	NA	NA	NA	0	NA	NA	NA	NA	NA
TGME49_214560	hypothetical protein	32.7679	-0.16365	0.25498	-0.64183	0.520986	0.928148	61.4571	0.231615	0.210599	1.09979	0.271423	0.658222
TGME49_214570	hypothetical protein	0	NA	NA	NA	NA	NA	0.643936	-0.08752	0.096611	-0.90585	0.365014	NA
TGME49_214575	hypothetical protein	302.881	-3.39026	0.137528	-24.6515	########	########	604.26	-3.84146	0.105293	-36.4835	########	########
TGME49_214580	tetratricopeptide repeat-containing protein	0.822837	-0.1046	0.145095	-0.72094	0.470947	0.922161	0.455276	-0.03705	0.121007	-0.3062	0.759454	NA
TGME49_214590	micro-fibrillar-associated protein 1	26.3839	-0.10547	0.270697	-0.38961	0.696828	0.971086	48.7053	-0.01351	0.220454	-0.06129	0.951125	0.989496
TGME49_214600	hypothetical protein	50.0574	-0.09918	0.230638	-0.43001	0.667186	0.96384	44.2358	0.484503	0.231145	2.0961	0.036073	0.226566
TGME49_214610	hypothetical protein	21.557	-0.20134	0.282508	-0.7127	0.476033	0.922936	18.2167	-0.08121	0.269702	-0.30111	0.763332	0.94243
TGME49_214620	hypoxia- inducible factor prolyl hydroxylase (phd2), putative	15.904	-0.30197	0.296367	-1.0189	0.30825	0.829774	31.8154	0.200157	0.246578	0.811739	0.416941	0.779657
TGME49_214630	hypothetical protein	18.4797	-0.08977	0.293306	-0.30607	0.759551	0.979501	15.0257	0.224315	0.273069	0.821461	0.411384	0.77698
TGME49_214740	hypothetical protein	9.79078	0.381351	0.305285	1.24917	0.211605	0.743412	9.83906	0.261996	0.273798	0.956897	0.338619	0.719305
TGME49_214750	hypothetical protein	46.1364	-0.70394	0.232027	-3.03389	0.002414	0.042079	68.1832	0.172991	0.201341	0.859194	0.390233	0.762588
TGME49_214760	erythronate-4-phosphate dehydrogenase domain-containing protein	19.0363	-0.29946	0.290189	-1.03196	0.302093	0.828937	57.0649	0.136067	0.222607	0.611241	0.54104	0.846976
TGME49_214770	small GTP binding protein rab1a, putative	81.7284	-0.00057	0.200391	-0.00285	0.997725	0.999692	177.498	0.140582	0.140964	0.997295	0.318622	0.700717
TGME49_214780	hydrolase, NUDIX family protein	10.0131	-0.23496	0.305747	-0.76846	0.442212	0.908205	16.6695	0.448742	0.272629	1.64598	0.099767	0.416214
TGME49_214783	hypothetical protein	0.646252	-0.10176	0.1445	-0.7042	0.481306	0.922936	0	NA	NA	NA	NA	NA
TGME49_214787	hypothetical protein	0	NA	NA	NA	NA	NA	0	NA	NA	NA	NA	NA
TGME49_214790	glycoprotein	149.941	0.042748	0.16291	0.262404	0.79301	0.986215	908.365	0.02591	0.085363	0.303523	0.761491	0.941515
TGME49_214800	hypothetical protein	4.90018	-0.48704	0.28545	-1.70624	0.087964	0.509949	5.0724	-0.28142	0.238764	-1.17863	0.238545	0.624266
TGME49_214810	hypothetical protein	19.5377	0.567255	0.291843	1.9437	0.051932	0.383271	61.9615	0.123022	0.209162	0.588168	0.55642	0.853975
TGME49_214820	G-patch domain-containing protein	139.233	-0.76757	0.300671	-2.55285	0.010685	0.128736	55.7891	-0.21636	0.213014	-1.01571	0.309769	0.695744
TGME49_214830	hypothetical protein	23.9294	0.09722	0.282812	0.343763	0.731024	0.976055	29.3048	0.281921	0.252027	1.11861	0.263304	0.650047
TGME49_214835	hypothetical protein	44.3087	-2.6467	0.260906	-10.1443	3.51e-24	9.01e-22	14.9626	-2.21477	0.274548	-8.06699	7.21e-16	7.36e-14
TGME49_214840	AP2 domain transcription factor AP2X-7	663.274	0.382386	0.090893	4.20698	2.59e-05	0.000925	567.93	0.123139	0.090925	1.35429	0.175645	0.538988
TGME49_214850	1-deoxy-D-xylulose 5-phosphate reductoisomerase, putative	6.04492	0.707815	0.295201	2.39774	0.016497	0.177872	11.1558	0.397538	0.271783	1.4627	0.143548	0.492517
TGME49_214860	hypothetical protein	0	NA	NA	NA	NA	NA	0	NA	NA	NA	NA	NA
TGME49_214870	ribosomal protein L9, N-terminal domain-containing protein	13.0305	-0.40035	0.305497	-1.31049	0.19003	0.715343	14.1069	0.043125	0.274058	0.157356	0.874964	0.971844
TGME49_214880	hypothetical protein	150.056	0.27827	0.156462	1.77852	0.075319	0.466896	332.848	0.132554	0.114725	1.15541	0.247922	0.635072
TGME49_214900	hypothetical protein	30.9255	-0.06596	0.259805	-0.25389	0.799582	0.986215	9.02891	-0.22135	0.269936	-0.82002	0.412207	0.777166
TGME49_214910	hypothetical protein	5.20062	0.156462	0.283634	0.551636	0.581198	0.947451	7.28424	-0.07467	0.24873	-0.3002	0.764025	0.942745
TGME49_214920	GPI-anchored wall transfer protein GWT1, putative	11.1955	-0.26041	0.30476	-0.85448	0.392841	0.885675	9.09278	-0.0927	0.271821	-0.34105	0.733066	0.934734
TGME49_214930	hypothetical protein	10.8633	-0.54878	0.305603	-1.79572	0.072539	0.461351	94.5817	-0.61183	0.184233	-3.32095	0.000897	0.013588
TGME49_214940	MIC2-associated protein M2AP	866.798	0.389997	0.086064	4.53146	5.86e-06	0.000255	4039.38	0.479827	0.064875	7.39616	1.4e-13	1.17e-11
TGME49_214950	hypothetical protein	113.3	0.149959	0.172944	0.867096	0.38589	0.882028	141.702	-0.06172	0.163098	-0.3784	0.705137	0.922662
TGME49_214960	AP2 domain transcription factor AP2X-8	30.9559	-0.20984	0.279678	-0.75029	0.453079	0.915446	32.2169	-0.03878	0.26302	-0.14744	0.882783	0.972927
TGME49_214970	DNA replication licensing factor, putative	81.5337	0.374853	0.191342	1.95908	0.050104	0.376749	282.584	0.155515	0.118503	1.31233	0.189408	0.555885
TGME49_214980	hypothetical protein	65.2849	0.0965	0.221103	0.436449	0.662511	0.963523	16.2964	-0.19735	0.27436	-0.71932	0.471944	0.813925
TGME49_214990	hypothetical protein	25.513	0.019682	0.285552	0.068927	0.945048	0.997932	23.7056	0.402036	0.265012	1.51704	0.129255	0.470297
TGME49_215010	hypothetical protein	27.8193	-0.14957	0.269348	-0.5553	0.578687	0.946811	38.3894	-0.05663	0.236543	-0.23942	0.810778	0.955019
TGME49_215020	hypothetical protein	7.71819	-0.0568	0.304243	-0.18668	0.851908	0.986811	19.5638	-0.26436	0.268729	-0.98375	0.32524	0.705063
TGME49_215030	hypothetical protein	15.0757	0.308195	0.299665	1.02846	0.303732	0.829448	9.79586	-0.27374	0.269558	-1.01553	0.309854	0.695744
TGME49_215040	HEAT repeat-containing protein	52.861	1.22431	0.232265	5.27116	1.36e-07	8.69e-06	56.3996	0.650536	0.218296	2.98006	0.002882	0.035485
TGME49_215050	hypothetical protein	3.46379	0.110248	0.259935	0.424139	0.671465	0.964496	4.32824	-0.17247	0.243885	-0.7072	0.479444	0.815357
TGME49_215055	hypothetical protein	0.408273	-0.08541	0.120493	-0.70883	0.478432	NA	0	NA	NA	NA	NA	NA
TGME49_215060	small GTP-binding protein sar1, putative	62.8115	-0.01612	0.213391	-0.07555	0.939776	0.997825	191.382	-0.10807	0.133963	-0.80668	0.419849	0.781502
TGME49_215070	ferodoxin FD	35.0477	0.20649	0.2591	0.796952	0.425479	0.903153	42.6951	0.123686	0.251563	0.491669	0.622953	0.889846
TGME49_215080	hypothetical protein	17.4504	0.702631	0.30115	2.33316	0.01964	0.201478	16.4261	-0.26619	0.270495	-0.98407	0.325082	0.704944
TGME49_215090	ATP binding protein, putative	20.3719	0.176994	0.285288	0.620405	0.534991	0.936772	29.6172	0.128787	0.256853	0.501404	0.616087	0.885794
TGME49_215100	PP-loop family protein	5.88541	0.061833	0.296867	0.208285	0.835006	0.986811	5.77123	0.30799	0.245998	1.252	0.210569	0.5866
TGME49_215130	adaptor-related protein complex 3, sigma 2 subunit	26.2471	-0.14327	0.278093	-0.51519	0.606419	0.954009	39.0387	-0.36904	0.23355	-1.58014	0.114075	0.443238
TGME49_215140	hypothetical protein	0	NA	NA	NA	NA	NA	0.272745	-0.04649	0.084723	-0.5487	0.583214	NA
TGME49_215150	AP2 domain transcription factor AP2X-9	282.03	0.234033	0.122594	1.90901	0.056261	0.400011	395.37	0.379473	0.125922	3.01355	0.002582	0.032682
TGME49_215160	hypothetical protein	164.599	0.403388	0.153134	2.63422	0.008433	0.108334	180.75	0.453137	0.165142	2.74393	0.006071	0.064637
TGME49_215165	hypothetical protein	0	NA	NA	NA	NA	NA	0	NA	NA	NA	NA	NA
TGME49_215170	serine/threonine-protein phosphatase 2A catalytic subunit beta isoform, putative	55.7331	0.063548	0.221781	0.286534	0.774469	0.984493	65.5348	-0.00577	0.202705	-0.02846	0.977297	0.994404
TGME49_215180	hypothetical protein	28.5749	-2.53111	0.286267	-8.8418	9.42e-19	1.65e-16	30.5931	-3.11602	0.268865	-11.5895	4.66e-31	1.06e-28
TGME49_215185	hypothetical protein	0.369198	-0.01585	0.123756	-0.12806	0.898101	NA	0.490207	-0.01828	0.096706	-0.18906	0.850044	NA
TGME49_215195	tetratricopeptide repeat-containing protein	2.83274	-0.46774	0.247841	-1.88725	0.059127	0.413427	0.504133	0.06092	0.118244	0.515205	0.60641	NA
TGME49_215210	hypothetical protein	37.6833	-0.60443	0.246136	-2.45569	0.014061	0.157774	50.7915	-0.4783	0.219319	-2.18084	0.029195	0.194803
TGME49_215220	hypothetical protein	275.929	0.505016	0.141517	3.56859	0.000359	0.008649	1020.07	0.187733	0.078717	2.38492	0.017083	0.134768
TGME49_215230	RNA recognition motif-containing protein	19.7013	0.148934	0.291536	0.510859	0.60945	0.954545	31.4064	0.465707	0.259937	1.79162	0.073194	0.353875
TGME49_215250	thiamin pyrophosphokinase, catalytic domain-containing protein	19.1095	0.104091	0.295987	0.351673	0.725083	0.973804	22.0274	-0.28135	0.271054	-1.03798	0.299278	0.683181
TGME49_215260	carbamoylphosphate synthetase	32.7946	0.294926	0.261764	1.12669	0.259875	0.79445	103.911	0.825528	0.201975	4.08728	4.36e-05	0.00094
TGME49_215270	hypothetical protein	0.130505	-0.00212	0.089902	-0.02362	0.981158	NA	0	NA	NA	NA	NA	NA
TGME49_215280	succinate dehydrogenase [ubiquinone] iron-sulfur protein	54.3871	-0.28109	0.224229	-1.2536	0.209988	0.741723	140.244	-0.03154	0.164391	-0.19186	0.847849	0.962742
TGME49_215290	saccharopine dehydrogenase domain-containing protein	26.2929	-0.03944	0.270728	-0.14569	0.884164	0.988857	67.0843	-0.40125	0.198826	-2.01807	0.043584	0.253937
TGME49_215300	hypothetical protein	10.9462	0.222306	0.305264	0.728244	0.466464	0.922161	22.5432	-0.06486	0.261842	-0.2477	0.804364	0.953233
TGME49_215320	hypothetical protein	0.503319	-0.11245	0.119838	-0.93839	0.348044	0.851443	0.039032	-0.02625	0.07341	-0.35756	0.72067	NA
TGME49_215328	hypothetical protein	0.26101	0.025111	0.095079	0.264104	0.7917	NA	1.18147	-0.14137	0.132504	-1.06693	0.286002	0.673329
TGME49_215340	AP2 domain transcription factor AP2X-10	1.99845	-0.23645	0.22252	-1.06259	0.287966	0.823899	0.078064	-0.01727	0.073634	-0.2345	0.814595	NA
TGME49_215343	hypothetical protein	2.88996	-0.59236	0.246617	-2.40193	0.016309	0.176845	2.88879	-0.65834	0.191553	-3.43686	0.000589	0.009326
TGME49_215347	hypothetical protein	4.79108	0.173463	0.280192	0.619086	0.53586	0.936857	2.7061	-0.38101	0.200598	-1.89937	0.057516	0.30453
TGME49_215350	hypothetical protein	99.9463	-0.02276	0.177384	-0.12832	0.897892	0.989528	206.112	-0.17943	0.147625	-1.21546	0.224189	0.605682
TGME49_215360	hypothetical protein	26.8344	-1.76255	0.2776	-6.34927	2.16e-10	2.28e-08	56.9076	-2.11888	0.234302	-9.04339	1.52e-19	2.02e-17
TGME49_215370	hypothetical protein	21.2084	-0.06998	0.284776	-0.24575	0.805876	0.986706	24.7323	-0.49711	0.259019	-1.9192	0.054959	0.296447
TGME49_215380	hypothetical protein	25.3588	-0.0482	0.272826	-0.17668	0.859761	0.986811	57.3451	-0.29735	0.211808	-1.40385	0.160363	0.516041
TGME49_215385	transporter, major facilitator family protein	1.89158	-0.41102	0.22059	-1.86329	0.062421	0.424481	8.15418	-1.55088	0.255606	-6.06747	1.3e-09	6.84e-08
TGME49_215390	TIM10 family protein, putative	4.6063	0.296335	0.286383	1.03475	0.300785	0.828756	23.6697	-0.05969	0.258959	-0.23051	0.817693	0.957113
TGME49_215400	RNA recognition motif-containing protein	18.1327	-0.30898	0.293972	-1.05105	0.293235	0.825392	61.0083	0.187606	0.208448	0.900015	0.368112	0.74427
TGME49_215410	DPCD family protein	4.87099	-0.12513	0.175123	-0.71451	0.474911	0.922936	4.088	-0.91418	0.222254	-4.11322	3.9e-05	0.000856
TGME49_215420	SNARE protein	14.7637	0.198705	0.29987	0.662636	0.507564	0.928148	87.9385	-0.16043	0.183684	-0.87338	0.382454	0.75651
TGME49_215425	hypothetical protein	38.3396	-0.07606	0.248587	-0.30598	0.759622	0.979501	0.701617	-0.05521	0.129038	-0.42783	0.668778	0.909704
TGME49_215430	hypothetical protein	45.367	-0.20904	0.233904	-0.89371	0.371479	0.875223	232.583	-0.02962	0.148876	-0.19897	0.842284	0.962546
TGME49_215440	WWE domain-containing protein	29.648	0.478181	0.266793	1.79233	0.07308	0.462707	46.9942	0.344102	0.238713	1.44149	0.149447	0.500192
TGME49_215450	aquaporin 1	32.0397	0.29218	0.26616	1.09776	0.272308	0.81182	70.3967	0.326659	0.199926	1.6339	0.102281	0.419769
TGME49_215460	ribosomal protein RPS24	550.905	0.036552	0.096669	0.378113	0.705347	0.972558	1184.26	-0.0649	0.09629	-0.67405	0.500278	0.827088
TGME49_215470	ribosomal protein RPL10A	562.053	-0.0798	0.098282	-0.81192	0.416837	0.900725	1743.76	-0.10672	0.093113	-1.14614	0.251738	0.636363
TGME49_215480	Adenosine/AMP deaminase domain-containing protein	19.1787	0.10718	0.290338	0.369156	0.712011	0.972843	23.8486	-0.24194	0.265091	-0.91268	0.361411	0.737034
TGME49_215490	transporter, major facilitator family protein	205.912	0.340376	0.145269	2.34308	0.019125	0.197042	235.943	0.449991	0.13678	3.28989	0.001002	0.014989
TGME49_215500	TPR repeat-containing protein	4.62747	-1.02021	0.279262	-3.65322	0.000259	0.006571	6.90928	-0.94725	0.252779	-3.74736	0.000179	0.003254
TGME49_215510	MraW methylase family protein	37.0799	0.072625	0.248283	0.292511	0.769896	0.983216	46.8727	-0.07311	0.244179	-0.29939	0.764639	0.943023
TGME49_215520	hypothetical protein	80.6105	-0.55065	0.194823	-2.82643	0.004707	0.069692	79.8545	-0.85389	0.227548	-3.75256	0.000175	0.003213
TGME49_215530	hypothetical protein	429.72	0.187554	0.105335	1.78055	0.074986	0.466896	808.419	0.19881	0.082292	2.41592	0.015695	0.127312
TGME49_215540	hypothetical protein	0.251659	-0.04956	0.094651	-0.5236	0.600557	NA	0	NA	NA	NA	NA	NA
TGME49_215550	hypothetical protein	22.014	0.165171	0.282197	0.585304	0.558343	0.941955	13.2751	-0.01689	0.274645	-0.0615	0.950959	0.989496
TGME49_215560	histone arginine methyltransferase PRMT5	12.0973	0.129944	0.303493	0.428161	0.668534	0.963916	25.1033	0.180158	0.259305	0.694772	0.487198	0.820328
TGME49_215570	AP2 domain transcription factor AP2X-11	22.4603	-0.18232	0.283035	-0.64415	0.519476	0.928148	38.3744	0.088569	0.238537	0.371301	0.710413	0.925378
TGME49_215580	hypothetical protein	3.76473	-0.23709	0.274247	-0.86451	0.387306	0.882163	0.256167	0.00932	0.084279	0.110589	0.911942	NA
TGME49_215590	flavoprotein subunit of succinate dehydrogenase	78.1481	0.052514	0.195637	0.268426	0.788372	0.98594	156.546	0.282314	0.150264	1.87879	0.060274	0.313313
TGME49_215600	hypothetical protein	16.6586	0.227338	0.297281	0.764725	0.444435	0.908738	23.013	0.017989	0.261743	0.068727	0.945207	0.987909
TGME49_215610	hypothetical protein	14.1421	-0.24807	0.30002	-0.82683	0.408333	0.897733	70.8113	-0.08487	0.199374	-0.42571	0.670322	0.910165
TGME49_215620	hypothetical protein	10.6838	-0.122	0.305745	-0.39903	0.689872	0.968574	4.25933	-0.23138	0.239848	-0.96469	0.334702	0.715603
TGME49_215640	zinc finger, C3HC4 type (RING finger) domain-containing protein	39.2016	-0.34677	0.247763	-1.39961	0.16163	0.671292	40.0193	-0.16452	0.230073	-0.71509	0.474555	0.814759
TGME49_215650	hypothetical protein	0	NA	NA	NA	NA	NA	0	NA	NA	NA	NA	NA
TGME49_215660	hypothetical protein	12.738	0.182536	0.30359	0.601258	0.547668	0.938764	20.5017	-0.3051	0.274719	-1.11058	0.266747	0.652663
TGME49_215670	cAMP-dependent protein kinase	0.148896	-0.00212	0.089902	-0.02362	0.981158	NA	0.43307	-0.07204	0.097979	-0.73526	0.462181	NA
TGME49_215680	SAG-related sequence SRS18	9.4779	-1.00982	0.30462	-3.31503	0.000916	0.019018	32.3821	-1.58551	0.247416	-6.40829	1.47e-10	8.92e-09
TGME49_215690	hypothetical protein	15.7609	0.223929	0.29872	0.749628	0.453479	0.915653	7.99437	0.033724	0.269488	0.12514	0.900413	0.977466
TGME49_215700	phosphatidylinositol 3- and 4-kinase	15.2218	-0.18077	0.298721	-0.60513	0.545092	0.938764	16.5912	-0.01254	0.272654	-0.04599	0.963317	0.99061
TGME49_215710	hypothetical protein	16.017	-0.35445	0.295846	-1.19808	0.230887	0.761619	18.0983	-0.14554	0.268202	-0.54263	0.587383	0.870771
TGME49_215730	Gas41, putative	22.9262	0.150191	0.281679	0.533199	0.593896	0.95244	29.7758	0.208849	0.251785	0.829476	0.406835	0.77345
TGME49_215740	notchless, putative	21.9263	-0.34646	0.289188	-1.19803	0.230905	0.761619	40.4629	-0.19566	0.230254	-0.84976	0.395457	0.766858
TGME49_215750	cytidine and deoxycytidylate deaminase zinc-binding region domain-containing protein	3.79377	-0.0547	0.2735	-0.20001	0.841471	0.986811	18.2449	-0.30931	0.27111	-1.14089	0.253917	0.639274
TGME49_215775	rhoptry protein ROP8	98.5682	0.598379	0.181373	3.29917	0.00097	0.019953	610.818	0.756997	0.098556	7.68091	1.58e-14	1.4e-12
TGME49_215785	rhoptry protein ROP2A	0	NA	NA	NA	NA	NA	2.08413	-0.33234	0.174108	-1.90878	0.05629	0.30036
TGME49_215885	hypothetical protein	0	NA	NA	NA	NA	NA	0	NA	NA	NA	NA	NA
TGME49_215890	hypothetical protein	12.3876	-0.08009	0.304616	-0.26292	0.792613	0.986215	13.4304	0.224947	0.273595	0.822191	0.410968	0.77698
TGME49_215895	AP2 domain-containing protein	24.7218	-0.67812	0.281715	-2.40712	0.016079	0.175097	8.52186	-0.37255	0.27064	-1.37656	0.168648	0.529386
TGME49_215900	hypothetical protein	5.59143	-1.13882	0.281397	-4.04702	5.19e-05	0.001648	3.32951	-0.68027	0.194467	-3.49812	0.000469	0.007748
TGME49_215910	hypothetical protein	169.52	0.058159	0.143216	0.406091	0.684675	0.96776	182.035	0.08158	0.139991	0.582749	0.560063	0.854911
TGME49_215920	hypothetical protein	6.2232	0.03686	0.298044	0.123674	0.901573	0.989954	10.6341	-0.08057	0.274283	-0.29373	0.768963	0.944537
TGME49_215930	mediator complex subunit MED21	4.56857	0.092625	0.277199	0.334148	0.738268	0.976354	8.52361	0.033155	0.271475	0.122129	0.902797	0.977466
TGME49_215940	Acetyl-coenzyme A transporter, putative	24.833	0.123681	0.286662	0.431452	0.66614	0.963733	40.0062	0.580643	0.237364	2.44621	0.014437	0.119943
TGME49_215950	hypothetical protein	55.5794	0.173709	0.2265	0.766927	0.443125	0.908205	56.9157	-0.02234	0.234462	-0.09526	0.924106	0.982976
TGME49_215955	hypothetical protein	3.17857	-0.6848	0.252059	-2.71681	0.006591	0.089988	0	NA	NA	NA	NA	NA
TGME49_215960	hypothetical protein	10.4384	-1.51722	0.305731	-4.96261	6.96e-07	3.81e-05	1.6476	-0.3964	0.159577	-2.48405	0.01299	0.111859
TGME49_215970	hypothetical protein	76.6056	-0.4917	0.197734	-2.48669	0.012894	0.147787	0.039032	-0.02625	0.07341	-0.35756	0.72067	NA
TGME49_215980	hypothetical protein	522.519	-0.78574	0.096725	-8.12347	4.53e-16	7.23e-14	3603.81	-0.74841	0.07219	-10.3672	3.5e-25	6.84e-23
TGME49_215990	helicase, putative	11.0915	0.217195	0.305452	0.711059	0.477048	0.922936	15.491	-0.28363	0.274724	-1.03241	0.301881	0.685692
TGME49_216000	alveolin domain containing intermediate filament IMC3	356.558	-0.10491	0.111729	-0.93894	0.347763	0.851443	1039.26	-0.1638	0.087074	-1.88116	0.05995	0.312342
TGME49_216010	ribosomal protein RPL24	12.1853	-0.35381	0.304243	-1.16292	0.244862	0.777249	15.7772	-0.24896	0.273391	-0.91062	0.362494	0.737922
TGME49_216020	peptidase family c78 protein	20.6392	0.12064	0.291683	0.413599	0.679168	0.967568	33.5036	-0.09623	0.246907	-0.38974	0.696728	0.918631
TGME49_216030	hypothetical protein	15.1303	-0.15451	0.298549	-0.51753	0.604787	0.95384	13.2958	0.314027	0.274679	1.14325	0.252935	0.638077
TGME49_216040	30S ribosomal protein S15, putative	18.5917	-0.14914	0.293591	-0.50798	0.611469	0.954545	25.8655	-0.2054	0.257795	-0.79676	0.425588	0.785319
TGME49_216050	tetratricopeptide repeat-containing protein	18.1769	-0.1193	0.293945	-0.40587	0.684841	0.96776	53.0388	-0.02977	0.215333	-0.13823	0.89006	0.975078
TGME49_216053	hypothetical protein	1.30672	-0.27227	0.183449	-1.48418	0.137762	0.632121	1.43201	-0.23947	0.134461	-1.78099	0.074914	0.357643
TGME49_216055	hypothetical protein	26.4128	0.038495	0.273447	0.140775	0.888047	0.988857	29.5555	-0.40486	0.249415	-1.62325	0.104537	0.422751
TGME49_216060	hypothetical protein	46.318	-0.23038	0.237294	-0.97086	0.331617	0.845847	71.0722	-0.01283	0.19438	-0.06598	0.947392	0.988998
TGME49_216070	hypothetical protein	17.1244	0.361304	0.293942	1.22917	0.21901	0.754658	10.0318	0.084386	0.271276	0.31107	0.755747	0.939256
TGME49_216080	apical complex lysine methyltransferase	104.681	-0.07571	0.178218	-0.42483	0.67096	0.964496	303.712	-0.14558	0.125073	-1.16394	0.244447	0.632126
TGME49_216090	hypothetical protein	1.37065	-0.35415	0.182895	-1.93636	0.052824	0.388257	0.406418	-0.07553	0.084316	-0.89581	0.370354	NA
TGME49_216120	hypothetical protein	39.0421	0.039276	0.247521	0.158678	0.873923	0.986811	100.207	0.188108	0.180322	1.04317	0.296867	0.680628
TGME49_216130	ubiquitin conjugating enzyme E2, putative	42.587	-0.15831	0.243213	-0.65092	0.5151	0.928148	112.907	0.179514	0.176115	1.0193	0.30806	0.694427
TGME49_216140	tetratricopeptide repeat-containing protein	6.41507	-0.42767	0.294021	-1.45455	0.145795	0.646267	13.4185	-0.54776	0.272646	-2.00905	0.044532	0.258281
TGME49_216150	peptidase family M3 protein	0	NA	NA	NA	NA	NA	0.643936	-0.08752	0.096611	-0.90585	0.365014	NA
TGME49_216155	hypothetical protein	0	NA	NA	NA	NA	NA	0.039032	-0.02625	0.07341	-0.35756	0.72067	NA
TGME49_216160	hypothetical protein	0.767406	-0.2206	0.15184	-1.45286	0.146261	0.646717	0.356207	0.026117	0.093132	0.280432	0.779146	NA
TGME49_216170	SufS subfamily cysteine desulfurase	18.961	-0.30914	0.29188	-1.05913	0.28954	0.823899	13.6393	0.003437	0.274269	0.012532	0.990001	0.996991
TGME49_216180	hypothetical protein	230.467	0.239644	0.12951	1.85039	0.064257	0.431644	772.605	0.399411	0.084906	4.70413	2.55e-06	7.36e-05
TGME49_216190	hypothetical protein	14.47	0.31143	0.300765	1.03546	0.300454	0.828756	2.70453	0.388151	0.212448	1.82704	0.067694	0.336473
TGME49_216200	hypothetical protein	0	NA	NA	NA	NA	NA	0.203209	-0.04914	0.073676	-0.66696	0.504799	NA
TGME49_216210	hypothetical protein	46.5071	-0.00668	0.232654	-0.02873	0.977079	0.999692	46.9562	0.341547	0.233532	1.46253	0.143597	0.492517
TGME49_216220	AP2 domain transcription factor AP2XI-5	36.7321	0.351321	0.250264	1.4038	0.160378	0.669045	79.8194	0.176907	0.191831	0.922202	0.356423	0.731876
TGME49_216230	hypothetical protein	10.1752	-0.1135	0.305738	-0.37124	0.710458	0.972843	0	NA	NA	NA	NA	NA
TGME49_216240	hypothetical protein	22.6072	0.169583	0.282762	0.599738	0.548681	0.938861	41.6023	0.205981	0.236585	0.870642	0.38395	0.757326
TGME49_216250	RecF/RecN/SMC N terminal domain-containing protein	12.9271	-0.20767	0.30369	-0.68384	0.494077	0.925879	7.54848	0.159731	0.266144	0.600168	0.548394	0.850022
TGME49_216260	eukaryotic initiation factor-2B, gamma subunit, putative	44.7556	-0.0423	0.235647	-0.17952	0.857527	0.986811	121.66	0.130417	0.173091	0.753463	0.451172	0.800602
TGME49_216270	hypothetical protein	4.4471	-0.17533	0.282248	-0.6212	0.534467	0.936557	2.95445	-0.12056	0.213066	-0.56585	0.571499	0.862668
TGME49_216275	ACR, YggU family COG1872 domain-containing protein	5.84483	-0.04598	0.297955	-0.15432	0.877359	0.987819	9.16681	-0.05907	0.272434	-0.21681	0.828356	0.957765
TGME49_216280	adenylate and guanylate cyclase catalytic domain-containing protein	5.87899	-0.97139	0.293623	-3.30827	0.000939	0.019427	9.06245	-1.39333	0.267201	-5.21453	1.84e-07	7.01e-06
TGME49_216285	hypothetical protein	3.56757	-0.60491	0.256961	-2.35408	0.018569	0.193247	3.11801	-0.54675	0.194966	-2.80432	0.005042	0.055587
TGME49_216290	hypothetical protein	8.54108	-1.47692	0.297351	-4.96692	6.8e-07	3.76e-05	6.24098	-0.53857	0.211026	-2.55214	0.010706	0.098252
TGME49_216335	hypothetical protein	40.7516	0.069589	0.244646	0.284449	0.776067	0.984493	17.4001	0.272894	0.274567	0.993906	0.320269	0.701871
TGME49_216370	hypothetical protein	3.63808	0.119534	0.267187	0.44738	0.6546	0.961089	15.5547	-0.48279	0.274713	-1.75743	0.078845	0.369962
TGME49_216375	hypothetical protein	7.78503	-0.38384	0.303191	-1.26601	0.20551	0.740476	7.61132	-0.05645	0.266455	-0.21187	0.832209	0.959552
TGME49_216380	phospholipid-translocating P-type ATPase, flippase subfamily protein	31.9937	0.058965	0.261781	0.225245	0.821789	0.986811	23.2845	0.009273	0.265233	0.034962	0.97211	0.993537
TGME49_216390	RNA methyltransferase, TrmH family protein	15.6557	0.098217	0.296938	0.330767	0.740821	0.976354	9.75013	0.279992	0.271907	1.02973	0.303135	0.686946
TGME49_216400	meiotic recombination protein DMC1 family protein	0	NA	NA	NA	NA	NA	0.108568	-0.01227	0.073745	-0.16633	0.867899	NA
TGME49_216410	hypothetical protein	12.6756	0.048651	0.303743	0.160172	0.872746	0.986811	46.8702	0.120964	0.223738	0.54065	0.588749	0.871664
TGME49_216415	hypothetical protein	6.72571	-0.19605	0.300685	-0.652	0.5144	0.928148	2.86279	-0.05364	0.209568	-0.25596	0.797984	0.950544
TGME49_216420	hypothetical protein	0	NA	NA	NA	NA	NA	0	NA	NA	NA	NA	NA
TGME49_216430	TBC domain-containing protein	109.342	0.21485	0.176658	1.21619	0.223912	0.75997	60.8006	0.355358	0.220997	1.60798	0.107839	0.428975
TGME49_216435	hypothetical protein	22.8635	-0.05409	0.285043	-0.18977	0.849491	0.986811	34.4698	0.018957	0.24361	0.077817	0.937973	0.985618
TGME49_216440	OTU family cysteine protease	20.0169	0.109191	0.286778	0.380752	0.703387	0.972506	0.543165	0.071056	0.122274	0.581122	0.561158	NA
TGME49_216450	peptidase, T1 family protein	71.2021	0.126685	0.20044	0.632035	0.527364	0.929782	187.69	0.087027	0.145854	0.59667	0.550728	0.850888
TGME49_216460	hypothetical protein	43.5405	0.075056	0.238733	0.314391	0.753224	0.978443	114.417	-0.30224	0.16696	-1.81025	0.070258	0.343334
TGME49_216470	hypothetical protein	6.81491	-0.23182	0.294175	-0.78802	0.430685	0.904772	16.4751	0.124475	0.27299	0.45597	0.648412	0.902976
TGME49_216480	NMD3 family protein	15.4733	-0.02177	0.298757	-0.07286	0.941918	0.997932	41.5695	-0.18303	0.23426	-0.78133	0.434611	0.789381
TGME49_216490	hypothetical protein	12.1756	-0.06945	0.304116	-0.22835	0.819373	0.986811	11.3557	-0.27922	0.274803	-1.01607	0.309595	0.695744
TGME49_216500	tRNA synthetase, putative	15.5942	-0.0668	0.299677	-0.22289	0.823617	0.986811	8.63035	-0.07084	0.269707	-0.26267	0.792808	0.950109
TGME49_216510	thioredoxin, putative	20.8234	0.058936	0.290218	0.203075	0.839076	0.986811	47.4485	0.2306	0.229849	1.00327	0.315732	0.698435
TGME49_216530	ribosome recycling factor protein	12.4944	0.229506	0.303495	0.756209	0.449524	0.913407	13.5456	0.077377	0.274782	0.281593	0.778256	0.944757
TGME49_216540	dolichyl-phosphate beta-glucosyltransferase	11.0165	-0.16614	0.305354	-0.54407	0.58639	0.949265	14.9422	-0.26952	0.274206	-0.98292	0.325644	0.705495
TGME49_216560	methyltransferase domain-containing protein	14.3784	-0.08126	0.30246	-0.26866	0.788192	0.98594	18.3606	-0.26314	0.273685	-0.96147	0.336318	0.717137
TGME49_216580	hypothetical protein	21.8196	0.376995	0.283766	1.32854	0.183999	0.708472	26.5528	-0.3191	0.255611	-1.24836	0.211898	0.588022
TGME49_216585	hypothetical protein	2.25509	-0.49949	0.224461	-2.2253	0.026061	0.246565	2.46044	-0.55537	0.182925	-3.03604	0.002397	0.03104
TGME49_216590	HEAT repeat-containing protein	100.444	0.250099	0.181033	1.38151	0.167122	0.681154	172.464	0.352846	0.145044	2.43268	0.014988	0.123176
TGME49_216600	exonuclease III APE	22.4677	-0.05648	0.280711	-0.20121	0.840538	0.986811	32.5635	-0.19719	0.245169	-0.80429	0.42123	0.782138
TGME49_216610	ribosomal RNA large subunit methyltransferase J protein	1.25415	-0.06935	0.199553	-0.34755	0.728182	0.975244	1.10138	-0.05183	0.159156	-0.32564	0.744699	0.936677
TGME49_216620	EF hand domain-containing protein	77.9796	0.468467	0.198633	2.35846	0.018351	0.191766	122.644	0.260584	0.173891	1.49855	0.133991	0.476413
TGME49_216630	trigger factor protein, putative	8.45653	0.486264	0.304818	1.59526	0.110655	0.574556	9.1333	0.437826	0.270734	1.61718	0.105839	0.424108
TGME49_216640	GHMP kinase, putative	7.58999	-0.77377	0.300576	-2.57428	0.010045	0.122257	6.77928	-0.606	0.262783	-2.30608	0.021106	0.15723
TGME49_216650	S15 sporozoite-expressed protein	140.977	-0.02755	0.161479	-0.17063	0.864511	0.986811	509.263	0.202207	0.095021	2.12802	0.033335	0.214487
TGME49_216660	hypothetical protein	23.6518	-0.4915	0.28049	-1.75229	0.079724	0.480281	19.1771	-0.42494	0.269615	-1.5761	0.115004	0.445019
TGME49_216670	FUSE-binding protein 2 / KH-type splicing regulatory protein	96.0948	0.330829	0.179682	1.84119	0.065593	0.438163	274	0.093556	0.12265	0.762789	0.445589	0.794196
TGME49_216680	ankyrin repeat-containing protein	19.1449	0.103868	0.294058	0.353221	0.723922	0.973804	53.6917	0.684095	0.2281	2.9991	0.002708	0.033853
TGME49_216700	hypothetical protein	8.21164	0.319195	0.30489	1.04692	0.295137	0.827235	6.83506	0.257815	0.261561	0.985678	0.324291	0.704122
TGME49_216710	transporter, major facilitator family protein	6.5933	-0.65768	0.298565	-2.20279	0.02761	0.256609	3.80416	-0.12794	0.235136	-0.54412	0.586356	0.87038
TGME49_216720	hypothetical protein	214.614	0.098534	0.135354	0.727975	0.466629	0.922161	245.877	-0.01315	0.130907	-0.10044	0.919997	0.981349
TGME49_216730	MCM2/3/5 family protein	111.273	-0.65313	0.180891	-3.61062	0.000305	0.007564	246.149	-0.41041	0.124148	-3.3058	0.000947	0.014249
TGME49_216740	riboflavin kinase	15.1035	-0.12501	0.299746	-0.41705	0.676644	0.966961	19.2903	-0.0955	0.27404	-0.3485	0.727463	0.931751
TGME49_216750	Paf1/RNA polymerase II complex component LEO1	42.1269	-0.78671	0.238852	-3.2937	0.000989	0.020229	41.182	-0.2963	0.230018	-1.28818	0.197683	0.571109
TGME49_216760	RNA pseudouridine synthase superfamily protein	9.09287	0.020706	0.30507	0.067874	0.945886	0.998296	12.4613	-0.36303	0.274766	-1.32124	0.186421	0.553304
TGME49_216770	hypothetical protein	25.55	-0.59294	0.271662	-2.18264	0.029062	0.265854	64.57	-1.19575	0.204811	-5.8383	5.27e-09	2.51e-07
TGME49_216780	hypothetical protein	24.5323	-0.38805	0.274493	-1.41369	0.157454	0.663542	26.254	-0.21983	0.264828	-0.83009	0.406489	0.773401
TGME49_216785	hypothetical protein	7.9678	0.13167	0.30445	0.432484	0.66539	0.963615	5.52274	-0.1896	0.24658	-0.7689	0.441951	0.79308
TGME49_216790	ATP-binding cassette sub-family E member 1, putative	23.8844	0.207908	0.278697	0.745999	0.455668	0.91734	107.399	0.176505	0.178416	0.989289	0.322522	0.702157
TGME49_216800	flagellar/basal body protein	7.20601	0.242193	0.301664	0.802857	0.422057	0.902828	1.63872	0.04565	0.175897	0.259526	0.795229	0.950177
TGME49_216810	5'-nucleotidase, C-terminal domain-containing protein	54.2044	0.167098	0.225313	0.741626	0.458314	0.919108	131.46	-0.04809	0.171293	-0.28077	0.778889	0.944932
TGME49_216820	transporter, major facilitator family protein	144.147	-0.03897	0.157547	-0.24736	0.804631	0.986706	314.248	-0.15878	0.129927	-1.22209	0.221673	0.602212
TGME49_216830	DTW domain-containing protein	5.52603	-0.05731	0.293063	-0.19556	0.844951	0.986811	6.00285	-0.01584	0.256792	-0.06167	0.950827	0.989496
TGME49_216840	hypothetical protein	5.04196	0.038313	0.290729	0.131783	0.895156	0.98888	12.4542	0.180218	0.274614	0.656258	0.511658	0.832151
TGME49_216850	hypothetical protein	11.1973	-0.24687	0.305376	-0.80842	0.418846	0.901215	5.0685	0.288165	0.243046	1.18564	0.235764	0.621263
TGME49_216860	DEAD (Asp-Glu-Ala-Asp) box polypeptide DDX39	230.889	0.498596	0.130049	3.83392	0.000126	0.003552	1216.49	0.276508	0.084552	3.27028	0.001074	0.015886
TGME49_216870	DNA excision repair helicase	16.0935	-0.38264	0.298914	-1.2801	0.20051	0.734641	22.264	-0.20659	0.264245	-0.78182	0.434319	0.789263
TGME49_216875	cpw-wpc domain-containing protein	0	NA	NA	NA	NA	NA	0.143499	-0.01459	0.073695	-0.19802	0.843033	NA
TGME49_216880	guanine nucleotide-binding protein	556.039	0.197096	0.093824	2.10071	0.035666	0.30494	2213.07	0.178881	0.081913	2.1838	0.028977	0.194174
TGME49_216890	hypothetical protein	27.6493	-0.3559	0.270771	-1.31438	0.188717	0.713253	49.8465	-0.01241	0.218411	-0.0568	0.954705	0.990163
TGME49_216900	cytokine induced apoptosis inhibitor 1 family protein	32.924	-0.21329	0.25688	-0.8303	0.406367	0.895129	91.2796	-0.04982	0.191496	-0.26017	0.794732	0.950177
TGME49_216910	hypothetical protein	28.7532	-0.29855	0.268572	-1.11163	0.266297	0.802467	44.9442	-0.1958	0.241687	-0.81014	0.417859	0.780322
TGME49_216920	mediator complex subunit MED8	26.5253	-0.0872	0.269235	-0.32388	0.746032	0.976354	31.1623	-0.37594	0.251594	-1.49422	0.135117	0.477316
TGME49_216930	cholinephosphate cytidylyltransferase	48.2839	-0.19763	0.233504	-0.84637	0.397347	0.889689	57.2947	-0.26017	0.21715	-1.1981	0.230879	0.614779
TGME49_216940	hypothetical protein	0	NA	NA	NA	NA	NA	0.609628	-0.10944	0.098601	-1.10996	0.267016	NA
TGME49_216950	helicase	16.8028	0.095302	0.298901	0.31884	0.749848	0.976926	29.6959	0.070523	0.250653	0.281356	0.778437	0.944757
TGME49_216960	elongation factor Tu GTP binding domain-containing protein	16.4234	0.173937	0.294635	0.590348	0.554957	0.941515	26.4669	-0.11711	0.255094	-0.45908	0.646178	0.901526
TGME49_216965	leucine rich repeat-containing protein	0.59082	-0.17197	0.136928	-1.25593	0.209142	0.741654	1.1945	-0.26467	0.139278	-1.90032	0.057391	0.304104
TGME49_216970	coronin, putative	114.025	0.005209	0.169729	0.030692	0.975515	0.999692	414.964	0.074996	0.104219	0.719601	0.47177	0.813925
TGME49_216980	WDR8 protein isoform 3 family protein	7.89205	0.300172	0.302861	0.991122	0.321626	0.837417	15.4926	-0.01219	0.27293	-0.04466	0.964376	0.99061
TGME49_216990	LysM domain-containing protein	9.11623	0.154512	0.305757	0.505341	0.613319	0.955567	5.22158	-0.01966	0.253232	-0.07765	0.938108	0.985618
TGME49_217000	hypothetical protein	27.6606	0.045828	0.270859	0.169195	0.865643	0.986811	46.4982	-0.23446	0.224285	-1.04538	0.295848	0.679874
TGME49_217010	hypothetical protein	20.6129	-0.47778	0.283816	-1.68342	0.092295	0.523101	42.3835	-0.19938	0.250542	-0.79579	0.426155	0.785319
TGME49_217020	ATPase, AFG1 family protein	15.8545	-0.06919	0.296741	-0.23317	0.815626	0.986811	20.8547	-0.02988	0.264645	-0.11289	0.910117	0.978843
TGME49_217030	hypothetical protein	22.9468	-0.42384	0.279169	-1.5182	0.128963	0.613301	70.1312	-0.39965	0.196123	-2.03778	0.041572	0.24641
TGME49_217040	hypothetical protein	0	NA	NA	NA	NA	NA	0	NA	NA	NA	NA	NA
TGME49_217050	ADA2-A transcriptional co-activator SAGA component	47.6187	0.118203	0.234716	0.5036	0.614542	0.955567	86.443	0.031646	0.18432	0.17169	0.863682	0.969621
TGME49_217160	Der1 family protein	13.2043	-0.14845	0.303476	-0.48916	0.624731	0.956953	29.166	0.0239	0.258442	0.092477	0.926319	0.983191
TGME49_217170	hypothetical protein	0.16958	-0.04454	0.089885	-0.49551	0.620238	NA	0.069536	-0.01988	0.073573	-0.2702	0.787003	NA
TGME49_217178	hypothetical protein	0.587206	0.048592	0.151316	0.32113	0.748112	0.976475	0.512661	0.063129	0.118431	0.533049	0.594	NA
TGME49_217182	RNA-dependent RNA polymerase RDP	98.3057	0.378022	0.18315	2.064	0.039018	0.32286	48.9174	0.528572	0.237885	2.22196	0.026286	0.182692
TGME49_217220	zinc finger, C3HC4 type (RING finger) domain-containing protein	36.0518	0.25016	0.260485	0.960365	0.336872	0.848188	26.8682	0.087418	0.2659	0.328764	0.742334	0.936425
TGME49_217340	hypothetical protein	26.3775	0.464223	0.272119	1.70596	0.088016	0.509949	24.7258	0.407834	0.263345	1.54867	0.121461	0.458768
TGME49_217350	methyltransferase MTA70, putative	14.4434	-0.0206	0.300839	-0.06848	0.945402	0.997932	25.8702	0.131856	0.265152	0.497284	0.618989	0.887099
TGME49_217360	hypothetical protein	19.1622	0.24055	0.289011	0.832321	0.405228	0.895082	22.8759	-0.20632	0.263673	-0.78247	0.433939	0.789253
TGME49_217370	hypothetical protein	0	NA	NA	NA	NA	NA	0.826467	-0.06534	0.124385	-0.52529	0.59938	0.878036
TGME49_217380	hypothetical protein	0	NA	NA	NA	NA	NA	0.346708	-0.03905	0.089894	-0.43439	0.664004	NA
TGME49_217390	hypothetical protein	0.300085	-0.02938	0.108404	-0.27105	0.786353	NA	0.406418	-0.07553	0.084316	-0.89581	0.370354	NA
TGME49_217400	hypothetical protein	25.1855	0.715058	0.278209	2.57022	0.010163	0.123439	69.0937	0.467609	0.205007	2.28094	0.022552	0.164421
TGME49_217410	hypothetical protein	9.07564	-0.2148	0.303314	-0.70819	0.478828	0.922936	6.42653	0.056477	0.255185	0.221319	0.824844	0.957501
TGME49_217420	hypothetical protein	4.27027	0.499875	0.28224	1.7711	0.076544	0.471815	12.6494	-0.01757	0.274796	-0.06394	0.949019	0.989496
TGME49_217430	protease inhibitor PI1	17.2535	0.024724	0.294329	0.084002	0.933055	0.996099	48.1609	-0.41459	0.222735	-1.86134	0.062696	0.319168
TGME49_217440	HCNGP family protein	39.4034	0.114379	0.252136	0.45364	0.650088	0.960694	36.7592	0.247128	0.244909	1.00906	0.312945	0.696723
TGME49_217450	general transcription factor IIH polypeptide 5 GTF2H5	12.1224	-0.07729	0.303705	-0.2545	0.799108	0.986215	17.9861	-0.08015	0.270659	-0.29612	0.767142	0.944068
TGME49_217460	glutaminyl-tRNA synthetase (GlnRS)	82.0025	-0.0874	0.198675	-0.43991	0.659999	0.963044	358.683	-0.06306	0.103899	-0.6069	0.543917	0.848021
TGME49_217470	hypothetical protein	8.71446	-0.01492	0.303948	-0.0491	0.960837	0.999692	13.3611	0.103803	0.272998	0.380234	0.703772	0.921816
TGME49_217480	hypothetical protein	36.9219	0.487433	0.25415	1.9179	0.055124	0.396639	43.0162	0.34503	0.241598	1.42812	0.153259	0.503459
TGME49_217490	hypothetical protein	11.6252	-1.15588	0.305075	-3.78886	0.000151	0.004196	14.795	-1.6259	0.273098	-5.95353	2.62e-09	1.27e-07
TGME49_217500	HMG (high mobility group) box domain-containing protein	16.9964	-0.70144	0.295233	-2.37589	0.017507	0.185423	32.0866	-0.79758	0.255436	-3.12242	0.001794	0.024413
TGME49_217510	hypothetical protein	194.188	-0.13785	0.13662	-1.00903	0.312959	0.830346	698.112	0.012479	0.106363	0.117322	0.906605	0.977793
TGME49_217520	hypothetical protein	92.4894	-0.04654	0.188232	-0.24722	0.804735	0.986706	116.424	-0.21125	0.180539	-1.17008	0.241968	0.629374
TGME49_217530	hypothetical protein	51.9555	-0.06846	0.222243	-0.30804	0.758055	0.979452	129.274	0.324771	0.165537	1.96192	0.049772	0.28137
TGME49_217540	RNA recognition motif-containing protein	62.8868	0.303959	0.214582	1.41652	0.156624	0.661557	144.173	0.120102	0.152822	0.785891	0.431931	0.787879
TGME49_217550	hypothetical protein	65.4353	0.099829	0.214894	0.464551	0.642253	0.960694	132.498	-0.30885	0.155118	-1.99109	0.046471	0.266524
TGME49_217555	hypothetical protein	120.752	-0.41686	0.17063	-2.44308	0.014563	0.161629	186.743	-0.84635	0.141848	-5.96664	2.42e-09	1.18e-07
TGME49_217560	DNA-directed RNA polymerase II RPB10	46.9778	-0.51119	0.230854	-2.21434	0.026805	0.250634	72.9023	-0.31829	0.193855	-1.6419	0.10061	0.417948
TGME49_217570	ribosomal protein RPS27	512.422	0.014437	0.109965	0.131291	0.895545	0.988914	913.454	-0.19533	0.082171	-2.37717	0.017446	0.136654
TGME49_217580	DNA-directed RNA polymerase III RPC6	27.4146	-0.17439	0.268853	-0.64864	0.516572	0.928148	27.6801	-0.15518	0.256275	-0.60552	0.544832	0.848539
TGME49_217590	50S ribosomal protein L17, putative	14.9196	0.249513	0.298843	0.83493	0.403757	0.894194	8.22082	0.034945	0.262262	0.133244	0.894001	0.975147
TGME49_217600	calcium-dependent protein kinase CDPK9	58.5852	0.099423	0.231303	0.429839	0.667313	0.96384	93.4902	0.024997	0.181857	0.137452	0.890674	0.975078
TGME49_217610	hypothetical protein	17.8242	-0.86554	0.293518	-2.94883	0.00319	0.051823	28.8027	-1.32121	0.253785	-5.20603	1.93e-07	7.26e-06
TGME49_217620	hypothetical protein	10.5269	0.124293	0.305681	0.40661	0.684294	0.96776	11.7341	0.107335	0.274507	0.391011	0.695789	0.918329
TGME49_217630	hypothetical protein	1.60319	-0.07084	0.211209	-0.33542	0.73731	0.976354	2.08833	-0.43759	0.164631	-2.65803	0.00786	0.07821
TGME49_217640	hypothetical protein	25.7731	-0.03857	0.274637	-0.14045	0.888303	0.988857	47.6805	0.263704	0.232276	1.13531	0.256247	0.640681
TGME49_217650	hypothetical protein	0	NA	NA	NA	NA	NA	0.455276	-0.03705	0.121007	-0.3062	0.759454	NA
TGME49_217660	Tctex-1 family protein	20.5223	-0.71944	0.287597	-2.50156	0.012365	0.144377	24.481	-0.43463	0.263486	-1.64956	0.099034	0.414163
TGME49_217665	hypothetical protein	54.4253	-2.15595	0.231897	-9.29701	1.44e-20	3.05e-18	68.9891	-1.76821	0.205187	-8.61754	6.84e-18	7.94e-16
TGME49_217670	ribosomal protein RPS6	14.4793	-0.14329	0.298989	-0.47926	0.631751	0.960129	13.7201	-0.26529	0.274287	-0.9672	0.333445	0.715152
TGME49_217680	hypothetical protein	261.545	0.28976	0.133935	2.16344	0.030507	0.273158	460.712	0.463985	0.098625	4.70452	2.54e-06	7.36e-05
TGME49_217688	hypothetical protein	19.0841	-0.00975	0.289213	-0.0337	0.973119	0.999692	12.0852	0.190175	0.27476	0.692147	0.488845	0.820535
TGME49_217692	hypothetical protein	7.88041	-0.44374	0.302188	-1.46843	0.141988	0.639395	7.60312	-0.44038	0.261284	-1.68546	0.091899	0.401109
TGME49_217700	AP2 domain transcription factor AP2XII-2	33.5612	0.193543	0.261703	0.739551	0.459573	0.919108	62.0489	0.052574	0.209353	0.251127	0.801716	0.952624
TGME49_217710	DnaJ domain-containing protein	0	NA	NA	NA	NA	NA	0	NA	NA	NA	NA	NA
TGME49_217720	hypothetical protein	8.05561	0.515601	0.302285	1.70568	0.088068	0.509949	2.64127	0.126765	0.207443	0.611084	0.541144	0.846976
TGME49_217722	hypothetical protein	0.854962	0.020714	0.159909	0.129535	0.896934	0.989528	0.1476	-0.00612	0.073869	-0.08285	0.933974	NA
TGME49_217724	hypothetical protein	0.495063	-0.04149	0.126286	-0.32855	0.742498	0.976354	0.321602	0.022213	0.10188	0.21803	0.827406	NA
TGME49_217726	hypothetical protein	2.30867	-0.17734	0.242523	-0.73121	0.46465	0.922161	0.91595	0.069358	0.148064	0.468434	0.639474	0.897651
TGME49_217728	hypothetical protein	0.399235	0.070398	0.12061	0.583686	0.559431	NA	1.30194	0.10372	0.167932	0.617632	0.536818	0.845605
TGME49_217730	hypothetical protein	14.421	0.098842	0.301316	0.328035	0.742886	0.976354	11.5711	0.014908	0.274288	0.05435	0.956656	0.99027
TGME49_217740	3-ketoacyl-(acyl-carrier-protein) reductase	14.5997	0.194375	0.303128	0.641232	0.521372	0.928148	95.3326	-0.37405	0.183292	-2.04074	0.041277	0.245507
TGME49_217750	hypothetical protein	10.4145	-0.16507	0.304241	-0.54257	0.587425	0.949853	0.039032	-0.02625	0.07341	-0.35756	0.72067	NA
TGME49_217760	GTP-binding protein	12.0907	0.056749	0.304396	0.186433	0.852105	0.986811	6.39377	0.310467	0.261574	1.18692	0.235259	0.620649
TGME49_217770	hypothetical protein	28.0692	-0.02597	0.275715	-0.09418	0.924964	0.995186	12.5792	0.138252	0.274003	0.504565	0.613865	0.885113
TGME49_217780	Sec20 protein	16.8288	-0.18386	0.294007	-0.62536	0.531738	0.933565	12.683	-0.00172	0.274839	-0.00627	0.994999	0.997956
TGME49_217790	S1 RNA binding domain-containing protein	12.5108	-0.30542	0.305163	-1.00084	0.316903	0.832672	13.8815	-0.67309	0.274002	-2.45652	0.014029	0.117352
TGME49_217800	hypothetical protein	0	NA	NA	NA	NA	NA	0.346708	-0.03905	0.089894	-0.43439	0.664004	NA
TGME49_217810	hypothetical protein	0	NA	NA	NA	NA	NA	0	NA	NA	NA	NA	NA
TGME49_217820	PCI domain-containing protein	79.21	0.275147	0.202153	1.36108	0.173488	0.690202	359.625	0.03113	0.108111	0.287948	0.773387	0.944537
TGME49_217830	hypothetical protein	32.4452	0.095492	0.257579	0.370728	0.71084	0.972843	34.9702	0.01397	0.240525	0.058082	0.953684	0.989496
TGME49_217850	Sucrose-6F-phosphate phosphohydrolase	3.66557	0.518834	0.268017	1.93582	0.052889	0.388342	13.5937	-0.00791	0.274831	-0.0288	0.977025	0.994404
TGME49_217855	hypothetical protein	0	NA	NA	NA	NA	NA	0	NA	NA	NA	NA	NA
TGME49_217860	hypothetical protein	0.68225	-0.0551	0.1483	-0.37157	0.71021	0.972843	2.45941	-0.27707	0.192702	-1.4378	0.150492	0.500192
TGME49_217870	DHHC zinc finger domain-containing protein	49.3593	-0.26682	0.231813	-1.151	0.249732	0.782669	45.0493	-0.03686	0.231896	-0.15893	0.873721	0.971844
TGME49_217875	hypothetical protein	3.40505	0.251477	0.265593	0.946853	0.343713	0.851443	0.910551	-0.0267	0.146738	-0.18195	0.855625	0.966365
TGME49_217880	RNA-binding protein Nova-1, putative	10.0736	0.442232	0.30576	1.44633	0.148083	0.651186	21.8137	-0.15027	0.270403	-0.55571	0.57841	0.866096
TGME49_217890	alkyl hydroperoxide reductase/ Thiol specific antioxidant/ Mal allergen, putative	252.828	-0.00204	0.128434	-0.01589	0.987325	0.999692	1317.28	0.166435	0.089414	1.8614	0.062688	0.319168
TGME49_217900	hypothetical protein	32.4373	-0.31971	0.264247	-1.20989	0.226321	0.760358	43.0855	-0.50613	0.232569	-2.17624	0.029537	0.196513
TGME49_217910	DNA polymerase (pol2) superfamily protein	53.4761	0.204639	0.222391	0.920176	0.357481	0.86091	112.419	0.411689	0.179352	2.29543	0.021709	0.160148
TGME49_217915	hypothetical protein	7.49824	-0.76997	0.296981	-2.59266	0.009524	0.118323	20.815	-2.34086	0.271724	-8.61483	7e-18	7.99e-16
TGME49_217920	hypothetical protein	0.346166	-0.06266	0.105951	-0.59143	0.554232	NA	0	NA	NA	NA	NA	NA
TGME49_217930	hypothetical protein	4.38719	-0.98126	0.277248	-3.53929	0.000401	0.009572	7.00619	-0.9475	0.255735	-3.705	0.000211	0.003769
TGME49_217940	hypothetical protein	1.42504	-0.33166	0.197939	-1.67556	0.093824	0.526777	0.394038	-0.06272	0.082718	-0.75828	0.448283	NA
TGME49_217951	hypothetical protein	0	NA	NA	NA	NA	NA	0.643936	-0.08752	0.096611	-0.90585	0.365014	NA
TGME49_217961	hypothetical protein	1.76704	-0.1221	0.118823	-1.0276	0.304137	0.829448	0	NA	NA	NA	NA	NA
TGME49_218000	hypothetical protein	21.0525	-0.19788	0.282395	-0.70071	0.483482	0.923945	8.77057	-0.29476	0.267354	-1.1025	0.270243	0.656757
TGME49_218070	hypothetical protein	33.0966	0.315582	0.257681	1.2247	0.220688	0.755728	30.6876	0.158489	0.25407	0.623799	0.53276	0.842661
TGME49_218130	hypothetical protein	0.346166	-0.06266	0.105951	-0.59143	0.554232	NA	0	NA	NA	NA	NA	NA
TGME49_218188	hypothetical protein	2.74524	0.483838	0.246127	1.9658	0.049321	0.373159	6.99729	0.27756	0.255195	1.08764	0.276754	0.665027
TGME49_218192	hypothetical protein	68.1105	-0.52518	0.21073	-2.49218	0.012696	0.146667	54.2884	-1.00208	0.230412	-4.34907	1.37e-05	0.000328
TGME49_218195	hypothetical protein	2.79173	0.160302	0.255212	0.628113	0.52993	0.931556	0.408194	0.044688	0.110494	0.404434	0.685893	NA
TGME49_218200	UDP-sugar pyrophospharylase	15.4657	0.109655	0.298176	0.367753	0.713058	0.97292	15.1526	0.406357	0.27452	1.48025	0.138807	0.484732
TGME49_218210	Chromosome-associated kinesin KLP1, putative	0.646252	-0.10176	0.1445	-0.7042	0.481306	0.922936	1.60091	-0.35347	0.155122	-2.27865	0.022688	0.165235
TGME49_218215	hypothetical protein	0.130505	-0.00212	0.089902	-0.02362	0.981158	NA	0.869993	-0.19394	0.135109	-1.43542	0.151168	0.500192
TGME49_218220	cell-cycle-associated protein kinase CDK, putative	55.9692	-0.0197	0.22445	-0.08779	0.930044	0.996099	116.741	-0.44438	0.178772	-2.48573	0.012929	0.111859
TGME49_218230	histone lysine methyltransferase, SET, putative	21.1769	-0.24707	0.282308	-0.87519	0.381469	0.881262	31.1402	-0.06405	0.252684	-0.25347	0.799908	0.95155
TGME49_218240	hypothetical protein	66.9682	0.343231	0.209762	1.63629	0.10178	0.547886	200.819	0.195384	0.137245	1.42362	0.154557	0.504677
TGME49_218250	TAP42 family protein	19.8416	0.365618	0.28863	1.26673	0.20525	0.740244	52.1429	0.492364	0.231297	2.12871	0.033278	0.214322
TGME49_218260	histone H3.3	470.376	-0.019	0.101228	-0.18766	0.851146	0.986811	830.591	-0.03657	0.079057	-0.46256	0.643679	0.900137
TGME49_218270	hypothetical protein	88.1259	-0.87375	0.189811	-4.60325	4.16e-06	0.000188	219.895	-0.95671	0.126897	-7.53925	4.73e-14	4.06e-12
TGME49_218280	eukaryotic porin, putative	88.162	0.186278	0.194713	0.956678	0.33873	0.849902	216.296	0.331616	0.137497	2.41181	0.015874	0.128434
TGME49_218290	WD domain, G-beta repeat-containing protein	1.11357	-0.30427	0.171154	-1.77777	0.075441	0.466896	0.282571	0.010117	0.084101	0.120295	0.90425	NA
TGME49_218300	zinc finger (CCCH type) motif-containing protein	75.4621	0.290355	0.21114	1.37518	0.169077	0.684416	66.9461	0.382752	0.209175	1.82981	0.067278	0.33546
TGME49_218310	microneme protein MIC14	91.2372	-0.07901	0.187008	-0.42252	0.672645	0.964496	50.1758	-0.4595	0.227844	-2.01675	0.043722	0.254522
TGME49_218340	hypothetical protein	5.04981	-0.07483	0.281278	-0.26602	0.790222	0.98594	4.51375	0.171901	0.2459	0.699066	0.484511	0.818545
TGME49_218350	hypothetical protein	0	NA	NA	NA	NA	NA	0	NA	NA	NA	NA	NA
TGME49_218358	zinc knuckle domain-containing protein	16.5251	-0.08854	0.299833	-0.29531	0.767754	0.982463	56.5007	-0.07971	0.217953	-0.36572	0.714572	0.925829
TGME49_218362	zinc finger protein ZFP1	29.6201	-0.16244	0.267325	-0.60763	0.54343	0.938538	9.3247	0.263334	0.272752	0.965471	0.334309	0.715325
TGME49_218370	hypothetical protein	15.0849	0.21002	0.299232	0.701865	0.482764	0.923945	40.9979	-0.18822	0.22805	-0.82534	0.409178	0.775965
TGME49_218390	hypothetical protein	1.14125	-0.05482	0.185883	-0.29492	0.768054	0.982463	1.3297	-0.1774	0.153479	-1.15584	0.247745	0.635072
TGME49_218400	NEK kinase	5.74519	-0.4462	0.29604	-1.50723	0.131752	0.619587	4.55311	-0.15578	0.243446	-0.6399	0.522235	0.837587
TGME49_218410	ribosomal protein RPP0	369.246	0.12211	0.107573	1.13514	0.256317	0.790152	780.327	-0.02738	0.086005	-0.3184	0.750183	0.937918
TGME49_218420	WD domain, G-beta repeat-containing protein	55.4264	-0.01108	0.221703	-0.04998	0.960142	0.999692	109.497	-0.02412	0.183658	-0.1313	0.895534	0.976091
TGME49_218450	hypothetical protein	0	NA	NA	NA	NA	NA	0	NA	NA	NA	NA	NA
TGME49_218460	hypothetical protein	0	NA	NA	NA	NA	NA	0	NA	NA	NA	NA	NA
TGME49_218470	protein disulfide-isomerase, putative	0.251659	-0.04956	0.094651	-0.5236	0.600557	NA	0.213035	-0.00086	0.076313	-0.01125	0.991021	NA
TGME49_218490	hypothetical protein	11.9033	-0.28132	0.305295	-0.92146	0.356808	0.86091	8.2328	-0.04777	0.267143	-0.1788	0.858093	0.967706
TGME49_218500	hypothetical protein	10.0915	-1.48553	0.304033	-4.8861	1.03e-06	5.38e-05	9.26261	-1.61442	0.262762	-6.14401	8.05e-10	4.44e-08
TGME49_218510	hypothetical protein	18.1227	-2.53219	0.30251	-8.37061	5.73e-17	9.35e-15	8.73612	-1.49661	0.257679	-5.80805	6.32e-09	2.96e-07
TGME49_218520	microneme protein MIC6	726.028	0.066845	0.084667	0.789508	0.429815	0.904772	2039.3	-0.10328	0.064753	-1.59503	0.110706	0.435528
TGME49_218530	proteasome-interacting thioredoxin domain-containing protein	37.2307	-0.06224	0.247037	-0.25193	0.801095	0.986227	89.9902	-0.23335	0.177008	-1.31831	0.187401	0.554055
TGME49_218540	peptidase S15, putative	22.2621	0.091905	0.280916	0.32716	0.743547	0.976354	76.4186	-0.22259	0.186975	-1.19045	0.233868	0.618648
TGME49_218550	PIK3R4 kinase-related protein	228.419	0.066545	0.128099	0.519478	0.603428	0.95363	346.482	0.357797	0.117086	3.05585	0.002244	0.029321
TGME49_218560	acetyl-coA carboxylase ACC2	50.6191	-0.27901	0.224441	-1.24315	0.213813	0.747513	20.4993	0.402348	0.270151	1.48935	0.136396	0.479712
TGME49_218570	Nin one binding (NOB1) Zn-ribbon family protein	24.7288	-0.01568	0.280022	-0.05601	0.955335	0.999692	54.9633	0.302223	0.216429	1.39641	0.162591	0.519049
TGME49_218580	RNA methyltransferase, TrmH family protein	20.7958	-0.13425	0.292882	-0.45839	0.646671	0.960694	33.322	0.083274	0.252481	0.329825	0.741533	0.936425
TGME49_218590	protein phosphatase 2C domain-containing protein	16.0043	-0.19595	0.2993	-0.65468	0.512675	0.928148	30.3685	-0.42342	0.268886	-1.5747	0.115325	0.445552
TGME49_218600	RNA recognition motif-containing protein	18.4707	0.200872	0.29207	0.687753	0.491608	0.925879	45.2862	-0.30522	0.224223	-1.36125	0.173434	0.535433
TGME49_218610	ATPase (DUF699) protein	23.7414	-0.2093	0.288181	-0.72628	0.467665	0.922161	80.9019	-0.08137	0.188874	-0.43082	0.666602	0.909311
TGME49_218720	calcium-dependent protein kinase CDPK6	55.8615	0.090398	0.232641	0.388573	0.697592	0.971086	90.6126	0.345104	0.192848	1.78951	0.073533	0.355012
TGME49_218730	hypothetical protein	50.7926	0.033574	0.22929	0.146426	0.883585	0.988857	39.1067	0.245505	0.239238	1.0262	0.304799	0.689132
TGME49_218740	membrane protein, putative	29.1438	0.276988	0.269634	1.02728	0.30429	0.829448	35.4006	-0.24922	0.249801	-0.99767	0.318438	0.700717
TGME49_218750	hypothetical protein	0.950317	0.192724	0.158841	1.21331	0.22501	0.760358	0.256167	0.00932	0.084279	0.110589	0.911942	NA
TGME49_218760	SNAP protein (soluble N-ethylmaleimide-sensitive factor Attachment Protein), putative	27.6111	-0.20109	0.274562	-0.73239	0.463928	0.922161	53.5501	-0.33923	0.229084	-1.48081	0.138657	0.484557
TGME49_218770	carrier superfamily protein	2.82682	0.09948	0.256805	0.387375	0.698478	0.971086	6.40466	-0.40646	0.243261	-1.67087	0.094747	0.406161
TGME49_218780	phosphoserine aminotransferase, putative	85.9324	-0.22652	0.192815	-1.17482	0.240065	0.77183	300.532	-0.06559	0.111965	-0.58585	0.557975	0.854248
TGME49_218790	elongation factor G C-terminus domain-containing protein	23.2395	-0.48823	0.28785	-1.69612	0.089864	0.516251	12.342	-0.20702	0.272825	-0.75881	0.447969	0.796364
TGME49_218800	hypothetical protein	12.085	0.041525	0.305682	0.135842	0.891946	0.98888	15.0077	-0.03912	0.274795	-0.14235	0.886801	0.974906
TGME49_218810	histidyl-tRNA synthetase	20.7316	0.096836	0.285694	0.338952	0.734646	0.976354	29.7313	-0.22951	0.246814	-0.92989	0.35243	0.728646
TGME49_218820	alba 2	219.403	0.014577	0.139651	0.104379	0.916869	0.992705	274.945	0.187499	0.152632	1.22844	0.219282	0.599523
TGME49_218830	hypothetical protein	15.8371	0.064486	0.29736	0.216861	0.828317	0.986811	32.4723	0.128687	0.252851	0.508945	0.610791	0.883099
TGME49_218840	mutS domain protein	13.3841	-0.06802	0.304525	-0.22335	0.823263	0.986811	11.4413	0.009562	0.274233	0.034866	0.972186	0.993537
TGME49_218850	ribosomal protein RPS9	25.9015	0.310068	0.286964	1.08051	0.279914	0.81872	17.0586	-0.04378	0.269931	-0.16218	0.871168	0.971844
TGME49_218860	hypothetical protein	0.391515	0.054699	0.109632	0.498937	0.617824	NA	0	NA	NA	NA	NA	NA
TGME49_218870	TBC domain-containing protein	20.3004	-0.02845	0.290367	-0.09798	0.921952	0.993218	14.5426	0.066196	0.274459	0.241188	0.809409	0.955008
TGME49_218880	SF-assemblin, putative	66.6225	0.127606	0.213273	0.598324	0.549624	0.939566	128.464	-0.03563	0.162012	-0.21995	0.825909	0.957637
TGME49_218890	hypothetical protein	0.870533	0.196652	0.162203	1.21238	0.225366	0.760358	1.16519	-0.11957	0.15808	-0.75637	0.44943	0.798339
TGME49_218900	hypothetical protein	0	NA	NA	NA	NA	NA	0.609628	-0.10944	0.098601	-1.10996	0.267016	NA
TGME49_218910	hypothetical protein	21.8077	-0.1505	0.281826	-0.53403	0.593318	0.95206	19.4772	0.242298	0.271011	0.894054	0.371293	0.74646
TGME49_218920	proteasome subunit beta type, putative	63.1911	-0.1902	0.211817	-0.89794	0.369219	0.872445	226.032	-0.03432	0.126653	-0.271	0.78639	0.946988
TGME49_218930	BTB/POZ domain-containing protein	7.94062	0.967751	0.301514	3.20964	0.001329	0.025825	9.58905	1.16951	0.268651	4.35325	1.34e-05	0.000324
TGME49_218940	hypothetical protein	29.5479	-0.00252	0.268059	-0.00938	0.992514	0.999692	124.904	0.059733	0.164926	0.362182	0.717216	0.926766
TGME49_218950	hypothetical protein	12.3551	0.04993	0.305118	0.163641	0.870014	0.986811	20.7934	0.291939	0.267463	1.09151	0.275047	0.662786
TGME49_218955	hypothetical protein	16.471	0.22518	0.299008	0.75309	0.451396	0.915154	0.772451	0.04182	0.140921	0.296766	0.766646	0.943703
TGME49_218960	AP2 domain transcription factor AP2XII-1	134.839	0.054396	0.169425	0.321062	0.748164	0.976475	183.755	-0.14191	0.151143	-0.93888	0.347792	0.726354
TGME49_219070	cyclic nucleotide-binding domain-containing protein	45.0336	0.168553	0.246075	0.684966	0.493366	0.925879	24.3609	0.059049	0.260667	0.226528	0.820791	0.957263
TGME49_219080	edge expressed protein, putative	25.1118	-0.03896	0.276388	-0.14095	0.887911	0.988857	43.2101	-0.34319	0.22759	-1.50794	0.131569	0.473814
TGME49_219090	hypothetical protein	0	NA	NA	NA	NA	NA	0	NA	NA	NA	NA	NA
TGME49_219100	cyclin-dependent kinase regulatory subunit protein	15.8807	0.146612	0.296833	0.493919	0.621363	0.956953	19.6828	0.108756	0.272125	0.399655	0.68941	0.916981
TGME49_219110	hypothetical protein	0	NA	NA	NA	NA	NA	0	NA	NA	NA	NA	NA
TGME49_219120	zinc finger (CCCH type) motif-containing protein	125.109	0.071117	0.170436	0.417263	0.676486	0.966961	45.9091	-0.11013	0.241931	-0.45521	0.648956	0.903366
TGME49_219125	hypothetical protein	1.14486	-0.05402	0.093472	-0.57797	0.563282	0.94233	4.95681	0.029079	0.237506	0.122435	0.902554	0.977466
TGME49_219130	NADPH-glutathione reductase	18.3026	-0.56258	0.290942	-1.93365	0.053156	0.389104	23.4091	0.023913	0.260456	0.091813	0.926846	0.983293
TGME49_219140	EF-1 guanine nucleotide exchange domain-containing protein	70.07	-0.34629	0.224037	-1.54567	0.122184	0.599252	410.867	-0.00208	0.11188	-0.01858	0.985175	0.996637
TGME49_219150	zinc finger, zz type domain-containing protein	26.2667	0.014301	0.272698	0.052441	0.958177	0.999692	89.296	-0.31825	0.191945	-1.65803	0.097312	0.410337
TGME49_219160	hypothetical protein	0.26101	0.025111	0.095079	0.264104	0.7917	NA	0	NA	NA	NA	NA	NA
TGME49_219170	hypothetical protein	33.0836	0.120955	0.257488	0.469748	0.638535	0.960694	80.1298	-0.05791	0.192793	-0.30036	0.763903	0.942745
TGME49_219175	hypothetical protein	9.377	-0.09785	0.305598	-0.32021	0.748812	0.976926	6.30395	-0.26375	0.262206	-1.00591	0.31446	0.698435
TGME49_219180	acetyltransferase, GNAT family protein	15.2724	0.042456	0.298751	0.142113	0.886991	0.988857	19.9491	-0.16687	0.269823	-0.61845	0.536281	0.845605
TGME49_219190	nuclear movement protein domain containing protein	41.8334	-0.33693	0.244775	-1.37648	0.168673	0.684416	71.7162	0.135033	0.195616	0.690299	0.490006	0.820825
TGME49_219200	DEAD/DEAH box RNA helicase family protein	21.264	0.298578	0.283189	1.05434	0.291726	0.825083	52.1155	0.349755	0.226286	1.54563	0.122193	0.460099
TGME49_219210	ankyrin repeat-containing protein	19.365	0.157839	0.2886	0.546911	0.58444	0.949087	45.4167	0.076566	0.235971	0.324472	0.745581	0.936731
TGME49_219218	hypothetical protein	3.75083	-0.79107	0.265725	-2.97702	0.002911	0.048048	2.07994	-0.19582	0.193089	-1.01414	0.310515	0.696004
TGME49_219222	hypothetical protein	0.199617	0.01536	0.094083	0.163263	0.870311	NA	1.47104	-0.24946	0.143585	-1.7374	0.082317	0.379803
TGME49_219230	AMP-binding enzyme domain-containing protein	36.8437	0.069234	0.250646	0.276221	0.782378	0.985313	108.951	-0.51891	0.174013	-2.98202	0.002864	0.035328
TGME49_219240	Peptidyl-tRNA hydrolase PTH2 domain-containing protein	37.8854	-0.40063	0.246238	-1.62698	0.103741	0.552177	14.8037	0.307501	0.274653	1.11959	0.262887	0.649864
TGME49_219250	acetyltransferase, GNAT family protein	49.1241	-0.15529	0.232197	-0.66877	0.503645	0.928148	116.974	-0.27256	0.160505	-1.69814	0.08948	0.396751
TGME49_219260	cation-transporting ATPase, putative	52.2954	-0.715	0.222508	-3.21339	0.001312	0.025598	68.3929	-1.61729	0.19679	-8.21837	2.06e-16	2.28e-14
TGME49_219270	multi-pass transmembrane protein	377.293	0.123341	0.10721	1.15046	0.249955	0.782669	1433.77	0.155955	0.065841	2.36865	0.017853	0.139047
TGME49_219280	actin like protein ALP1	41.3232	0.015687	0.243035	0.064544	0.948537	0.999035	111.453	-0.1166	0.176115	-0.66204	0.507946	0.829928
TGME49_219290	F-actin-capping protein subunit beta, putative	14.5478	0.127719	0.302277	0.422522	0.672644	0.964496	15.1395	0.254062	0.273523	0.928848	0.352968	0.728646
TGME49_219300	ran binding protein	15.9415	0.221913	0.299826	0.740138	0.459216	0.919108	29.4268	0.114892	0.259261	0.44315	0.657658	0.905536
TGME49_219310	DnaK family protein	91.2097	0.024669	0.185725	0.132825	0.894331	0.98888	449.351	0.06492	0.118526	0.547724	0.583881	0.869535
TGME49_219320	acid phosphatase GAP50	657.805	0.090354	0.087769	1.02946	0.303265	0.829448	2270.82	0.076052	0.060118	1.26504	0.205856	0.580231
TGME49_219348	SAG-related sequence SRS55M	0	NA	NA	NA	NA	NA	0	NA	NA	NA	NA	NA
TGME49_219370	hypothetical protein	0.476671	-0.04059	0.125093	-0.3245	0.74556	0.976354	1.59199	-0.31183	0.168752	-1.84785	0.064623	0.325782
TGME49_219430	tRNA ligase class II core domain (G, H, P, S and T) domain-containing protein	8.59076	-0.18745	0.305437	-0.6137	0.539416	0.937054	6.25471	0.293769	0.259808	1.13071	0.258175	0.642949
TGME49_219440	hypothetical protein	22.7401	-0.4226	0.283459	-1.49087	0.135996	0.629245	39.4102	-0.22089	0.245669	-0.89915	0.36857	0.744536
TGME49_219450	WD domain, G-beta repeat-containing protein	0.639246	-0.11335	0.140343	-0.80763	0.419303	0.901215	0.975987	-0.00822	0.130179	-0.06311	0.949676	0.989496
TGME49_219460	hypothetical protein	18.9236	0.152379	0.290205	0.525072	0.599533	0.95265	21.1923	0.382751	0.270704	1.41391	0.157389	0.510413
TGME49_219470	hypothetical protein	5.24229	0.273273	0.290917	0.939353	0.34755	0.851443	2.04471	-0.12758	0.179374	-0.71123	0.476943	0.814759
TGME49_219485	hypothetical protein	25.1775	-0.42673	0.274111	-1.55677	0.119525	0.593749	10.248	0.001068	0.271971	0.003926	0.996868	0.998764
TGME49_219500	hypothetical protein	24.6373	-0.02566	0.282756	-0.09074	0.927701	0.996099	25.5587	-0.16087	0.26394	-0.60951	0.542189	0.847214
TGME49_219510	GTP binding protein 7 isoform 2 family protein, putative	22.7626	-0.19458	0.283844	-0.68551	0.49302	0.925879	14.7333	0.29699	0.273692	1.08512	0.277867	0.665132
TGME49_219520	histone arginine methyltransferase PRMT1	72.1295	-0.09627	0.199268	-0.4831	0.629027	0.958875	269.419	-0.00955	0.128423	-0.07439	0.940698	0.98713
TGME49_219530	hypothetical protein	10.3358	-0.19736	0.305787	-0.64542	0.518657	0.928148	11.5608	0.286146	0.273652	1.04566	0.295719	0.679816
TGME49_219540	cytosolic tRNA-Ala synthetase	132.562	0.237591	0.163918	1.44945	0.147212	0.649341	591.861	0.218187	0.089459	2.43898	0.014729	0.121487
TGME49_219550	dihydrolipoyllysine-residue succinyltransferase component of oxoglutarate dehydrogenase	34.9063	-0.07717	0.253852	-0.304	0.761125	0.980104	137.506	0.030833	0.198119	0.155626	0.876328	0.971844
TGME49_219570	hypothetical protein	8.53165	-0.86208	0.301975	-2.85479	0.004306	0.065105	22.3285	-2.06861	0.274396	-7.53876	4.74e-14	4.06e-12
TGME49_219590	RuvB family 1 protein	39.3357	-0.55721	0.255651	-2.17958	0.029289	0.26712	113.111	-0.50196	0.180146	-2.78642	0.005329	0.058038
TGME49_219600	hypothetical protein	28.2193	-0.3359	0.268491	-1.25105	0.210915	0.743108	45.6544	-0.2723	0.228581	-1.19127	0.23355	0.618283
TGME49_219610	hypothetical protein	7.2932	-1.52235	0.297066	-5.1246	2.98e-07	1.8e-05	5.18951	-0.65219	0.216466	-3.01292	0.002587	0.032682
TGME49_219620	hypothetical protein	132.39	-0.52484	0.159796	-3.28442	0.001022	0.020789	14.4223	-0.15662	0.274475	-0.57063	0.568251	0.859913
TGME49_219630	flavodoxin domain-containing protein	58.7931	0.094931	0.241727	0.39272	0.694527	0.970407	108.506	0.048612	0.180928	0.26868	0.788176	0.947638
TGME49_219640	hypothetical protein	12.8265	0.268652	0.30385	0.884162	0.376609	0.878061	15.0938	0.286327	0.272962	1.04896	0.294195	0.6792
TGME49_219650	transporter, small conductance mechanosensitive ion channel (MscS) family protein	15.6462	-0.91255	0.302167	-3.02004	0.002527	0.043186	7.04643	-0.52525	0.255727	-2.05393	0.039983	0.241804
TGME49_219660	hypothetical protein	0.940967	0.094244	0.165029	0.571074	0.56795	0.94233	0.909024	-0.20382	0.14486	-1.40699	0.15943	0.514597
TGME49_219670	zinc finger (CCCH type) motif-containing protein	0.148896	-0.00212	0.089902	-0.02362	0.981158	NA	0	NA	NA	NA	NA	NA
TGME49_219678	hypothetical protein	13.849	-0.46	0.304154	-1.5124	0.130432	0.617019	8.70421	-0.11191	0.262722	-0.42596	0.670137	0.910165
TGME49_219682	pyruvate dehydrogenase kinase, putative	14.1811	-0.03918	0.299784	-0.1307	0.896013	0.989177	32.0421	0.34218	0.257958	1.32649	0.184676	0.551209
TGME49_219690	hypothetical protein	148.938	-0.45933	0.157795	-2.91093	0.003604	0.056872	334.385	-0.42982	0.107775	-3.98813	6.66e-05	0.001373
TGME49_219700	DNA replication licensing factor MCM4, putative	108.772	-0.09133	0.188095	-0.48555	0.627283	0.958059	250.651	0.244702	0.128013	1.91154	0.055935	0.299539
TGME49_219710	hypothetical protein	39.1939	-0.18499	0.24575	-0.75277	0.451586	0.915281	51.4209	0.290541	0.225691	1.28734	0.197975	0.571177
TGME49_219720	Ras-related protein Rab-5C, putative	42.892	-0.0243	0.246055	-0.09876	0.921329	0.992977	47.2254	-0.13733	0.2359	-0.58217	0.56045	0.855024
TGME49_219730	hypothetical protein	153.781	0.302443	0.158058	1.91349	0.055685	0.399046	105.319	0.01106	0.170021	0.065052	0.948133	0.989318
TGME49_219738	hypothetical protein	11.5499	0.177906	0.305389	0.582555	0.560193	0.941955	20.3314	0.076273	0.266313	0.286406	0.774567	0.944537
TGME49_219742	hypothetical protein	0	NA	NA	NA	NA	NA	0.643936	-0.08752	0.096611	-0.90585	0.365014	NA
TGME49_219750	cytochrome c, putative	150.882	0.069685	0.155396	0.448436	0.653839	0.960756	570.257	-0.09003	0.107511	-0.83736	0.402391	0.772326
TGME49_219760	N-acetyltransferase family protein	14.9203	-0.45183	0.298264	-1.51487	0.129805	0.615612	44.2239	-0.24661	0.225185	-1.09516	0.273446	0.661229
TGME49_219770	30S ribosomal protein S12, putative	9.75556	-0.21379	0.305776	-0.69917	0.484448	0.924139	11.3709	0.104493	0.274089	0.381237	0.703027	0.921663
TGME49_219780	hypothetical protein	0	NA	NA	NA	NA	NA	0.203209	-0.04914	0.073676	-0.66696	0.504799	NA
TGME49_219790	pre-mRNA processing factor PRP3	24.2241	0.203454	0.278007	0.731831	0.464271	0.922161	47.9362	-0.09664	0.222579	-0.43419	0.664149	0.908081
TGME49_219800	vacuolar ATP synthase subunit b, putative	113.259	0.115782	0.173453	0.667514	0.504444	0.928148	316.13	-0.21458	0.113487	-1.89076	0.058656	0.308283
TGME49_219810	hypothetical protein	156.112	-0.13139	0.162371	-0.80921	0.418397	0.901215	324.124	0.282848	0.129028	2.19214	0.028369	0.190971
TGME49_219820	polyubiquitin UbC, putative	63.9029	0.041075	0.207112	0.198324	0.842791	0.986811	120.758	-0.20913	0.176549	-1.18457	0.236188	0.621662
TGME49_219828	HMG (high mobility group) box domain-containing protein	0.148896	-0.00212	0.089902	-0.02362	0.981158	NA	2.46999	-0.0786	0.08621	-0.91176	0.361896	0.737145
TGME49_219832	cyclin-dependent kinase regulatory subunit protein	11.6005	0.403859	0.304743	1.32525	0.18509	0.709939	15.7608	0.426695	0.274315	1.55549	0.119829	0.45474
TGME49_219840	hypothetical protein	0	NA	NA	NA	NA	NA	0.203209	-0.04914	0.073676	-0.66696	0.504799	NA
TGME49_219850	prolyl-tRNA synthetase (ProRS)	85.3002	0.15309	0.194246	0.788122	0.430625	0.904772	327.149	0.129245	0.111568	1.15844	0.246685	0.634676
TGME49_219860	replication licensing factor, putative	76.9981	0.063397	0.202531	0.313026	0.754261	0.978564	268.739	0.244519	0.125751	1.94446	0.05184	0.288077
TGME49_220025	hypothetical protein	0.130505	-0.00212	0.089902	-0.02362	0.981158	NA	0.069536	-0.01988	0.073573	-0.2702	0.787003	NA
TGME49_220060	hypothetical protein	0	NA	NA	NA	NA	NA	0	NA	NA	NA	NA	NA
TGME49_220070	hypothetical protein	3.30865	-0.20206	0.155726	-1.29753	0.194448	0.723114	0	NA	NA	NA	NA	NA
TGME49_220080	Toxoplasma gondii family C protein	1.52781	-0.44191	0.199508	-2.215	0.02676	0.250538	0.800457	-0.188	0.122828	-1.53058	0.125874	0.464899
TGME49_220090	hypothetical protein	24.0542	0.378857	0.282418	1.34148	0.179766	0.700555	40.3284	0.120999	0.241509	0.501012	0.616362	0.885794
TGME49_220100	phosphoribosylpyrophosphate synthetase	40.1664	0.185269	0.253013	0.732252	0.464015	0.922161	123.41	0.27027	0.181454	1.48947	0.136365	0.479712
TGME49_220110	hypothetical protein	11.3753	0.042763	0.305451	0.14	0.88866	0.988857	16.6184	0.051804	0.273107	0.189684	0.849557	0.963791
TGME49_220120	hypothetical protein	9.98021	0.454748	0.305613	1.48799	0.136754	0.630118	8.83651	-0.26225	0.271288	-0.96669	0.333698	0.715314
TGME49_220125	hypothetical protein	0	NA	NA	NA	NA	NA	0	NA	NA	NA	NA	NA
TGME49_220128	hypothetical protein	0.251659	-0.04956	0.094651	-0.5236	0.600557	NA	0	NA	NA	NA	NA	NA
TGME49_220132	hypothetical protein	4.343	0.375793	0.281951	1.33283	0.182587	0.705303	4.49535	0.098499	0.238291	0.413355	0.679346	0.914427
TGME49_220140	EF hand domain-containing protein	11.6296	-0.49489	0.304551	-1.62498	0.104168	0.553279	15.9147	-0.05349	0.272491	-0.1963	0.844377	0.962546
TGME49_220145	hypothetical protein	0	NA	NA	NA	NA	NA	0.203209	-0.04914	0.073676	-0.66696	0.504799	NA
TGME49_220150	50S ribosomal protein L16, putative	9.96744	-0.155	0.305661	-0.5071	0.612083	0.9551	12.8862	0.180742	0.274412	0.658651	0.51012	0.831072
TGME49_220160	WD domain-containing protein	10.9361	0.079388	0.305521	0.259844	0.794984	0.986215	13.6003	-0.21672	0.27431	-0.79005	0.429496	0.786097
TGME49_220170	hypothetical protein	14.1286	0.083888	0.302063	0.277717	0.781229	0.984905	24.6038	-0.23879	0.257141	-0.92864	0.353076	0.728646
TGME49_220175	hypothetical protein	3.23509	-0.02905	0.265535	-0.1094	0.912888	0.991529	2.95961	0.157629	0.213394	0.738678	0.460103	0.805299
TGME49_220180	hypothetical protein	2.61624	0.422284	0.2488	1.69728	0.089643	0.516251	0	NA	NA	NA	NA	NA
TGME49_220190	hypothetical protein	4.87502	-0.23052	0.289567	-0.79608	0.425985	0.903195	7.9721	0.347576	0.261286	1.33025	0.183434	0.549902
TGME49_220200	hypothetical protein	15.056	0.212143	0.301003	0.704787	0.480943	0.922936	15.4098	0.022202	0.274525	0.080874	0.935542	0.985618
TGME49_220208	hypothetical protein	12.9242	-0.45197	0.304476	-1.4844	0.137702	0.632121	8.53179	-0.07029	0.267695	-0.26259	0.792867	0.950109
TGME49_220212	pseudouridine synthase	6.33191	-0.1876	0.295208	-0.63548	0.525117	0.929137	10.3123	-0.51352	0.273409	-1.8782	0.060354	0.313492
TGME49_220230	leucine rich repeat-containing protein	22.8563	-0.13427	0.278098	-0.48281	0.629227	0.958875	30.3692	-0.27881	0.264906	-1.05248	0.292581	0.678985
TGME49_220240	hypothetical protein	212.706	0.248395	0.133825	1.85612	0.063437	0.430161	300.392	-0.00518	0.122967	-0.0421	0.966417	0.991426
TGME49_220250	Nucleotide-sensitive chloride conductance regulator (ICln) protein	18.8085	-0.10457	0.295156	-0.35429	0.723122	0.973804	41.6093	-0.37078	0.232925	-1.59186	0.111416	0.436607
TGME49_220260	hypothetical protein	7.04626	-0.37721	0.301839	-1.24971	0.211404	0.743387	17.1036	-0.18766	0.27196	-0.69001	0.490188	0.820856
TGME49_220270	alveolin domain containing intermediate filament IMC6	272.834	0.066455	0.126468	0.525467	0.599258	0.95265	705.194	0.009772	0.080979	0.120674	0.903949	0.977466
TGME49_220280	mucin family glycoprotein	1.62171	-0.22508	0.206288	-1.09108	0.275236	0.815377	6.63419	-0.65874	0.245566	-2.68254	0.007307	0.074239
TGME49_220290	hypothetical protein	16.2004	-1.03968	0.299441	-3.47206	0.000516	0.011774	11.2154	-0.85093	0.274206	-3.10324	0.001914	0.025898
TGME49_220300	ribosomal protein L15 protein	12.6034	0.299703	0.303371	0.987907	0.323198	0.839337	10.2644	-0.40964	0.273659	-1.49691	0.134416	0.476546
TGME49_220310	hypothetical protein	2.03764	-0.27202	0.22436	-1.21245	0.225342	0.760358	0.242241	-0.04916	0.081525	-0.60301	0.546505	NA
TGME49_220320	BSD domain-containing protein	10.8996	-0.38427	0.305646	-1.25725	0.208662	0.741654	15.1706	0.055666	0.272602	0.204202	0.838195	0.960915
TGME49_220330	hypothetical protein	13.5448	0.387824	0.301429	1.28662	0.198228	0.72967	9.18232	0.479411	0.269065	1.78177	0.074788	0.357643
TGME49_220340	hypothetical protein	0.16958	-0.04454	0.089885	-0.49551	0.620238	NA	1.29921	-0.165	0.131009	-1.25945	0.20787	0.582511
TGME49_220350	tRNA ligases class II (D, K and N) domain-containing protein	19.4296	0.071222	0.287299	0.247903	0.804209	0.986706	13.5019	0.556594	0.274814	2.02535	0.042832	0.251329
TGME49_220360	FAD binding domain-containing protein	38.81	0.523527	0.251142	2.08459	0.037107	0.312386	46.0799	-0.02968	0.231874	-0.12799	0.898153	0.977466
TGME49_220370	hypothetical protein	35.6495	0.022713	0.251364	0.090357	0.928003	0.996099	38.5871	0.232022	0.24282	0.95553	0.33931	0.719305
TGME49_220380	hypothetical protein	48.2069	0.011551	0.229385	0.050356	0.959838	0.999692	49.6131	0.043703	0.224641	0.194548	0.845747	0.962546
TGME49_220390	hypothetical protein	50.2646	-0.0675	0.228881	-0.29489	0.768075	0.982463	70.4051	0.291569	0.212203	1.37401	0.169438	0.530395
TGME49_220400	actin depolymerizing factor ADF	583.937	-0.03912	0.10147	-0.38557	0.699818	0.971188	3692.76	-0.17036	0.079401	-2.14552	0.031911	0.208856
TGME49_220420	3'5'-cyclic nucleotide phosphodiesterase domain-containing protein	9.13031	-0.76731	0.305365	-2.51278	0.011978	0.141011	5.22861	-0.41795	0.246406	-1.69619	0.089851	0.39781
TGME49_220430	hypothetical protein	18.6154	0.063373	0.291271	0.217572	0.827762	0.986811	26.5884	-0.11132	0.253146	-0.43976	0.66011	0.906283
TGME49_220440	cyclin-dependent kinase regulatory subunit protein	15.3531	0.087104	0.297456	0.292831	0.769651	0.983078	7.85768	0.096704	0.266205	0.36327	0.716403	0.926425
TGME49_220450	ribonuclease HI protein	3.20295	0.1317	0.265629	0.495805	0.620032	0.956743	6.57286	-0.01413	0.262493	-0.05383	0.957072	0.99027
TGME49_220460	SNF7 family protein	7.73586	-0.74983	0.302916	-2.47536	0.01331	0.150987	5.57192	-0.67049	0.238632	-2.80971	0.004959	0.054753
TGME49_220470	hypothetical protein	65.3051	-0.38225	0.214366	-1.78317	0.074559	0.466787	56.3725	0.075161	0.217362	0.345788	0.729502	0.932934
TGME49_220480	hypothetical protein	9.04372	-0.67212	0.305165	-2.2025	0.02763	0.256609	3.26469	0.335274	0.223617	1.49932	0.13379	0.476413
TGME49_220490	pre-rRNA-processing protein PNO1, putative	27.4552	0.715381	0.273896	2.61187	0.009005	0.114044	31.2527	0.398124	0.247757	1.60691	0.108073	0.429408
TGME49_220500	UBX domain-containing protein	48.9727	0.158428	0.236087	0.671058	0.502183	0.92801	95.3471	0.301525	0.186121	1.62005	0.105222	0.424028
TGME49_220510	hypothetical protein	32.4322	0.035376	0.264889	0.13355	0.893758	0.98888	47.0784	0.349863	0.225588	1.5509	0.120926	0.457888
TGME49_220520	hypothetical protein	68.2241	-0.70158	0.211243	-3.3212	0.000896	0.018656	57.735	-0.43313	0.211918	-2.04386	0.040967	0.244519
TGME49_220525	hypothetical protein	2.73335	0.077883	0.252684	0.308222	0.757914	0.979452	0	NA	NA	NA	NA	NA
TGME49_220530	AP2 domain transcription factor AP2V-1	18.5703	-0.68374	0.294514	-2.3216	0.020255	0.205285	1.44737	0.085415	0.165161	0.51716	0.605044	0.880866
TGME49_220540	hypothetical protein	7.66287	0.009125	0.30218	0.030196	0.975911	0.999692	0.108568	-0.01227	0.073745	-0.16633	0.867899	NA
TGME49_220560	hypothetical protein	0.503319	-0.11245	0.119838	-0.93839	0.348044	0.851443	1.43137	-0.12278	0.125511	-0.97828	0.327938	0.707999
TGME49_220570	hypothetical protein	18.7301	-0.15389	0.295052	-0.52157	0.60197	0.952776	36.018	-0.19339	0.258855	-0.74712	0.454994	0.802943
TGME49_220580	hypothetical protein	0	NA	NA	NA	NA	NA	0.203209	-0.04914	0.073676	-0.66696	0.504799	NA
TGME49_220585	hypothetical protein	0.346166	-0.06266	0.105951	-0.59143	0.554232	NA	1.99495	-0.42429	0.166124	-2.55407	0.010647	0.097838
TGME49_220600	hypothetical protein	61.8487	0.085265	0.211342	0.403446	0.686621	0.968574	111.838	-0.07089	0.177222	-0.40002	0.689142	0.916935
TGME49_220610	protein phosphatase 2C domain-containing protein	23.9532	0.44033	0.282938	1.55628	0.119643	0.593749	26.1277	0.478328	0.262151	1.82463	0.068057	0.337622
TGME49_220630	hypothetical protein	107.564	0.423421	0.188473	2.24659	0.024666	0.237436	31.8632	0.545951	0.248961	2.19291	0.028314	0.190971
TGME49_220640	hypothetical protein	47.7692	0.653919	0.234999	2.78264	0.005392	0.077905	0.350809	-0.04611	0.105136	-0.43854	0.660992	NA
TGME49_220650	hypothetical protein	2.6962	0.57072	0.240948	2.36864	0.017853	0.187434	0.404093	0.030019	0.095496	0.314355	0.753251	NA
TGME49_220720	hypothetical protein	0	NA	NA	NA	NA	NA	0.039032	-0.02625	0.07341	-0.35756	0.72067	NA
TGME49_220730	hypothetical protein	0	NA	NA	NA	NA	NA	0	NA	NA	NA	NA	NA
TGME49_220740	hypothetical protein	1.41408	0.154283	0.194955	0.791376	0.428725	0.904772	1.15434	0.070449	0.160676	0.438455	0.661056	0.906283
TGME49_220840	threonine synthase	2.90547	-0.75903	0.243942	-3.11153	0.001861	0.033787	2.05402	-0.48587	0.172884	-2.81039	0.004948	0.054726
TGME49_220850	hypothetical protein	0	NA	NA	NA	NA	NA	0	NA	NA	NA	NA	NA
TGME49_220860	DEAD/DEAH box helicase	40.3587	-0.22762	0.247036	-0.9214	0.356843	0.86091	127.523	0.017875	0.166526	0.107342	0.914517	0.979596
TGME49_220870	hypothetical protein	19.4522	-0.16468	0.287263	-0.57327	0.566461	0.94233	11.0968	0.133124	0.271206	0.490861	0.623525	0.889846
TGME49_220880	hypothetical protein	26.9228	0.123279	0.273704	0.450411	0.652414	0.960694	29.5314	0.026341	0.251247	0.104842	0.916501	0.980125
TGME49_220890	hypothetical protein	59.238	-1.22466	0.218191	-5.61281	1.99e-08	1.52e-06	227.743	-0.98646	0.125966	-7.83117	4.83e-15	4.53e-13
TGME49_220900	hypothetical protein	261.284	0.111205	0.121172	0.917744	0.358753	0.861484	975.02	0.028372	0.071553	0.396516	0.691725	0.917564
TGME49_220910	HEAT repeat-containing protein	34.1289	-0.25989	0.262372	-0.99053	0.321914	0.837652	26.9744	0.272588	0.257601	1.05818	0.289976	0.676331
TGME49_220920	hypothetical protein	16.5757	-0.19661	0.29626	-0.66363	0.506929	0.928148	14.3354	0.066231	0.274388	0.241378	0.809262	0.955008
TGME49_220930	hypothetical protein	63.282	-0.00235	0.214568	-0.01093	0.99128	0.999692	138.924	0.096746	0.156105	0.619745	0.535426	0.84537
TGME49_220940	ribosomal RNA methyltransferase (FtsJ) family protein	8.59225	-0.54587	0.304746	-1.79124	0.073255	0.462707	18.9067	-0.7083	0.274001	-2.58501	0.009738	0.091444
TGME49_220950	hypothetical protein	393.413	0.153837	0.113505	1.35533	0.175312	0.693234	315.026	0.091692	0.12193	0.752005	0.452048	0.801374
TGME49_221160	acetyltransferase, GNAT family protein	10.6246	0.195019	0.305499	0.638364	0.523237	0.928954	2.48591	0.011908	0.18382	0.06478	0.948349	0.989393
TGME49_221170	CAAX metallo endopeptidase	38.693	0.071934	0.250946	0.286653	0.774378	0.984493	136.282	0.024878	0.155989	0.159489	0.873284	0.971844
TGME49_221180	hypothetical protein	170.913	0.018179	0.143377	0.126789	0.899107	0.989757	477.325	0.238358	0.105775	2.25344	0.024232	0.172443
TGME49_221190	mrna cleavage factor family protein, putative	19.6582	-0.50225	0.286296	-1.75429	0.079381	0.479019	22.1444	-0.46715	0.264725	-1.76466	0.077621	0.36673
TGME49_221200	CW-type Zinc Finger protein	32.8797	0.514819	0.259497	1.98391	0.047265	0.362621	47.6177	-0.2007	0.224661	-0.89334	0.371676	0.74646
TGME49_221210	cyclophilin	405.499	0.126309	0.108994	1.15887	0.246509	0.781137	1794.58	0.052526	0.092925	0.56525	0.571904	0.862668
TGME49_221220	hypothetical protein	2.66434	-0.38234	0.23883	-1.60087	0.109406	0.571302	3.32516	-0.29119	0.216471	-1.34516	0.178573	0.543605
TGME49_221230	hypothetical protein	26.4099	0.404956	0.277893	1.45724	0.14505	0.644574	72.2512	-0.13229	0.203434	-0.65026	0.515523	0.833567
TGME49_221240	hypothetical protein	0	NA	NA	NA	NA	NA	0	NA	NA	NA	NA	NA
TGME49_221250	hypothetical protein	55.3486	0.015414	0.221135	0.069702	0.944431	0.997932	104.086	0.177228	0.185502	0.955395	0.339378	0.719305
TGME49_221260	Class-II DAHP synthetase family protein	15.4254	-0.05923	0.298129	-0.19868	0.842512	0.986811	4.98923	-0.00382	0.252597	-0.01514	0.98792	0.996803
TGME49_221265	hypothetical protein	0	NA	NA	NA	NA	NA	0.203209	-0.04914	0.073676	-0.66696	0.504799	NA
TGME49_221270	oxidoreductase, 2OG-Fe(II) oxygenase family protein	67.6385	-0.24752	0.208968	-1.18448	0.236221	0.767693	103.9	-0.10373	0.18031	-0.57527	0.565107	0.858381
TGME49_221275	hypothetical protein	1.17622	-0.30041	0.170811	-1.7587	0.078629	0.476889	0.406418	-0.07553	0.084316	-0.89581	0.370354	NA
TGME49_221280	hypothetical protein	24.1028	-0.01851	0.280162	-0.06607	0.947323	0.998657	22.7721	-0.22172	0.268124	-0.82693	0.408276	0.774468
TGME49_221295	hypothetical protein	29.9268	-0.29111	0.265386	-1.09691	0.272679	0.81182	32.9106	0.133334	0.247905	0.537843	0.590686	0.873021
TGME49_221310	aminopeptidase N protein	13.4599	-0.11778	0.303605	-0.38794	0.698058	0.971086	29.5603	-0.00566	0.252953	-0.02237	0.982151	0.996374
TGME49_221320	acetyl-CoA carboxylase ACC1	80.8172	0.598357	0.195649	3.05832	0.002226	0.038984	110.754	0.247387	0.186003	1.33002	0.183512	0.549902
TGME49_221330	DNA gyrase/topoisomerase IV, A subunit domain-containing protein	47.2054	0.52089	0.244555	2.12995	0.033175	0.290772	44.0693	0.021658	0.231372	0.093605	0.925423	0.983139
TGME49_221340	hypothetical protein	20.0716	0.42943	0.289058	1.48562	0.13738	0.63146	7.45296	-0.17215	0.26174	-0.65772	0.51072	0.831681
TGME49_221350	Ctr copper transporter family protein	17.2703	-0.29585	0.297722	-0.99371	0.320363	0.836554	16.8353	-0.01434	0.27071	-0.05297	0.957758	0.99027
TGME49_221360	hypothetical protein	26.4276	-0.43216	0.273175	-1.58198	0.113655	0.582969	17.6334	0.020934	0.268924	0.077843	0.937953	0.985618
TGME49_221370	hypothetical protein	11.5659	0.21958	0.304785	0.720445	0.471251	0.922161	15.2258	0.335543	0.274352	1.22304	0.221315	0.602194
TGME49_221380	alba 1	201.48	0.135768	0.134134	1.01218	0.31145	0.829879	355.606	-0.14693	0.116587	-1.26029	0.207564	0.582441
TGME49_221390	hypothetical protein	16.2151	-0.33573	0.295957	-1.13438	0.256636	0.790152	43.9402	0.29371	0.231887	1.26661	0.205296	0.579986
TGME49_221400	hypothetical protein	183.184	0.139887	0.143342	0.975895	0.329116	0.843463	184.878	0.057477	0.153024	0.375604	0.707211	0.923546
TGME49_221410	actin-like protein ALP4	45.7386	-1.17328	0.23414	-5.01103	5.41e-07	3.04e-05	27.1553	-0.02053	0.2533	-0.08104	0.935411	0.985618
TGME49_221415	hypothetical protein	0	NA	NA	NA	NA	NA	0	NA	NA	NA	NA	NA
TGME49_221420	Chromosome-associated kinesin KLP1, putative	0	NA	NA	NA	NA	NA	1.99176	-0.23859	0.168174	-1.41869	0.155991	0.507322
TGME49_221430	hypothetical protein	4.26219	0.12628	0.279409	0.451952	0.651304	0.960694	8.13871	-0.00072	0.267006	-0.0027	0.997848	0.99887
TGME49_221440	RPGR, putative	8.44844	-0.23838	0.304224	-0.78356	0.433301	0.904982	8.30253	0.076337	0.270333	0.282383	0.77765	0.944757
TGME49_221450	SPRY domain-containing protein	8.66524	-0.16933	0.305309	-0.55462	0.579153	0.946926	10.0552	0.023906	0.273475	0.087417	0.93034	0.984914
TGME49_221455	hypothetical protein	0	NA	NA	NA	NA	NA	0	NA	NA	NA	NA	NA
TGME49_221460	phosphoglycerate mutase family protein	31.5239	0.097982	0.258985	0.37833	0.705185	0.972558	45.9396	0.243676	0.23152	1.05251	0.292568	0.678985
TGME49_221470	hypothetical protein	112.923	0.250221	0.177516	1.40957	0.158666	0.666695	408.222	0.082327	0.114791	0.717193	0.473255	0.814231
TGME49_221480	hypothetical protein	173.355	0.252671	0.148829	1.69773	0.089559	0.516251	190.163	0.293531	0.1432	2.0498	0.040384	0.242727
TGME49_221490	cell cycle regulator protein	19.0974	-0.23182	0.290416	-0.79825	0.424726	0.903153	29.1873	0.283513	0.25315	1.11994	0.262738	0.649864
TGME49_221500	dual specificity phosphatase, catalytic domain-containing protein	10.8061	0.031661	0.305483	0.103643	0.917453	0.992705	23.482	-0.23528	0.271859	-0.86546	0.386788	0.760031
TGME49_221510	hypothetical protein	87.0996	-0.25633	0.191219	-1.34049	0.180085	0.701295	333.231	-0.15042	0.120573	-1.24751	0.21221	0.588651
TGME49_221518	hypothetical protein	5.13247	0.016567	0.288037	0.057517	0.954134	0.999692	1.39755	0.115101	0.165605	0.695035	0.487033	0.820328
TGME49_221522	adaptor complexes medium subunit family protein	30.3278	0.109873	0.279722	0.392796	0.694471	0.970407	97.9743	0.201803	0.18544	1.08824	0.27649	0.664857
TGME49_221530	hypothetical protein	32.671	0.089306	0.259251	0.344476	0.730488	0.976055	24.2769	0.174625	0.262537	0.665143	0.505959	0.82867
TGME49_221540	hypothetical protein	12.5947	-0.07346	0.303251	-0.24224	0.808591	0.986811	7.69146	-0.22568	0.269056	-0.8388	0.401582	0.772197
TGME49_221550	CMGC kinase, MAPK family, MEK kinase-related (incomplete catalytic triad)	0.672899	-0.18647	0.141551	-1.3173	0.187738	0.712122	2.43061	-0.43239	0.180294	-2.39822	0.016475	0.132331
TGME49_221560	hypothetical protein	0	NA	NA	NA	NA	NA	0.636279	-0.1477	0.121824	-1.21244	0.225343	NA
TGME49_221570	pre-rRNA-processing protein, putative	8.2747	-0.13171	0.30524	-0.43151	0.666099	0.963733	21.236	-0.00739	0.267411	-0.02763	0.977958	0.994404
TGME49_221580	ribosomal RNA large subunit methyltransferase J protein	53.0201	0.145888	0.221876	0.657521	0.510846	0.928148	77.6911	-0.12009	0.189883	-0.63245	0.527093	0.83933
TGME49_221585	hypothetical protein	13.4779	-1.74747	0.305067	-5.72817	1.02e-08	8.19e-07	10.6492	-1.52883	0.262644	-5.82094	5.85e-09	2.76e-07
TGME49_221590	dual specificity phosphatase, catalytic domain-containing protein	178.117	-0.0355	0.139245	-0.25498	0.79874	0.986215	312.393	-0.12345	0.11383	-1.08447	0.278155	0.665132
TGME49_221600	hypothetical protein	13.2954	-0.04332	0.304441	-0.14228	0.886855	0.988857	10.0948	-0.1359	0.2706	-0.50221	0.615523	0.885267
TGME49_221610	ubiquitin carboxyl-terminal hydrolase	19.419	-0.12504	0.292852	-0.42698	0.669395	0.964401	7.0599	0.04428	0.264666	0.167304	0.867131	0.970667
TGME49_221620	beta-tubulin, putative	197.055	-0.23313	0.135621	-1.71901	0.085613	0.501047	935.547	-0.35848	0.074749	-4.79582	1.62e-06	4.93e-05
TGME49_221630	hypothetical protein	29.909	0.351489	0.269753	1.303	0.192574	0.719872	15.4917	0.153054	0.2739	0.558793	0.576303	0.864409
TGME49_221640	hypothetical protein	50.8913	-0.18305	0.222925	-0.82114	0.411565	0.899716	47.7252	-0.22052	0.221963	-0.99349	0.320469	0.701914
TGME49_221660	DEAD/DEAH box helicase domain-containing protein	37.8879	0.108756	0.24758	0.439278	0.66046	0.963044	62.8697	-0.09259	0.206042	-0.44938	0.653154	0.903642
TGME49_221665	hypothetical protein	1.0131	-0.20626	0.163155	-1.2642	0.206158	0.741397	0.800457	-0.188	0.122828	-1.53058	0.125874	0.464899
TGME49_221670	transcriptional elongation factor FACT140	88.1121	0.246834	0.191898	1.28628	0.198345	0.72967	191.931	0.430439	0.144763	2.9734	0.002945	0.03607
TGME49_221675	hypothetical protein	13.5107	0.143261	0.3048	0.470018	0.638342	0.960694	18.1839	-0.46896	0.274545	-1.70814	0.08761	0.392526
TGME49_221685	hypothetical protein	7.35216	-1.16171	0.298269	-3.89485	9.83e-05	0.002834	4.39506	-0.95697	0.229376	-4.17206	3.02e-05	0.00068
TGME49_221690	hypothetical protein	30.9796	-0.06113	0.259737	-0.23535	0.813935	0.986811	46.133	0.003141	0.22319	0.014075	0.98877	0.996803
TGME49_221700	hypothetical protein	24.9858	0.025008	0.283121	0.08833	0.929614	0.996099	73.8021	-0.28541	0.217262	-1.31367	0.188959	0.555437
TGME49_221710	TBC domain-containing protein	18.6755	0.195037	0.289951	0.672655	0.501167	0.92801	14.3747	-0.34818	0.274712	-1.26742	0.205005	0.579986
TGME49_221720	hypothetical protein	38.3005	-0.11668	0.244793	-0.47666	0.633601	0.960694	34.208	0.166785	0.244397	0.682433	0.494965	0.824584
TGME49_221818	hypothetical protein	5.37141	0.162362	0.293428	0.553326	0.58004	0.947082	8.2528	-0.24055	0.270674	-0.8887	0.374163	0.747235
TGME49_221830	subtilisin SUB12	0.805163	-0.0756	0.154915	-0.48802	0.625534	0.957597	1.53411	-0.07117	0.171726	-0.41442	0.678567	0.914427
TGME49_221840	hypothetical protein	1.57333	-0.13309	0.204394	-0.65116	0.514942	0.928148	3.01375	-0.35518	0.205079	-1.73194	0.083285	0.381448
TGME49_221850	prohibitin family protein, putative	13.435	-0.39296	0.301186	-1.30471	0.191993	0.718975	17.9146	0.027962	0.270962	0.103197	0.917807	0.980298
TGME49_221855	hypothetical protein	0.069112	-0.00557	0.089846	-0.06195	0.950605	NA	0	NA	NA	NA	NA	NA
TGME49_221860	hypothetical protein	0	NA	NA	NA	NA	NA	0.597248	-0.13666	0.109481	-1.24827	0.211933	NA
TGME49_221865	hypothetical protein	0	NA	NA	NA	NA	NA	0.394038	-0.06272	0.082718	-0.75828	0.448283	NA
TGME49_221870	hypothetical protein	39.9107	0.009602	0.241774	0.039716	0.96832	0.999692	80.5221	0.263314	0.206806	1.27324	0.202932	0.5779
TGME49_221880	hypothetical protein	0.43831	0.004903	0.13157	0.037268	0.970272	0.999692	1.03797	-0.17555	0.122179	-1.43679	0.150777	0.500192
TGME49_221890	WD domain, G-beta repeat-containing protein	1.79275	-0.16801	0.205104	-0.81915	0.412702	0.900016	1.32527	-0.20794	0.165261	-1.25824	0.208306	0.583495
TGME49_221895	hypothetical protein	0.148896	-0.00212	0.089902	-0.02362	0.981158	NA	0	NA	NA	NA	NA	NA
TGME49_221900	hypothetical protein	15.9275	0.101721	0.29582	0.343862	0.73095	0.976055	13.7207	-0.05874	0.274817	-0.21373	0.83076	0.958767
TGME49_221905	hypothetical protein	31.8235	-0.27392	0.269542	-1.01625	0.309511	0.829774	5.31798	-0.1252	0.247703	-0.50545	0.613241	0.884697
TGME49_221910	AN1 family Zinc finger domain-containing protein	65.3134	-0.05392	0.207134	-0.26031	0.794621	0.986215	310.896	-0.12424	0.108372	-1.14642	0.251623	0.636363
TGME49_221922	NifU family domain-containing protein	11.3034	-0.10471	0.304629	-0.34372	0.73106	0.976055	34.6479	-0.00978	0.245626	-0.0398	0.968254	0.99187
TGME49_221930	hypothetical protein	0	NA	NA	NA	NA	NA	0	NA	NA	NA	NA	NA
TGME49_221940	adaptin n terminal region domain-containing protein	22.9063	0.104571	0.284015	0.368187	0.712734	0.972845	35.079	0.036963	0.2418	0.152866	0.878504	0.97194
TGME49_221950	splicesome-associated protein, putative	44.0726	0.153549	0.23798	0.645219	0.518786	0.928148	113.538	-0.09749	0.166112	-0.58691	0.557261	0.854248
TGME49_221970	hypothetical protein	20.2506	-0.04782	0.284253	-0.16825	0.866389	0.986811	40.3413	0.287843	0.236912	1.21498	0.224375	0.605945
TGME49_221980	U1 zinc finger protein	15.3247	-0.40772	0.296689	-1.37424	0.169366	0.684416	16.9676	-0.30362	0.274391	-1.10652	0.268503	0.655134
TGME49_221990	hypothetical protein	45.81	0.051719	0.232999	0.221972	0.824335	0.986811	73.5009	0.43744	0.20318	2.15297	0.031321	0.206576
TGME49_222000	brix domain-containing protein	10.844	0.131639	0.305295	0.431187	0.666332	0.963733	45.2679	0.208138	0.238897	0.871247	0.383619	0.757326
TGME49_222010	HAD hydrolase, family IIID protein	13.1654	-0.16692	0.303014	-0.55086	0.581732	0.947451	20.9783	-0.27606	0.27374	-1.00846	0.313234	0.697139
TGME49_222020	phosphoglycerate kinase PGKII	14.97	0.137202	0.301214	0.455498	0.648751	0.960694	39.2369	0.13825	0.247207	0.559249	0.575992	0.864409
TGME49_222030	hypothetical protein	14.3533	-0.29413	0.299694	-0.98145	0.326371	0.841879	26.1138	-0.08839	0.255305	-0.34623	0.729168	0.932809
TGME49_222040	Ran-interacting Mog1 protein	19.9069	-0.01747	0.287085	-0.06086	0.951467	0.999692	31.0579	-0.15809	0.259753	-0.60861	0.542783	0.847214
TGME49_222050	hypothetical protein	67.4079	0.200452	0.215408	0.93057	0.352076	0.855399	34.5055	0.332781	0.245498	1.35553	0.175247	0.538484
TGME49_222060	hypothetical protein	23.2914	-1.23889	0.282371	-4.38748	1.15e-05	0.000455	18.9886	-1.27972	0.273196	-4.68428	2.81e-06	8.01e-05
TGME49_222070	elongation factor Tu GTP binding domain-containing protein	7.70506	-0.4632	0.303639	-1.52548	0.127139	0.611101	7.68646	0.071514	0.267391	0.26745	0.789123	0.948109
TGME49_222075	hypothetical protein	1.69614	-0.34812	0.200529	-1.73602	0.08256	0.488757	0	NA	NA	NA	NA	NA
TGME49_222080	hypothetical protein	0	NA	NA	NA	NA	NA	0.990644	-0.1351	0.130607	-1.0344	0.300951	0.684481
TGME49_222090	hypothetical protein	40.6564	-0.08585	0.244254	-0.35147	0.725233	0.973804	112.996	0.024112	0.170086	0.141765	0.887266	0.974906
TGME49_222100	hypothetical protein	53.1604	-0.04707	0.222912	-0.21116	0.832761	0.986811	117.54	-0.26319	0.161056	-1.63416	0.102225	0.419769
TGME49_222110	PUB domain-containing protein	30.2959	0.328135	0.263487	1.24535	0.213001	0.746857	17.67	0.232178	0.274582	0.845569	0.397793	0.768207
TGME49_222120	hypothetical protein	13.6327	0.051796	0.304004	0.170378	0.864713	0.986811	12.7452	-0.15577	0.271627	-0.57346	0.566332	0.859271
TGME49_222130	hypothetical protein	42.4919	-0.00394	0.246737	-0.01597	0.987257	0.999692	98.6745	0.045674	0.174151	0.262268	0.793115	0.950109
TGME49_222140	DEAD/DEAH box helicase domain-containing protein	14.9391	0.032163	0.300487	0.107037	0.91476	0.991861	19.5333	-0.1131	0.26726	-0.42319	0.67216	0.911198
TGME49_222150	hypothetical protein	0	NA	NA	NA	NA	NA	0	NA	NA	NA	NA	NA
TGME49_222155	hypothetical protein	6.05434	-0.25557	0.294056	-0.86912	0.384781	0.881656	1.52358	0.078386	0.161973	0.483948	0.628423	0.890396
TGME49_222160	aldehyde dehydrogenase	30.4457	-2.82481	0.285647	-9.88916	4.64e-23	1.15e-20	42.8415	-1.69018	0.245008	-6.89846	5.26e-12	3.79e-10
TGME49_222170	dense-granule antigen DG32	185.275	0.332091	0.142962	2.32293	0.020183	0.205	273.761	0.206833	0.133263	1.55207	0.120646	0.457081
TGME49_222180	hypothetical protein	17.4078	-0.28859	0.296109	-0.97462	0.329751	0.844152	20.2838	0.206224	0.267827	0.769987	0.441307	0.792416
TGME49_222188	hypothetical protein	1.54024	-0.39297	0.191128	-2.05607	0.039776	0.325101	0.728269	-0.01167	0.129018	-0.09044	0.927938	0.983537
TGME49_222192	hypothetical protein	15.3373	0.047161	0.300346	0.157021	0.875228	0.986811	41.4121	-0.11369	0.231725	-0.49062	0.623692	0.889846
TGME49_222200	LMBR1 family region protein, putative	13.5504	0.079964	0.300905	0.265745	0.790436	0.985951	16.4387	-0.58705	0.273829	-2.14386	0.032044	0.209125
TGME49_222210	SPFH domain / Band 7 family protein	9.51273	0.144415	0.305773	0.472295	0.636716	0.960694	21.8967	-0.4964	0.264658	-1.87564	0.060705	0.313886
TGME49_222220	alveolin domain containing intermediate filament IMC7	323.522	0.441373	0.112767	3.91401	9.08e-05	0.002639	1320.43	0.419168	0.076892	5.4514	5e-08	2.1e-06
TGME49_222230	hypothetical protein	42.3956	0.146729	0.238787	0.614477	0.5389	0.937054	71.9896	0.222127	0.200166	1.10971	0.267124	0.652689
TGME49_222240	hypothetical protein	61.8579	0.29331	0.219657	1.33531	0.181774	0.704817	67.0001	-0.10243	0.219863	-0.46587	0.641309	0.899342
TGME49_222245	hypothetical protein	28.0371	0.261582	0.27003	0.968712	0.332689	0.847177	0.44545	-0.0942	0.099847	-0.94343	0.345463	NA
TGME49_222250	hypothetical protein	4.70734	-0.20224	0.2771	-0.72986	0.465478	0.922161	3.06172	-0.00295	0.194898	-0.01513	0.987928	0.996803
TGME49_222260	hypothetical protein	0.16958	-0.04454	0.089885	-0.49551	0.620238	NA	0.346708	-0.03905	0.089894	-0.43439	0.664004	NA
TGME49_222270	hypothetical protein	29.4109	-0.07035	0.268522	-0.26199	0.793327	0.986215	102.314	-0.10587	0.173821	-0.60905	0.542492	0.847214
TGME49_222280	hypothetical protein	13.6678	0.270152	0.301849	0.894991	0.370792	0.875223	13.1938	-0.16987	0.27442	-0.61903	0.5359	0.845605
TGME49_222290	LSM domain-containing protein	40.0903	-0.12852	0.247517	-0.51923	0.603598	0.95363	54.895	-0.68392	0.228661	-2.99099	0.002781	0.034566
TGME49_222300	hypothetical protein	6.92288	0.236447	0.301909	0.783175	0.433524	0.904982	12.5793	0.332374	0.274828	1.20939	0.226513	0.608122
TGME49_222305	hypothetical protein	4.78801	-0.77526	0.282792	-2.74143	0.006117	0.085131	2.8421	-0.67027	0.194305	-3.44956	0.000562	0.008982
TGME49_222310	hypothetical protein	27.8123	0.322388	0.273794	1.17748	0.239003	0.770448	38.2818	-0.1642	0.23258	-0.70599	0.480196	0.815357
TGME49_222330	hypothetical protein	5.46947	0.136297	0.292971	0.465224	0.641771	0.960694	6.66058	-0.10917	0.264017	-0.41349	0.679247	0.914427
TGME49_222340	NOL1/NOP2/sun family protein	1.41672	-0.07652	0.201005	-0.3807	0.703424	0.972506	2.06385	-0.38869	0.178736	-2.17465	0.029657	0.197116
TGME49_222350	hypothetical protein	47.0922	0.061167	0.231225	0.264536	0.791367	0.986215	87.2577	-0.22275	0.181327	-1.22846	0.219274	0.599523
TGME49_222360	hypothetical protein	41.2114	-0.29267	0.245766	-1.19086	0.233709	0.763857	70.3235	-0.09936	0.194263	-0.51148	0.609018	0.882706
TGME49_222370	SAG-related sequence SRS13	6.12973	0.019801	0.29695	0.06668	0.946837	0.998514	14.2512	-0.71035	0.274016	-2.59239	0.009531	0.09053
TGME49_222380	importin-beta N-terminal domain-containing protein	84.6282	0.559713	0.196665	2.84601	0.004427	0.066368	174.537	0.18088	0.140216	1.29001	0.197046	0.570874
TGME49_222385	hypothetical protein	0	NA	NA	NA	NA	NA	0	NA	NA	NA	NA	NA
TGME49_222390	hypothetical protein	7.8791	0.214662	0.304637	0.704647	0.48103	0.922936	6.99785	0.333978	0.258274	1.29311	0.195972	0.568724
TGME49_222400	hypothetical protein	42.0737	-0.0791	0.256003	-0.30899	0.757328	0.979452	81.6747	0.117952	0.19581	0.602379	0.546922	0.849477
TGME49_222410	hypothetical protein	36.4746	0.000681	0.260204	0.002616	0.997913	0.999692	56.0822	-0.03484	0.224142	-0.15543	0.876486	0.971844
TGME49_222420	hypothetical protein	2.4993	0.240014	0.250117	0.959606	0.337253	0.848188	5.27503	-0.10121	0.254631	-0.39749	0.691002	0.917526
TGME49_222430	HECT-domain (ubiquitin-transferase) domain-containing protein	35.4507	0.048084	0.252811	0.190196	0.849155	0.986811	102.392	0.163476	0.172814	0.945967	0.344165	0.723502
TGME49_222440	hypothetical protein	3.60406	-0.21089	0.27114	-0.77779	0.43669	0.906313	1.98443	-0.0763	0.179164	-0.42587	0.670204	0.910165
TGME49_222660	leucine rich repeat-containing protein	76.0684	0.196271	0.206068	0.952458	0.340865	0.849961	66.9685	0.297366	0.205053	1.45019	0.147005	0.497305
TGME49_222700	hypothetical protein	0	NA	NA	NA	NA	NA	0.682968	-0.09219	0.110155	-0.8369	0.402649	0.772326
TGME49_222710	IMP-specific 5'-nucleotidase 1, putative	45.4996	0.282094	0.23999	1.17544	0.239818	0.77183	56.5954	-0.06477	0.217903	-0.29722	0.766295	0.943703
TGME49_222800	glycogen synthase, putative	36.783	-0.1489	0.247691	-0.60113	0.547751	0.938764	21.5342	0.054574	0.263726	0.206934	0.836061	0.960671
TGME49_222840	Ser/Thr phosphatase family protein	91.3932	0.201407	0.187089	1.07653	0.281689	0.820612	250.947	0.213534	0.126572	1.68706	0.091593	0.400411
TGME49_222850	stress responsive a/b barrel domain-containing protein	112.501	-0.2004	0.17962	-1.1157	0.264552	0.801158	96.5074	-0.49716	0.202403	-2.45626	0.014039	0.117352
TGME49_222860	eukaryotic translation initiation factor, putative	143.069	0.038863	0.157102	0.247373	0.80462	0.986706	585.95	0.20251	0.107517	1.88352	0.05963	0.310911
TGME49_222870	hypothetical protein	39.4626	-0.84404	0.247621	-3.40861	0.000653	0.014165	68.3981	-1.01489	0.203923	-4.97681	6.46e-07	2.16e-05
TGME49_222880	hypothetical protein	7.20879	-0.00368	0.303292	-0.01214	0.990314	0.999692	9.7512	0.073954	0.270984	0.27291	0.784922	0.946822
TGME49_222900	phosphoserine phosphatase	68.6547	0.021197	0.203473	0.104175	0.91703	0.992705	80.5236	0.117032	0.189045	0.619071	0.535869	0.845605
TGME49_222910	phosphoglycerate mutase	31.8226	-0.06458	0.275449	-0.23447	0.814622	0.986811	42.5613	-0.0549	0.250421	-0.21921	0.826485	0.957637
TGME49_222920	mbp-1 interacting protein-2a family protein	63.8079	0.091539	0.208807	0.438389	0.661104	0.963044	113.331	-0.14787	0.189174	-0.78167	0.434406	0.789263
TGME49_222930	hypothetical protein	4.14333	0.086324	0.282781	0.30527	0.760161	0.979905	6.93955	-0.28798	0.261811	-1.09995	0.271355	0.658222
TGME49_222935	hypothetical protein	0	NA	NA	NA	NA	NA	0	NA	NA	NA	NA	NA
TGME49_222940	hypothetical protein	4.86104	0.148971	0.290131	0.513462	0.607628	0.954115	2.26728	0.014946	0.201299	0.074247	0.940814	0.98713
TGME49_222948	hypothetical protein	17.9595	0.475597	0.299824	1.58625	0.112681	0.579835	0.865499	-0.05095	0.127082	-0.40095	0.688455	0.916617
TGME49_222952	phosphohistidine phosphatase	36.9588	0.482275	0.250486	1.92535	0.054185	0.392084	65.5485	0.535681	0.210522	2.54454	0.010942	0.09941
TGME49_222960	SCY kinase-related protein (incomplete catalytic triad)	13.786	-0.17589	0.301879	-0.58264	0.560136	0.941955	18.3117	0.279813	0.270679	1.03374	0.301256	0.684499
TGME49_222970	inositol(myo)-1(or 4)-monophosphatase 2, putative	21.0502	-0.42124	0.283553	-1.48558	0.137389	0.63146	46.5783	-0.34054	0.222215	-1.53247	0.125406	0.464899
TGME49_222975	hypothetical protein	0.346166	-0.06266	0.105951	-0.59143	0.554232	NA	0.394038	-0.06272	0.082718	-0.75828	0.448283	NA
TGME49_222980	hypothetical protein	0.597826	-0.14045	0.132964	-1.05631	0.290825	0.823899	0.416244	-0.03695	0.106155	-0.34804	0.727808	NA
TGME49_222990	ribosomal protein S18, putative	29.7024	0.012034	0.266758	0.045112	0.964018	0.999692	36.1302	0.046912	0.242185	0.193704	0.846408	0.962546
TGME49_223000	dynein light chain DLC	53.4227	-0.07472	0.225158	-0.33187	0.739984	0.976354	164.646	-0.13339	0.151923	-0.87798	0.379955	0.75364
TGME49_223010	hypothetical protein	50.63	-0.13621	0.228232	-0.5968	0.550641	0.939583	0	NA	NA	NA	NA	NA
TGME49_223020	coproporphyrinogen III oxidase	28.5102	0.118412	0.276536	0.428199	0.668506	0.963916	56.2571	0.154508	0.212691	0.72644	0.467569	0.811332
TGME49_223025	hypothetical protein	0.339161	-0.08633	0.105703	-0.81675	0.414073	NA	0	NA	NA	NA	NA	NA
TGME49_223030	tetratricopeptide repeat-containing protein	0	NA	NA	NA	NA	NA	0.96618	-0.11239	0.132334	-0.84925	0.39574	0.766996
TGME49_223040	hypothetical protein	61.805	-0.22471	0.213515	-1.05245	0.292592	0.825194	173.898	-0.54711	0.137508	-3.97877	6.93e-05	0.001416
TGME49_223045	hypothetical protein	0.400556	-0.03613	0.118878	-0.30394	0.761176	NA	0	NA	NA	NA	NA	NA
TGME49_223050	ribosomal protein RPS20	277.735	0.173726	0.12741	1.36353	0.172717	0.689408	807.178	-0.19224	0.086784	-2.2151	0.026753	0.184818
TGME49_223060	MORN repeat-containing protein	13.901	-0.91226	0.304428	-2.99664	0.00273	0.046077	3.42171	-0.31028	0.209941	-1.47792	0.139428	0.485517
TGME49_223070	hypothetical protein	94.3934	-0.30062	0.18513	-1.62384	0.10441	0.553405	208.91	-0.31109	0.130122	-2.39078	0.016813	0.133992
TGME49_223080	hypothetical protein	245.961	0.828867	0.133336	6.21639	5.09e-10	5.22e-08	125.695	0.281863	0.164317	1.71536	0.086279	0.388693
TGME49_223095	hypothetical protein	0.838866	-0.01236	0.173333	-0.07132	0.94314	0.997932	5.02564	0.196086	0.23894	0.820647	0.411847	0.77698
TGME49_223110	glycolipid transfer protein GLTP	103.897	-0.04574	0.177054	-0.25832	0.796163	0.986215	329.64	0.163786	0.134698	1.21595	0.224006	0.605665
TGME49_223120	cyclin-dependent kinase regulatory subunit protein	2.83995	-0.68406	0.24652	-2.77488	0.005522	0.079152	1.75145	-0.24511	0.146346	-1.6749	0.093955	0.405843
TGME49_223125	ubiquitin family protein	40.4563	-0.1171	0.252121	-0.46445	0.642327	0.960694	39.3306	-0.14275	0.241963	-0.58998	0.555202	0.853975
TGME49_223130	hypothetical protein	8.32705	-0.0062	0.305381	-0.02032	0.983792	0.999692	15.9556	-0.23781	0.273061	-0.87092	0.383798	0.757326
TGME49_223140	tRNA binding domain-containing protein	39.9558	-0.17422	0.243381	-0.71582	0.474103	0.922936	192.01	-0.43126	0.13949	-3.09166	0.00199	0.02677
TGME49_223150	START domain-containing protein	9.17623	-0.32387	0.305777	-1.05917	0.289523	0.823899	16.3783	-0.22654	0.272183	-0.8323	0.405241	0.772686
TGME49_223258	hypothetical protein	0.672899	-0.18647	0.141551	-1.3173	0.187738	0.712122	1.98669	-0.12119	0.158616	-0.76405	0.444838	0.794196
TGME49_223262	WD domain, G-beta repeat-containing protein	5.68436	-1.22046	0.285706	-4.27174	1.94e-05	0.000725	2.2715	-0.50521	0.179226	-2.81886	0.004819	0.053559
TGME49_223270	hypothetical protein	12.5549	0.08462	0.302847	0.279417	0.779925	0.984642	12.1217	-0.31824	0.274813	-1.15802	0.246856	0.634699
TGME49_223390	activating signal cointegrator 1 complex subunit 3 family 1 ASCC3L1, putative	99.6217	0.042901	0.187408	0.228915	0.818935	0.986811	303.745	0.076425	0.116477	0.656134	0.511738	0.832151
TGME49_223400	hypothetical protein	0	NA	NA	NA	NA	NA	0	NA	NA	NA	NA	NA
TGME49_223410	eukaryotic initiation factor-4E, putative	97.0732	-0.09949	0.178971	-0.55589	0.578287	0.946395	236.013	-0.12946	0.129706	-0.99807	0.318247	0.700717
TGME49_223420	DnaJ domain-containing protein	16.3465	-0.1944	0.296775	-0.65503	0.512447	0.928148	18.8922	-0.31422	0.270098	-1.16334	0.244693	0.632379
TGME49_223430	hypothetical protein	0.503319	-0.11245	0.119838	-0.93839	0.348044	0.851443	1.57551	-0.21179	0.14419	-1.46886	0.141872	0.490463
TGME49_223440	DEAD/DEAH box helicase domain-containing protein	16.5534	0.080746	0.296019	0.272773	0.785028	0.98594	11.2514	-0.25072	0.274793	-0.9124	0.361557	0.73711
TGME49_223450	ubiquitin carboxyl-terminal hydrolase	32.047	0.434606	0.262793	1.6538	0.098168	0.534438	9.93665	0.42739	0.270441	1.58034	0.114028	0.443238
TGME49_223470	hypothetical protein	0.692333	-0.13477	0.130438	-1.03321	0.301506	0.828756	1.28787	-0.15101	0.114427	-1.31969	0.18694	0.553304
TGME49_223480	sushi domain (scr repeat) domain-containing protein	15.2455	-0.58885	0.300319	-1.96075	0.049908	0.375939	10.5283	-0.43052	0.273874	-1.57196	0.115959	0.447194
TGME49_223485	hypothetical protein	55.2612	-0.17913	0.222453	-0.80524	0.42068	0.902302	137.198	-0.18959	0.159488	-1.18873	0.234547	0.619964
TGME49_223490	hypothetical protein	20.6052	0.109037	0.289765	0.376293	0.706699	0.972558	41.9746	0.238143	0.231942	1.02673	0.304546	0.689132
TGME49_223500	hypothetical protein	11.8546	0.052592	0.304913	0.172483	0.863058	0.986811	11.8427	0.042372	0.274836	0.15417	0.877475	0.971844
TGME49_223510	hypothetical protein	32.9672	0.016426	0.260779	0.06299	0.949775	0.999253	36.04	-0.07188	0.251063	-0.28629	0.774658	0.944537
TGME49_223520	EF hand domain-containing protein	4.02318	-0.92956	0.268326	-3.46429	0.000532	0.012043	5.94647	-1.26029	0.242075	-5.20621	1.93e-07	7.26e-06
TGME49_223530	hypothetical protein	57.9796	-0.04739	0.218435	-0.21693	0.828262	0.986811	66.0886	-0.24458	0.215536	-1.13476	0.256476	0.640815
TGME49_223540	importin-beta N-terminal domain-containing protein	52.1407	-0.08378	0.224942	-0.37246	0.709549	0.972843	141.441	0.313511	0.165836	1.89049	0.058692	0.308283
TGME49_223550	hypothetical protein	1.99157	-0.1669	0.2306	-0.72375	0.469218	0.922161	4.11021	0.146368	0.241466	0.606162	0.544407	0.848351
TGME49_223560	hypothetical protein	8.22168	-0.58137	0.304808	-1.90732	0.056479	0.400763	6.80321	-0.06462	0.261637	-0.24698	0.804927	0.953233
TGME49_223570	hypothetical protein	24.5992	0.511079	0.283979	1.79971	0.071906	0.461351	33.7173	0.357943	0.2481	1.44274	0.149095	0.499949
TGME49_223580	mediator complex subunit MED4	11.6466	0.081864	0.304526	0.268825	0.788064	0.98594	19.7373	-0.07808	0.270423	-0.28875	0.772772	0.944537
TGME49_223590	proteasome subunit	88.2222	-0.07603	0.194336	-0.39122	0.695637	0.970475	194.487	0.119774	0.14304	0.837346	0.402398	0.772326
TGME49_223600	hypothetical protein	20.6686	0.123673	0.291766	0.423877	0.671656	0.964496	35.4729	0.186237	0.243494	0.764853	0.444359	0.794196
TGME49_223610	hypothetical protein	33.1672	0.196341	0.256123	0.766589	0.443326	0.908205	50.1789	0.245199	0.228784	1.07175	0.283831	0.671427
TGME49_223620	golgi SNARE, putative	28.1125	0.541572	0.272324	1.9887	0.046734	0.360467	27.1151	0.097123	0.254673	0.381362	0.702934	0.921663
TGME49_223630	hypothetical protein	8.79198	-0.11367	0.304464	-0.37336	0.708883	0.972843	11.1507	-0.02034	0.274126	-0.07421	0.940845	0.98713
TGME49_223640	hypothetical protein	9.40124	-0.30907	0.305787	-1.01073	0.312144	0.830346	5.13314	-0.43023	0.237337	-1.81274	0.069871	0.34216
TGME49_223650	hypothetical protein	1.2381	0.098975	0.198883	0.497653	0.618728	0.956326	4.88446	0.044244	0.24756	0.178721	0.858157	0.967706
TGME49_223660	50S ribosomal protein L4, putative	45.5137	-0.38323	0.250441	-1.53022	0.125963	0.608301	38.7196	-0.97119	0.245138	-3.96181	7.44e-05	0.001507
TGME49_223668	LYAR-type C2HC zinc finger protein	5.33511	0.033258	0.289087	0.115044	0.908411	0.990846	22.1524	0.436936	0.268646	1.62644	0.103856	0.421435
TGME49_223672	3'(2'),5'-bisphosphate nucleotidase	14.4383	-0.33453	0.300353	-1.1138	0.265367	0.801345	10.583	-0.5731	0.274285	-2.08942	0.03667	0.228891
TGME49_223680	ubiquitin family protein	65.1184	0.148582	0.227194	0.653989	0.513119	0.928148	221.654	0.190157	0.138254	1.37542	0.169002	0.529512
TGME49_223685	hypothetical protein	20.945	-0.15617	0.283684	-0.55049	0.581981	0.947451	45.4314	-0.32517	0.223467	-1.45513	0.145634	0.495916
TGME49_223690	hypothetical protein	29.9326	-0.3137	0.261899	-1.19779	0.230999	0.761619	44.1159	-0.58882	0.231586	-2.54257	0.011004	0.099517
TGME49_223700	F5/8 type C domain-containing protein	0	NA	NA	NA	NA	NA	0.762952	-0.04661	0.122528	-0.3804	0.703646	0.921816
TGME49_223710	tetratricopeptide repeat-containing protein	27.9166	0.450508	0.269736	1.67018	0.094884	0.529006	69.6181	-0.04495	0.218409	-0.20582	0.83693	0.960915
TGME49_223725	hypothetical protein	9.9795	-1.13622	0.304907	-3.72645	0.000194	0.005146	6.45062	-1.13966	0.252453	-4.51435	6.35e-06	0.000169
TGME49_223750	hypothetical protein	22.886	0.041694	0.280674	0.14855	0.881909	0.988857	21.2605	-0.10504	0.266654	-0.3939	0.693652	0.918308
TGME49_223760	hypothetical protein	28.7976	-0.38803	0.264474	-1.4672	0.142323	0.639739	30.75	0.153829	0.252522	0.60917	0.542412	0.847214
TGME49_223770	hypothetical protein	0	NA	NA	NA	NA	NA	0.203209	-0.04914	0.073676	-0.66696	0.504799	NA
TGME49_223780	hypothetical protein	35.6815	-0.22428	0.248753	-0.90161	0.367263	0.870984	25.6915	-0.02616	0.26033	-0.10048	0.919966	0.981349
TGME49_223790	hypothetical protein	38.2315	0.123653	0.257975	0.479324	0.631708	0.960129	64.2035	0.182017	0.204713	0.889129	0.373934	0.747235
TGME49_223800	hypothetical protein	15.3583	0.100924	0.298165	0.338483	0.735	0.976354	27.7087	-0.2097	0.267295	-0.78454	0.432722	0.788295
TGME49_223810	hypothetical protein	18.5397	-0.0154	0.289594	-0.05318	0.957588	0.999692	12.6845	-0.0161	0.274788	-0.05857	0.953292	0.989496
TGME49_223830	fasciclin domain-containing protein	0.130505	-0.00212	0.089902	-0.02362	0.981158	NA	1.03797	-0.17555	0.122179	-1.43679	0.150777	0.500192
TGME49_223840	ATP-citrate lyase, putative	81.234	0.565676	0.198366	2.85168	0.004349	0.065608	304.563	0.208314	0.126604	1.6454	0.099887	0.41646
TGME49_223845	hypothetical protein	1.0491	-0.16537	0.174304	-0.94874	0.342752	0.851304	0.853415	-0.09425	0.144323	-0.65307	0.513713	0.833567
TGME49_223855	RNA recognition motif-containing protein	6.87779	0.202401	0.299688	0.675373	0.499439	0.926893	26.7117	0.03047	0.274212	0.111117	0.911524	0.978843
TGME49_223870	hypothetical protein	5.05945	-0.14492	0.288463	-0.50237	0.615405	0.955567	1.6662	0.078026	0.180065	0.433319	0.664783	0.908223
TGME49_223880	zinc finger, C3HC4 type (RING finger) domain-containing protein	62.289	0.118821	0.221336	0.536836	0.591381	0.951669	54.1453	0.052704	0.222704	0.236654	0.812925	0.955578
TGME49_223900	hypothetical protein	2.06297	-0.17837	0.236409	-0.75448	0.45056	0.914749	2.92023	-0.19426	0.19305	-1.00628	0.314279	0.698329
TGME49_223910	acyltransferase domain-containing protein	34.6841	-0.02649	0.257348	-0.10292	0.918029	0.992705	46.0323	0.219688	0.230948	0.951243	0.341481	0.721314
TGME49_223915	hypothetical protein	0.130505	-0.00212	0.089902	-0.02362	0.981158	NA	0	NA	NA	NA	NA	NA
TGME49_223920	rhoptry neck protein RON3	291.404	0.317846	0.118902	2.67317	0.007514	0.099144	742.491	0.137191	0.090751	1.51173	0.130601	0.472111
TGME49_223930	RNA recognition motif-containing protein	60.9785	-0.13798	0.218384	-0.63183	0.527501	0.929794	117.124	0.027167	0.173008	0.157028	0.875223	0.971844
TGME49_223940	GAP45	354.612	0.150374	0.108303	1.38846	0.164996	0.677825	626.21	0.222583	0.086257	2.58048	0.009866	0.092149
TGME49_223950	hypothetical protein	32.6844	0.001339	0.264835	0.005056	0.995966	0.999692	22.4684	-0.02519	0.261973	-0.09617	0.923388	0.982885
TGME49_223960	ubiquitin interaction motif family protein	37.2753	-0.05937	0.246612	-0.24074	0.809757	0.986811	123.259	0.064035	0.158165	0.404859	0.685581	0.91606
TGME49_223970	translation elongation and release factors (gtpases), putative	18.98	-0.53043	0.290648	-1.82498	0.068004	0.443538	13.9428	-0.28668	0.274286	-1.04517	0.295943	0.679874
TGME49_223985	serine/threonine specific protein phosphatase	55.7977	0.156787	0.224289	0.699041	0.484526	0.924139	6.31445	-0.37036	0.25831	-1.4338	0.15163	0.501008
TGME49_224000	hypothetical protein	61.3753	0.05874	0.212181	0.276837	0.781905	0.985236	39.6306	0.298638	0.243511	1.22639	0.220054	0.600647
TGME49_224010	hypothetical protein	0	NA	NA	NA	NA	NA	0.857613	-0.12284	0.117148	-1.04854	0.294388	0.6792
TGME49_224020	hypothetical protein	32.8818	-0.09559	0.264866	-0.36089	0.71818	0.973514	51.3012	-0.30373	0.2258	-1.34514	0.178581	0.543605
TGME49_224030	hypothetical protein	25.1967	0.240908	0.274032	0.879124	0.379334	0.879845	18.0077	-0.37028	0.272341	-1.35962	0.173951	0.536428
TGME49_224040	flagellar associated protein	1.0385	-0.07089	0.091967	-0.77085	0.440798	0.906313	0.242241	-0.04916	0.081525	-0.60301	0.546505	NA
TGME49_224050	AP2 domain transcription factor AP2X-4	35.1887	0.086254	0.258085	0.334209	0.738222	0.976354	58.902	-0.07662	0.209365	-0.36594	0.714406	0.925829
TGME49_224060	thioredoxin, putative	109.272	0.076659	0.180824	0.423941	0.671609	0.964496	227.534	-0.11296	0.134544	-0.83958	0.401143	0.772075
TGME49_224070	hypothetical protein	16.0157	-0.41728	0.296642	-1.40669	0.159518	0.66793	12.0631	-0.15832	0.274837	-0.57604	0.564585	0.857969
TGME49_224080	Kazal-type serine protease inhibitor domain-containing protein	0.849485	-0.2125	0.14926	-1.42369	0.154536	0.660866	2.94304	-0.37433	0.199691	-1.87452	0.060859	0.314444
TGME49_224090	enoyl-CoA hydratase/isomerase family protein	39.012	0.323745	0.253599	1.2766	0.201743	0.736313	60.6123	0.01026	0.205684	0.049885	0.960214	0.99061
TGME49_224100	hypothetical protein	1.55828	-0.03991	0.198726	-0.20085	0.840817	0.986811	0.886177	-0.17049	0.129612	-1.31542	0.188369	0.554656
TGME49_224110	adhesion regulating molecule region protein, putative	26.6872	0.09134	0.273258	0.334261	0.738183	0.976354	75.9131	0.226471	0.197098	1.14903	0.250545	0.636363
TGME49_224130	hypothetical protein	502.948	-0.21993	0.098803	-2.22595	0.026017	0.24655	969.41	-0.15958	0.072331	-2.20626	0.027366	0.187345
TGME49_224140	hypothetical protein	20.2531	-2.67146	0.300345	-8.89463	5.86e-19	1.05e-16	30.6741	-3.52619	0.269231	-13.0973	3.41e-39	1.06e-36
TGME49_224150	hypothetical protein	5.81736	-0.33508	0.295236	-1.13496	0.256393	0.790152	20.2979	-0.26523	0.266177	-0.99644	0.319034	0.701158
TGME49_224160	hypothetical protein	9.06038	-0.30306	0.305663	-0.99149	0.321446	0.837417	12.8705	-0.43326	0.274804	-1.57662	0.114883	0.445019
TGME49_224170	SAG-related sequence SRS60A	21.541	-0.71434	0.283412	-2.5205	0.011719	0.139097	67.859	-1.36572	0.206809	-6.60376	4.01e-11	2.66e-09
TGME49_224180	hypothetical protein	3.97941	-0.52188	0.272856	-1.91266	0.055792	0.399046	1.15294	0.037146	0.146364	0.25379	0.799657	0.951417
TGME49_224190	cation-transporting atpase family protein	27.7836	0.087753	0.272265	0.322309	0.747218	0.976475	32.3152	0.305693	0.259347	1.1787	0.238516	0.624266
TGME49_224200	tRNA pseudouridine synthase	10.7175	-0.14524	0.305395	-0.47558	0.634371	0.960694	21.0247	-0.18467	0.265725	-0.69495	0.487086	0.820328
TGME49_224205	ER lumen protein retaining receptor, putative	86.1328	-0.02419	0.191405	-0.12639	0.899421	0.989757	175.167	0.18893	0.148065	1.27599	0.201958	0.577441
TGME49_224210	hypothetical protein	36.5007	0.14447	0.252179	0.572887	0.566721	0.94233	85.5548	0.591497	0.187228	3.15924	0.001582	0.022055
TGME49_224220	serine/threonine-protein phosphatase PP2A catalytic subunit	48.1405	-0.33122	0.234872	-1.41023	0.158472	0.666331	47.8075	-0.53818	0.223282	-2.41033	0.015938	0.128517
TGME49_224230	AP2 domain transcription factor AP2X-3	6.85003	0.499732	0.300446	1.6633	0.096252	0.532909	2.49506	0.134032	0.210083	0.637995	0.523477	0.838558
TGME49_224235	translation initiation factor IF-3 protein	10.8437	-0.1696	0.304926	-0.55619	0.57808	0.946395	10.6881	0.196585	0.272136	0.722381	0.47006	0.813251
TGME49_224240	protein phosphatase 2C domain-containing protein	31.4368	-0.0415	0.263858	-0.15728	0.875025	0.986811	35.1949	-0.13034	0.239952	-0.54318	0.587006	0.870771
TGME49_224250	hypothetical protein	2.13208	-0.21116	0.237453	-0.88927	0.373861	0.877201	0.203209	-0.04914	0.073676	-0.66696	0.504799	NA
TGME49_224260	PHD-finger domain-containing protein	69.0642	-0.32037	0.205726	-1.55727	0.119406	0.593749	73.2642	-0.1997	0.19153	-1.04263	0.297118	0.680925
TGME49_224270	hypothetical protein	48.4991	0.495788	0.23573	2.1032	0.035448	0.304489	29.9268	0.248647	0.257506	0.965598	0.334246	0.715325
TGME49_224275	hypothetical protein	3.06109	-0.48621	0.249033	-1.95239	0.050891	0.379887	0	NA	NA	NA	NA	NA
TGME49_224280	CPSF A subunit region protein	30.8352	0.057904	0.262076	0.220945	0.825135	0.986811	48.5126	-0.1173	0.218431	-0.53701	0.591259	0.873378
TGME49_224290	DHHC zinc finger domain-containing protein	72.7194	0.25477	0.204361	1.24667	0.212519	0.745893	36.5607	0.282133	0.241594	1.1678	0.242889	0.630264
TGME49_224310	DHHC zinc finger domain-containing protein	19.8151	-0.11551	0.287717	-0.40146	0.68808	0.968574	14.0193	-0.62076	0.27378	-2.26736	0.023368	0.168932
TGME49_224320	hypothetical protein	4.769	0.413035	0.286776	1.44027	0.149791	0.655447	4.00199	0.357674	0.225916	1.58321	0.113373	0.442634
TGME49_224330	proteasome activator pa28 beta subunit protein	42.5651	-0.09437	0.240892	-0.39176	0.695236	0.970475	87.4011	-0.08079	0.1816	-0.44488	0.656409	0.904776
TGME49_224340	hypothetical protein	20.5408	0.153038	0.288487	0.530484	0.595776	0.95265	49.6944	-0.13938	0.234225	-0.59509	0.551784	0.85156
TGME49_224350	aminopeptidase N, putative	106.751	0.277408	0.18742	1.48014	0.138836	0.633817	408.887	0.061432	0.101	0.608239	0.543029	0.847214
TGME49_224460	aminopeptidase n, putative	514.714	0.841391	0.097263	8.65066	5.12e-18	8.75e-16	1750.58	1.29223	0.088353	14.6258	1.92e-48	8.23e-46
TGME49_224470	hypothetical protein	36.9619	-0.62809	0.251413	-2.49823	0.012482	0.145268	45.9071	-1.09932	0.22237	-4.94365	7.67e-07	2.5e-05
TGME49_224480	cell-cycle-associated protein kinase CLK, putative	33.2578	-0.00807	0.256282	-0.0315	0.974873	0.999692	32.1734	0.069944	0.248575	0.281379	0.778419	0.944757
TGME49_224490	polyprenyl synthetase superfamily protein	15.6814	-0.20468	0.298559	-0.68557	0.492986	0.925879	20.8804	-0.03063	0.271228	-0.11292	0.910091	0.978843
TGME49_224510	hypothetical protein	16.7394	0.2006	0.296195	0.677256	0.498243	0.926893	24.0064	-0.29736	0.260925	-1.13963	0.254442	0.639407
TGME49_224520	alveolin domain containing intermediate filament IMC8	65.3527	-0.24586	0.20472	-1.20095	0.229771	0.7613	103.51	-0.1384	0.17408	-0.79503	0.426596	0.785398
TGME49_224530	alveolin domain containing intermediate filament IMC5	74.2774	0.183382	0.19907	0.921192	0.35695	0.86091	163.444	0.053493	0.147405	0.362901	0.716679	0.926607
TGME49_224540	hypothetical protein	17.308	0.320694	0.293296	1.09342	0.274211	0.813201	19.235	-0.10433	0.268205	-0.38901	0.697272	0.918692
TGME49_224560	hypothetical protein	0	NA	NA	NA	NA	NA	0	NA	NA	NA	NA	NA
TGME49_224570	hypothetical protein	29.1764	-0.53322	0.264518	-2.01581	0.04382	0.347482	30.9538	-0.52847	0.249322	-2.11963	0.034037	0.218388
TGME49_224575	hypothetical protein	1.7114	-0.44743	0.200276	-2.23407	0.025479	0.243302	2.99735	-0.64957	0.202161	-3.21313	0.001313	0.018883
TGME49_224580	RNA recognition motif-containing protein	28.9238	-0.23548	0.265283	-0.88764	0.374735	0.877284	54.1162	-0.09731	0.236782	-0.41098	0.681084	0.914721
TGME49_224590	DNA-directed RNA polymerase III POLR3C	19.6011	-0.35741	0.295242	-1.21056	0.226065	0.760358	18.3883	-0.18591	0.267971	-0.69376	0.487833	0.820328
TGME49_224600	GTP binding protein	20.527	0.259638	0.287977	0.901594	0.367273	0.870984	33.6302	0.412193	0.2497	1.65075	0.098789	0.413392
TGME49_224610	GYF domain-containing protein	18.2917	0.056389	0.293159	0.19235	0.847468	0.986811	14.1059	0.210273	0.274519	0.76597	0.443694	0.794196
TGME49_224620	hypothetical protein	37.5912	-0.01153	0.271313	-0.04249	0.966104	0.999692	62.7889	-0.25336	0.213793	-1.18506	0.235995	0.621392
TGME49_224630	zinc finger (CCCH type) motif-containing protein	13.6916	-0.31002	0.300068	-1.03317	0.301525	0.828756	2.77876	-0.12724	0.206194	-0.61707	0.53719	0.845605
TGME49_224650	mRNA capping enzyme, beta chain protein	17.5068	0.062543	0.297592	0.210163	0.83354	0.986811	31.2451	-0.13889	0.248165	-0.55966	0.57571	0.864409
TGME49_224660	transcription factor s-ii (tfiis), central domain-containing protein	43.0116	-0.00802	0.241965	-0.03316	0.973545	0.999692	55.0977	0.061258	0.211337	0.28986	0.771923	0.944537
TGME49_224670	DnaJ domain-containing protein	22.5663	-0.21577	0.279532	-0.7719	0.440176	0.906313	13.3244	-0.0431	0.274478	-0.15702	0.875228	0.971844
TGME49_224675	hypothetical protein	4.06225	-1.01197	0.266807	-3.79288	0.000149	0.004145	0.406418	-0.07553	0.084316	-0.89581	0.370354	NA
TGME49_224680	hypothetical protein	17.1915	-2.29037	0.303482	-7.54697	4.45e-14	6.53e-12	23.9712	-2.93513	0.272396	-10.7753	4.51e-27	9.35e-25
TGME49_224700	hypothetical protein	73.3409	0.304722	0.202323	1.50612	0.132037	0.619587	43.9794	-0.05751	0.230097	-0.24996	0.80262	0.952624
TGME49_224710	hypothetical protein	1.76014	-0.0393	0.193222	-0.2034	0.83882	0.986811	1.97122	0.215561	0.187647	1.14876	0.250654	0.636363
TGME49_224720	SPOC domain-containing protein	17.9203	-0.19854	0.292723	-0.67826	0.497607	0.926774	28.0902	-0.3493	0.253149	-1.37983	0.16764	0.527812
TGME49_224730	hypothetical protein	14.2606	0.015848	0.302099	0.052461	0.958161	0.999692	18.6864	-0.04906	0.268878	-0.18247	0.855212	0.966365
TGME49_224740	hypothetical protein	15.1772	0.051475	0.300946	0.171043	0.86419	0.986811	26.6849	-0.42857	0.261352	-1.6398	0.101046	0.418171
TGME49_224750	SAG-related sequence SRS40F	0.148896	-0.00212	0.089902	-0.02362	0.981158	NA	1.14677	-0.09191	0.147206	-0.62434	0.532406	0.842661
TGME49_224760	SAG-related sequence SRS40E	0.812755	-0.02017	0.155716	-0.12956	0.896913	0.989528	3.42367	-0.44422	0.217025	-2.04685	0.040673	0.2434
TGME49_224770	SAG-related sequence SRS40D	2.10519	-0.05495	0.221214	-0.2484	0.803821	0.986706	8.95617	0.631071	0.269203	2.34422	0.019067	0.146831
TGME49_224780	SAG-related sequence SRS40B	0	NA	NA	NA	NA	NA	0.394038	-0.06272	0.082718	-0.75828	0.448283	NA
TGME49_224790	SAG-related sequence SRS40A	0	NA	NA	NA	NA	NA	0	NA	NA	NA	NA	NA
TGME49_224800	hypothetical protein	29.6209	0.558819	0.268398	2.08206	0.037337	0.313224	55.8519	-0.12708	0.228255	-0.55676	0.577689	0.86558
TGME49_224810	hypothetical protein	0.85183	-0.10092	0.160406	-0.62914	0.529259	0.931294	1.08939	-0.22771	0.139461	-1.63276	0.10252	0.419769
TGME49_224820	hypothetical protein	21.0708	-0.33871	0.283383	-1.19522	0.232	0.763245	38.0821	-0.25603	0.244391	-1.04762	0.294812	0.6792
TGME49_224830	hypothetical protein	5.04261	0.000227	0.29174	0.000779	0.999378	0.99974	7.08209	-0.14441	0.260327	-0.55474	0.579073	0.866521
TGME49_224840	3'5'-cyclic nucleotide phosphodiesterase domain-containing protein	28.1932	-0.47876	0.269346	-1.7775	0.075486	0.466896	24.4622	-0.071	0.260395	-0.27267	0.785104	0.946822
TGME49_224845	hypothetical protein	2.48977	-0.01365	0.241902	-0.05644	0.954993	0.999692	6.6632	-0.74824	0.247333	-3.02522	0.002484	0.031766
TGME49_224850	polyadenylate binding protein, putative	382.635	0.450408	0.106214	4.24059	2.23e-05	0.000815	438.022	0.426499	0.102434	4.16366	3.13e-05	0.000703
TGME49_224860	exosome component 2, putative	14.3053	-0.17023	0.301258	-0.56507	0.572028	0.944741	27.6408	-0.49573	0.257441	-1.92563	0.054151	0.294505
TGME49_224870	hypothetical protein	45.6451	-0.27247	0.238433	-1.14277	0.253133	0.786567	22.8967	-0.09611	0.261232	-0.36791	0.712943	0.925448
TGME49_224880	kinesin motor domain-containing protein	32.3824	-0.26215	0.256212	-1.02319	0.306218	0.829774	45.2574	0.086455	0.243678	0.354791	0.722746	0.928411
TGME49_224890	hypothetical protein	63.7205	0.262355	0.212546	1.23434	0.217075	0.753053	124.007	0.026081	0.171446	0.152126	0.879088	0.971979
TGME49_224900	adenylate kinase, putative	70.0459	-0.02289	0.203963	-0.11224	0.910631	0.990846	235.564	-0.1268	0.127961	-0.9909	0.321736	0.702157
TGME49_224905	hypothetical protein	0	NA	NA	NA	NA	NA	0	NA	NA	NA	NA	NA
TGME49_224910	divalent cation tolerance protein, CutA1 family protein	26.2442	-0.22023	0.282856	-0.7786	0.436214	0.906313	31.6643	0.08351	0.251912	0.331504	0.740264	0.936425
TGME49_224920	hypothetical protein	27.8635	0.323193	0.269405	1.19965	0.230273	0.7613	34.2706	-0.34296	0.243409	-1.40897	0.158844	0.513672
TGME49_224928	histone lysine demethylase JMJD4	4.15454	0.000998	0.280818	0.003554	0.997165	0.999692	7.68207	-0.2497	0.262883	-0.94984	0.342195	0.721605
TGME49_224932	hypothetical protein	1.95605	-0.54702	0.216633	-2.52512	0.011566	0.137988	7.72583	-1.54443	0.255404	-6.04701	1.48e-09	7.71e-08
TGME49_224935	hypothetical protein	41.1611	0.149707	0.242048	0.618501	0.536245	0.936857	42.0425	-0.19376	0.231565	-0.83673	0.402743	0.772326
TGME49_224940	hypothetical protein	4.39553	0.00348	0.281304	0.01237	0.990131	0.999692	5.97048	-0.00687	0.247934	-0.0277	0.9779	0.994404
TGME49_224950	calcium-dependent protein kinase CDPK5	66.9953	0.339225	0.218596	1.55184	0.120701	0.596182	57.3033	-0.10689	0.2185	-0.48919	0.624704	0.889846
TGME49_224960	hypothetical protein	28.9577	0.062515	0.269383	0.232067	0.816486	0.986811	60.8895	-0.01277	0.226995	-0.05624	0.955153	0.990163
TGME49_224970	nucleolar protein	43.9513	0.104899	0.240928	0.435395	0.663276	0.963592	47.6086	0.210373	0.234228	0.898153	0.369104	0.744545
TGME49_224980	hypothetical protein	17.9329	0.324186	0.291961	1.11037	0.266839	0.80304	28.0974	0.202198	0.256929	0.78698	0.431294	0.787536
TGME49_224990	hypothetical protein	30.4388	-0.00622	0.261198	-0.02381	0.981003	0.999692	26.551	-0.07151	0.259105	-0.27598	0.782565	0.945668
TGME49_225000	hypothetical protein	37.154	0.134769	0.252222	0.534327	0.593115	0.95198	27.9172	0.386402	0.259773	1.48746	0.136893	0.481093
TGME49_225005	hypothetical protein	0.346166	-0.06266	0.105951	-0.59143	0.554232	NA	0.800457	-0.188	0.122828	-1.53058	0.125874	0.464899
TGME49_225010	hypothetical protein	32.8122	-0.24782	0.258735	-0.9578	0.338165	0.849552	37.5438	-0.28306	0.238649	-1.18608	0.23559	0.621043
TGME49_225020	hypothetical protein	43.359	0.04575	0.238722	0.191646	0.84802	0.986811	78.1153	-0.03296	0.197843	-0.16661	0.867678	0.970667
TGME49_225028	myosin heavy chain, putative	0.936986	-0.2767	0.16491	-1.67789	0.093369	0.526279	0.242241	-0.04916	0.081525	-0.60301	0.546505	NA
TGME49_225032	myosin heavy chain, putative	0	NA	NA	NA	NA	NA	0	NA	NA	NA	NA	NA
TGME49_225050	adenosylhomocysteinase, putative	40.5454	0.112094	0.246819	0.454155	0.649717	0.960694	182.375	0.323281	0.14662	2.2049	0.027461	0.187813
TGME49_225060	nucleoredoxin family protein	32.9604	0.127808	0.260878	0.489914	0.624195	0.956953	84.3252	0.026247	0.192755	0.136168	0.891689	0.975078
TGME49_225070	hypothetical protein	2.84859	-0.40559	0.245042	-1.65519	0.097886	0.534133	1.29259	-0.27552	0.147216	-1.87151	0.061275	0.316117
TGME49_225080	ribosomal protein RPS18	359.132	0.168197	0.117771	1.42817	0.153243	0.659735	1383.84	-0.02622	0.086269	-0.30392	0.761188	0.941515
TGME49_225090	hypothetical protein	41.9119	0.37332	0.241462	1.54608	0.122085	0.599252	20.8468	0.284414	0.268182	1.06053	0.288905	0.675032
TGME49_225098	hypothetical protein	0.515747	-0.13031	0.12841	-1.0148	0.310202	0.829774	0.991286	-0.20867	0.12779	-1.63291	0.102489	0.419769
TGME49_225102	hypothetical protein	1.18164	-0.32312	0.176182	-1.83402	0.066652	0.441536	1.61329	-0.33284	0.152617	-2.18091	0.02919	0.194803
TGME49_225105	hypothetical protein	16.2364	0.212983	0.302439	0.704217	0.481297	0.922936	3.52786	0.157092	0.216183	0.726662	0.467433	0.811332
TGME49_225108	SNF7 family protein	15.4211	0.605864	0.298757	2.02795	0.042565	0.34114	19.6788	0.056203	0.270073	0.208102	0.835149	0.960251
TGME49_225110	AP2 domain transcription factor AP2X-2	20.5087	0.103176	0.285117	0.361873	0.717447	0.973514	5.64264	0.300236	0.257045	1.16803	0.242796	0.630264
TGME49_225120	hypothetical protein	156.497	0.305911	0.156492	1.9548	0.050606	0.378851	172.818	0.614194	0.159554	3.84944	0.000118	0.002296
TGME49_225125	pre-rRNA processing protein	42.5587	0.053792	0.245248	0.219339	0.826386	0.986811	69.8926	0.148662	0.203785	0.729503	0.465694	0.810203
TGME49_225130	hypothetical protein	12.0465	-0.24942	0.304299	-0.81966	0.412412	0.899888	5.19407	-0.03723	0.247465	-0.15046	0.880403	0.972321
TGME49_225140	BT1 family protein	0	NA	NA	NA	NA	NA	0	NA	NA	NA	NA	NA
TGME49_225150	hypothetical protein	152.072	0.260073	0.15696	1.65694	0.097533	0.534133	172.028	0.045823	0.159799	0.286755	0.7743	0.944537
TGME49_225160	hypothetical protein	72.6692	0.530546	0.203877	2.60228	0.009261	0.116058	371.721	0.488422	0.129889	3.7603	0.00017	0.003123
TGME49_225170	hypothetical protein	24.8902	-1.02169	0.276327	-3.69739	0.000218	0.005647	14.6558	-1.47319	0.274839	-5.36019	8.31e-08	3.35e-06
TGME49_225190	hypothetical protein	5.4541	-0.20509	0.285152	-0.71923	0.472001	0.922547	4.21223	0.268757	0.231944	1.15871	0.246573	0.634676
TGME49_225200	hypothetical protein	96.6392	-0.11726	0.180312	-0.65033	0.515478	0.928148	104.646	-0.18897	0.174928	-1.08026	0.280026	0.667929
TGME49_225210	hypothetical protein	1.70379	-0.24323	0.210802	-1.15385	0.24856	0.782582	1.42371	-0.23606	0.157985	-1.49421	0.135121	0.477316
TGME49_225220	SCP family extracellular subfamily protein	28.0514	-0.32229	0.268708	-1.1994	0.230373	0.7613	12.554	-0.45512	0.274782	-1.6563	0.097661	0.411187
TGME49_225230	hypothetical protein	46.9678	-0.05623	0.231273	-0.24313	0.807907	0.986811	33.5508	-0.12267	0.242186	-0.5065	0.612504	0.884641
TGME49_225240	50S ribosomal protein L13, putative	34.1363	-0.06599	0.253374	-0.26044	0.794525	0.986215	57.5016	-0.09926	0.210854	-0.47076	0.637813	0.896486
TGME49_225250	LSU ribosomal protein L14P, putative	22.3366	0.204813	0.28078	0.729443	0.465731	0.922161	20.9507	0.036595	0.267451	0.136828	0.891167	0.975078
TGME49_225260	DNA-directed RNA polymerase II RPB1	68.6973	-0.07233	0.21251	-0.34037	0.733575	0.976354	140.088	0.071263	0.154153	0.462287	0.643876	0.900137
TGME49_225270	hypothetical protein	24.7142	0.136323	0.274977	0.495762	0.620062	0.956743	19.2258	-0.30642	0.268673	-1.14048	0.254085	0.639274
TGME49_225280	hypothetical protein	0.515747	-0.13031	0.12841	-1.0148	0.310202	0.829774	0	NA	NA	NA	NA	NA
TGME49_225290	GDA1/CD39 (nucleoside phosphatase) family protein	3.01183	-0.68735	0.249836	-2.75121	0.005938	0.082953	6.55521	-0.72007	0.254592	-2.82834	0.004679	0.052255
TGME49_225300	hypothetical protein	23.765	-0.30515	0.283239	-1.07737	0.281317	0.820194	28.5532	-0.43708	0.252313	-1.73229	0.083222	0.381448
TGME49_225310	ARF1-directed GTPase-activating protein, putative	43.2526	0.134705	0.240542	0.560008	0.575474	0.945518	116.017	-0.05774	0.169842	-0.33996	0.733888	0.934962
TGME49_225315	hypothetical protein	1.18865	-0.34734	0.180304	-1.9264	0.054054	0.392081	0.282571	0.010117	0.084101	0.120295	0.90425	NA
TGME49_225320	hypothetical protein	36.235	-0.2761	0.255582	-1.08029	0.280013	0.81872	69.2268	-0.32632	0.213753	-1.52663	0.126853	0.4669
TGME49_225330	hypothetical protein	30.8861	0.066989	0.262432	0.255262	0.798521	0.986215	52.4304	-0.01196	0.217917	-0.05489	0.956223	0.99027
TGME49_225340	hypothetical protein	47.1443	0.332261	0.237019	1.40183	0.160965	0.669691	68.3477	-0.00205	0.201411	-0.01016	0.99189	0.997361
TGME49_225350	hypothetical protein	18.2003	-0.39545	0.29565	-1.33755	0.181042	0.703117	26.7551	-0.25252	0.265958	-0.94947	0.342383	0.721605
TGME49_225360	hypothetical protein	7.53221	-0.26758	0.300621	-0.8901	0.373414	0.877201	15.7536	0.134676	0.273283	0.492807	0.622149	0.889378
TGME49_225370	hypothetical protein	0.148896	-0.00212	0.089902	-0.02362	0.981158	NA	0	NA	NA	NA	NA	NA
TGME49_225380	hypothetical protein	10.3211	-0.13294	0.305785	-0.43474	0.663753	0.963592	18.1999	-0.15323	0.272155	-0.56303	0.573414	0.863769
TGME49_225400	hypothetical protein	1.29016	-0.0888	0.102309	-0.86797	0.385411	0.881909	0.069536	-0.01988	0.073573	-0.2702	0.787003	NA
TGME49_225410	histone H3 centromeric CENH3	19.952	0.309988	0.289634	1.07028	0.284496	0.823486	8.21586	-0.14759	0.269122	-0.54841	0.583408	0.869535
TGME49_225413	hypothetical protein	0.279401	0.030387	0.105145	0.289002	0.77258	NA	0	NA	NA	NA	NA	NA
TGME49_225420	histidine triad domain-containing protein	17.6171	0.020942	0.29191	0.071742	0.942807	0.997932	63.1007	-0.27704	0.206446	-1.34196	0.179609	0.545278
TGME49_225430	Ras-related GTP binding A family protein	3.29752	0.336492	0.266751	1.26145	0.207148	0.741623	10.2605	-0.5485	0.273045	-2.00882	0.044556	0.258281
TGME49_225435	hypothetical protein	1.01907	-0.29182	0.168414	-1.73278	0.083135	0.491353	0.609628	-0.10944	0.098601	-1.10996	0.267016	NA
TGME49_225440	hypothetical protein	7.748	-0.382	0.302821	-1.26146	0.207142	0.741623	9.57067	-0.30695	0.268676	-1.14246	0.253261	0.638181
TGME49_225450	hypothetical protein	11.3748	-0.1447	0.305728	-0.4733	0.636001	0.960694	37.3869	-0.40243	0.238096	-1.69021	0.090987	0.399038
TGME49_225460	hypothetical protein	1.50587	-0.19602	0.186287	-1.05224	0.292689	0.825194	1.05035	-0.21571	0.129416	-1.66682	0.09555	0.406546
TGME49_225470	peptide methionine sulfoxide reductase	45.0003	-0.09165	0.232181	-0.39473	0.693041	0.970407	56.8238	-0.0776	0.221982	-0.34959	0.726648	0.931057
TGME49_225480	hypothetical protein	23.6987	0.468926	0.286017	1.6395	0.101108	0.5455	29.0018	0.372376	0.253085	1.47135	0.141196	0.48989
TGME49_225490	calcium-dependent protein kinase CDPK2	54.4237	0.573636	0.230708	2.48641	0.012904	0.147787	45.8936	0.282643	0.239144	1.18189	0.237247	0.622775
TGME49_225500	hypothetical protein	36.0039	-0.23405	0.254342	-0.92021	0.357464	0.86091	46.9489	-0.06717	0.23133	-0.29037	0.771532	0.944537
TGME49_225510	RAP domain-containing protein	20.5176	0.097424	0.287733	0.338592	0.734917	0.976354	17.2241	0.423633	0.274174	1.54512	0.122317	0.460099
TGME49_225520	hypothetical protein	4.23753	-0.13158	0.28156	-0.46734	0.640259	0.960694	1.54418	0.061477	0.182572	0.336726	0.736323	0.936247
TGME49_225530	metal cation transporter, ZIP family protein	76.2377	0.651244	0.203515	3.19999	0.001374	0.026414	44.9413	0.370765	0.22924	1.61737	0.105799	0.424108
TGME49_225540	hypothetical protein	36.716	0.527467	0.256399	2.05721	0.039666	0.324791	131.7	0.412334	0.178696	2.30745	0.02103	0.156977
TGME49_225550	phosphatidylserine decarboxylase	94.4564	-0.52374	0.181929	-2.87882	0.003992	0.06138	103.577	-0.18117	0.174761	-1.03669	0.299878	0.684292
TGME49_225555	hypothetical protein	141.176	-0.22127	0.159237	-1.38957	0.164659	0.677825	256.955	-0.1036	0.138159	-0.74985	0.453344	0.802414
TGME49_225560	hypothetical protein	243.276	0.36499	0.125883	2.89943	0.003738	0.058436	147.105	-0.02037	0.152659	-0.13341	0.893869	0.975147
TGME49_225570	hypothetical protein	0.558803	0.105716	0.133607	0.791241	0.428804	0.904772	0.039032	-0.02625	0.07341	-0.35756	0.72067	NA
TGME49_225580	proteasome (prosome, macropain) 26S subunit, non-ATPase, 9, putative	31.6015	-0.35221	0.267483	-1.31675	0.187921	0.712122	55.5185	-0.60416	0.210947	-2.86403	0.004183	0.047726
TGME49_225590	hypothetical protein	1.18865	-0.34734	0.180304	-1.9264	0.054054	0.392081	1.94303	-0.21079	0.181086	-1.16403	0.244412	0.632126
TGME49_225680	hypothetical protein	24.6837	-0.4926	0.276733	-1.78007	0.075065	0.466896	22.4551	-0.38361	0.272226	-1.40916	0.158788	0.513672
TGME49_225690	hypothetical protein	83.6599	0.080424	0.208846	0.385086	0.700173	0.971208	181.66	0.093242	0.139727	0.667313	0.504572	0.828201
TGME49_225710	mitochondrial inner membrane translocase subunit TIM17, putative	13.7773	-0.58234	0.300989	-1.93477	0.053019	0.388498	40.2006	-0.3557	0.233526	-1.52318	0.127712	0.468499
TGME49_225720	hypothetical protein	12.7383	-0.24433	0.305316	-0.80027	0.423556	0.903153	26.5204	-0.61003	0.264889	-2.30296	0.021281	0.158237
TGME49_225730	membrane protein, putative	87.0425	0.006415	0.189011	0.033941	0.972924	0.999692	241.982	-0.10509	0.136323	-0.77087	0.440786	0.792416
TGME49_225745	hypothetical protein	50.8227	0.588561	0.234213	2.51293	0.011973	0.141011	24.0783	0.368657	0.260106	1.41733	0.156386	0.507643
TGME49_225770	Tyrosine kinase-like (TKL) protein	12.3929	0.24785	0.304065	0.815122	0.415002	0.900725	9.84507	0.718649	0.269843	2.66322	0.00774	0.077466
TGME49_225780	hypothetical protein	39.2921	-0.13173	0.243264	-0.54151	0.588159	0.950673	20.7836	0.015167	0.268012	0.05659	0.954872	0.990163
TGME49_225790	PDI family protein	90.2442	-0.22224	0.214622	-1.03548	0.300443	0.828756	167.408	-0.27416	0.150161	-1.8258	0.06788	0.336987
TGME49_225800	iron-sulfur assembly ATPase	30.3061	-0.03288	0.261124	-0.12591	0.899805	0.989757	31.737	0.112382	0.24859	0.452077	0.651213	0.903624
TGME49_225810	BIR protein	45.8687	-0.14336	0.23316	-0.61485	0.538654	0.937054	53.3662	-0.14315	0.215072	-0.66559	0.505674	0.82867
TGME49_225820	hypothetical protein	13.871	-0.03699	0.300341	-0.12318	0.901968	0.989954	6.1607	-0.07818	0.248411	-0.31471	0.752982	0.937918
TGME49_225830	hypothetical protein	20.4803	0.338789	0.287315	1.17916	0.238336	0.770448	66.2437	0.286425	0.222899	1.285	0.198793	0.571954
TGME49_225840	hypothetical protein	19.1331	0.418878	0.291035	1.43927	0.150075	0.655447	20.6916	0.09851	0.266102	0.370196	0.711237	0.925378
TGME49_225850	peptidase, M28 family protein	32.8054	-0.3016	0.256786	-1.1745	0.240194	0.77183	53.0947	-0.37909	0.228209	-1.66115	0.096683	0.409081
TGME49_225860	hypothetical protein	45.0982	0.062696	0.236888	0.264665	0.791268	0.986215	73.8823	-0.15614	0.19439	-0.80321	0.421851	0.78223
TGME49_225870	hypothetical protein	131.79	0.187996	0.159254	1.18048	0.23781	0.769946	71.9732	-0.14481	0.227164	-0.63748	0.52381	0.838635
TGME49_225880	UDP-glucose 4-epimerase	15.8864	0.017869	0.297202	0.060123	0.952058	0.999692	34.2864	0.127602	0.243643	0.523722	0.600472	0.878036
TGME49_225890	hypothetical protein	20.8541	0.175868	0.286738	0.613341	0.539651	0.937054	28.7312	0.39936	0.252564	1.58123	0.113827	0.443238
TGME49_225900	hypothetical protein	45.6716	0.527017	0.241294	2.18412	0.028953	0.265195	22.9636	0.723935	0.272152	2.66004	0.007813	0.077972
TGME49_225905	hypothetical protein	1.94448	0.368238	0.226623	1.62489	0.104186	0.553279	0.213035	-0.00086	0.076313	-0.01125	0.991021	NA
TGME49_225910	hypothetical protein	14.4423	0.1247	0.299664	0.416134	0.677312	0.967338	14.1097	-0.22878	0.27425	-0.8342	0.404171	0.772686
TGME49_225920	hypothetical protein	13.5025	0.069336	0.302668	0.229084	0.818804	0.986811	80.5052	-1.81159	0.261728	-6.92165	4.46e-12	3.25e-10
TGME49_225930	triose-phosphate isomerase TPI-I	102.073	0.423358	0.184271	2.29748	0.021591	0.215046	405.552	0.388007	0.10908	3.55708	0.000375	0.006355
TGME49_225940	hypothetical protein	52.2354	-0.09925	0.222027	-0.447	0.654873	0.961293	86.8131	0.154809	0.186884	0.828373	0.407459	0.773969
TGME49_225950	hypothetical protein	26.0439	-1.18514	0.29481	-4.02	5.82e-05	0.001809	3.5946	-0.78548	0.215394	-3.64672	0.000266	0.004627
TGME49_225953	hypothetical protein	0.318477	-0.03061	0.110415	-0.27721	0.781622	NA	0.597248	-0.13666	0.109481	-1.24827	0.211933	NA
TGME49_225955	hypothetical protein	0	NA	NA	NA	NA	NA	0	NA	NA	NA	NA	NA
TGME49_225958	hypothetical protein	0.495063	-0.04149	0.126286	-0.32855	0.742498	0.976354	0.039032	-0.02625	0.07341	-0.35756	0.72067	NA
TGME49_225960	STE kinase	29.8697	0.081333	0.276402	0.294257	0.768561	0.98256	26.5369	-0.23376	0.257245	-0.9087	0.363508	0.739547
TGME49_225970	mediator complex subunit MED31	4.81419	0.060842	0.287113	0.21191	0.832177	0.986811	5.5728	0.12447	0.242983	0.512258	0.60847	0.882234
TGME49_225980	hypothetical protein	14.4493	-0.09224	0.299476	-0.30801	0.758078	0.979452	6.01238	0.10595	0.259702	0.407966	0.683298	0.915612
TGME49_225990	acyl transferase domain-containing protein	11.2754	0.201365	0.305204	0.659771	0.509401	0.928148	31.4412	-0.27077	0.254485	-1.06398	0.287339	0.674134
TGME49_226000	ATP synthase, putative	66.842	-0.16118	0.206939	-0.77886	0.43606	0.906313	148.719	-0.20221	0.156271	-1.29395	0.195681	0.568363
TGME49_226010	pterin-4-alpha-carbinolamine dehydratase	17.2502	-0.44063	0.296062	-1.48831	0.136669	0.630118	16.1707	-0.06802	0.274014	-0.24822	0.803965	0.953229
TGME49_226020	transporter, major facilitator family protein	233.428	-0.04914	0.125027	-0.39307	0.694266	0.970407	768.051	-0.31739	0.077438	-4.09866	4.16e-05	0.0009
TGME49_226030	AGC kinase	129.209	-0.08508	0.162616	-0.52317	0.600857	0.95265	549.312	-0.33434	0.099012	-3.3768	0.000733	0.011308
TGME49_226040	EF hand domain-containing protein	37.6646	-0.44746	0.246956	-1.81192	0.069999	0.452441	76.6762	-0.39913	0.191019	-2.0895	0.036663	0.228891
TGME49_226050	hypothetical protein	32.7525	-0.07951	0.256537	-0.30992	0.756622	0.979452	35.4272	-0.15831	0.248582	-0.63684	0.524228	0.838716
TGME49_226060	transmembrane amino acid transporter protein	51.5692	0.050713	0.239114	0.212087	0.832039	0.986811	30.4453	-0.35775	0.246235	-1.45287	0.146258	0.497257
TGME49_226068	DnaJ domain-containing protein	39.5085	-0.05492	0.248474	-0.22101	0.825085	0.986811	97.0397	-0.06431	0.186791	-0.3443	0.730624	0.933094
TGME49_226072	Ser/Thr phosphatase family protein	99.8186	0.008621	0.179964	0.047905	0.961792	0.999692	191.722	0.14622	0.135655	1.07788	0.281087	0.668398
TGME49_226080	polyA polymerase	15.3628	0.205235	0.300543	0.682881	0.494682	0.926369	27.0808	0.180285	0.270156	0.667338	0.504556	0.828201
TGME49_226090	DEAD/DEAH box helicase domain-containing protein	10.7336	-0.96054	0.305487	-3.1443	0.001665	0.030813	11.8978	-0.4716	0.271585	-1.73646	0.082483	0.379803
TGME49_226100	haloacid dehalogenase family hydrolase domain-containing protein	0.568815	0.040783	0.143273	0.284652	0.77591	0.984493	1.40689	-0.13094	0.149422	-0.87632	0.380859	0.7551
TGME49_226110	Copper-exporting ATPase	0.16958	-0.04454	0.089885	-0.49551	0.620238	NA	0.069536	-0.01988	0.073573	-0.2702	0.787003	NA
TGME49_226220	alveolin domain containing intermediate filament IMC9	28.8151	0.02124	0.269143	0.078916	0.9371	0.997025	54.2827	0.101417	0.225941	0.448865	0.653529	0.903642
TGME49_226230	hypothetical protein	5.09917	-1.23695	0.281037	-4.40137	1.08e-05	0.000436	10.5825	-1.77004	0.268357	-6.59583	4.23e-11	2.78e-09
TGME49_226240	bud site selection protein, putative	11.3733	-0.18157	0.3049	-0.59551	0.551503	0.939583	28.7981	-0.42611	0.254706	-1.67294	0.094339	0.405843
TGME49_226245	hypothetical protein	1.19565	-0.29378	0.168986	-1.73849	0.082125	0.486581	1.38532	-0.27051	0.140368	-1.92714	0.053962	0.29446
TGME49_226250	DEAD (Asp-Glu-Ala-Asp) box polypeptide DDX3X	143.11	-0.02695	0.169894	-0.15861	0.87398	0.986811	476.872	0.207332	0.099505	2.08364	0.037193	0.230637
TGME49_226260	hypothetical protein	48.1757	0.096405	0.227612	0.423551	0.671893	0.964496	32.1993	-0.50666	0.246823	-2.05271	0.040101	0.241871
TGME49_226270	hypothetical protein	25.632	0.177824	0.27338	0.650463	0.515393	0.928148	48.196	0.574669	0.230286	2.49546	0.01258	0.109847
TGME49_226280	ribosomal protein L28, putative	7.12455	0.140491	0.301638	0.46576	0.641387	0.960694	15.5257	0.042277	0.274642	0.153937	0.87766	0.971844
TGME49_226290	hypothetical protein	144.003	-0.37919	0.154949	-2.44717	0.014398	0.160801	324.406	-0.04339	0.109665	-0.39563	0.692378	0.917765
TGME49_226300	2,4-dienoyl CoA reductase 2, peroxisomal family protein	1.56956	-0.22679	0.19356	-1.17167	0.241328	0.773305	1.30306	-0.28764	0.157916	-1.8215	0.06853	0.338255
TGME49_226310	zinc finger (CCCH type) motif-containing protein	12.7957	-1.50221	0.304832	-4.928	8.31e-07	4.49e-05	20.328	-1.77532	0.27023	-6.56965	5.04e-11	3.23e-09
TGME49_226320	hypothetical protein	22.6032	0.20385	0.282992	0.720338	0.471317	0.922161	29.6507	-0.05649	0.261976	-0.21564	0.829265	0.958163
TGME49_226330	hypothetical protein	8.0798	0.58562	0.304273	1.92466	0.054273	0.392084	4.54834	0.173216	0.243556	0.711196	0.476963	0.814759
TGME49_226340	hypothetical protein	40.2277	0.131282	0.251434	0.522135	0.601576	0.95265	83.5292	0.074793	0.187547	0.398798	0.690042	0.91732
TGME49_226350	hypothetical protein	16.5623	-0.40892	0.301471	-1.35643	0.174961	0.692611	14.99	0.290518	0.274686	1.05764	0.290222	0.676341
TGME49_226370	dgat2l1-prov protein	22.6674	0.302414	0.281163	1.07558	0.282114	0.820779	20.6646	0.1028	0.271608	0.378488	0.705068	0.922662
TGME49_226380	hypothetical protein	256.782	-0.10137	0.139213	-0.72813	0.466533	0.922161	413.225	0.024311	0.100575	0.241721	0.808996	0.955008
[truncated: 6,325 more rows]

## Sheet: 2b
2b. Differential gene expression between stressed ∆eif1.2 and stressed WT parasites.
		RNA						RIBO
GeneID	Product Description	Base mean	log2(FC)	StdErr	Wald-Stats	P-value	P-adj	Base mean	log2(FC)	StdErr	Wald-Stats	P-value	P-adj
TGME49_200010	hypothetical protein	173.04	0.377433	0.164264	2.29772	0.0215775	0.199138	76.4575	0.607587	0.232379	2.61463	0.00893229	0.0866393
TGME49_200110	hypothetical protein	0.619039	0.243317	0.219304	1.1095	0.267216	NA	0	NA	NA	NA	NA	NA
TGME49_200130	Toxoplasma gondii family C protein	29.0153	0.202261	0.291777	0.693204	0.488182	0.868622	61.3755	0.0365319	0.251745	0.145115	0.88462	0.971695
TGME49_200230	microneme protein MIC17C	0.406978	-0.189017	0.191888	-0.985034	0.324607	NA	0	NA	NA	NA	NA	NA
TGME49_200240	microneme protein MIC17B	0.550389	-0.0982869	0.213588	-0.46017	0.645394	NA	1.19625	0.19551	0.389932	0.501395	0.616093	0.881402
TGME49_200250	microneme protein MIC17A	35.1045	0.160721	0.295236	0.54438	0.58618	0.914472	41.8758	0.51634	0.302477	1.70704	0.0878143	0.376539
TGME49_200260	hypothetical protein	0	NA	NA	NA	NA	NA	0	NA	NA	NA	NA	NA
TGME49_200270	PAN/Apple domain-containing protein	8.74589	-0.049906	0.376104	-0.132692	0.894437	0.990171	0.195323	-0.0284887	0.197936	-0.143929	0.885556	NA
TGME49_200280	WD domain, G-beta repeat-containing protein	25.9865	-0.351871	0.297935	-1.18103	0.23759	0.693896	41.4726	0.403697	0.314557	1.28338	0.199358	0.573658
TGME49_200290	rhomboid protease ROM1	84.4553	0.213615	0.230934	0.925003	0.354964	0.800038	133.568	0.573501	0.221427	2.59002	0.009597	0.0918412
TGME49_200295	hypothetical protein	3.46491	-0.29128	0.365733	-0.796429	0.425782	0.844541	2.1132	-0.0968255	0.426819	-0.226854	0.820537	0.952502
TGME49_200300	hypothetical protein	0.406144	-0.0616514	0.190421	-0.323764	0.746116	NA	0.960301	0.00532878	0.354213	0.015044	0.987997	NA
TGME49_200310	hypothetical protein	76.4201	0.453298	0.214753	2.11079	0.0347902	0.268031	114.396	0.227619	0.200626	1.13455	0.256566	0.634786
TGME49_200320	hypoxanthine-xanthine-guanine phosphoribosyl transferase HXGPRT	90.5583	1.46912	0.21629	6.79237	1.10307e-11	2.27557e-09	230.652	1.88279	0.189303	9.94593	2.62719e-23	1.16489e-20
TGME49_200330	hypothetical protein	55.9503	0.293313	0.241121	1.21645	0.223812	0.676783	70.8234	0.628526	0.24536	2.56165	0.0104175	0.0958324
TGME49_200340	hypothetical protein	17.8243	0.0608298	0.34161	0.178068	0.85867	0.983601	13.2991	-0.112982	0.417141	-0.270848	0.786508	0.942931
TGME49_200350	subtilisin SUB3	21.6275	0.164761	0.322634	0.510675	0.609579	0.921425	6.20308	0.274988	0.457182	0.601485	0.547517	0.845796
TGME49_200360	hypothetical protein	337.326	1.06643	0.173181	6.1579	7.37169e-10	9.75566e-08	586.489	1.2983	0.192148	6.75678	1.41091e-11	1.5905e-09
TGME49_200370	prenyltransferase and squalene oxidase repeat-containing protein	20.5793	0.0890227	0.320245	0.277983	0.781026	0.969281	13.6459	0.0554911	0.392327	0.141441	0.887522	0.971992
TGME49_200375	hypothetical protein	11.114	0.08839	0.365079	0.242112	0.808693	0.974104	0.116019	0.064819	0.197936	0.327475	0.743309	NA
TGME49_200385	BFD1	376.752	0.169158	0.147833	1.14425	0.252518	0.710455	122.466	-0.784116	0.229173	-3.42151	0.000622749	0.0107303
TGME49_200400	hypothetical protein	49.8975	0.304932	0.25538	1.19403	0.232465	0.686778	57.6366	0.0604802	0.255211	0.236981	0.812671	0.950731
TGME49_200410	hypothetical protein	12.9901	-0.778252	0.359614	-2.16413	0.030454	0.247988	3.76103	-0.422542	0.460182	-0.918208	0.35851	0.729513
TGME49_200430	cytidine and deoxycytidylate deaminase zinc-binding region domain-containing protein	7.08391	-0.122812	0.379202	-0.32387	0.746037	0.963696	23.5317	0.112348	0.337874	0.332515	0.739501	0.925611
TGME49_200440	hypothetical protein	14.9394	0.0612361	0.342762	0.178655	0.858209	0.983601	17.3788	0.183034	0.36522	0.50116	0.616259	0.881449
TGME49_200450	hypothetical protein	15.8488	-0.293448	0.338124	-0.867871	0.385465	0.817059	6.95506	-0.174895	0.446128	-0.392028	0.695037	0.914077
TGME49_200460	hypothetical protein	31.8263	0.147036	0.281527	0.522279	0.601476	0.919301	19.374	0.380814	0.360894	1.0552	0.291336	0.670579
TGME49_200470	hypothetical protein	32.5088	0.167617	0.284897	0.588344	0.556301	0.899809	32.0403	-0.424475	0.302597	-1.40277	0.160685	0.522855
TGME49_200480	Toxoplasma gondii family B protein	0.8822	-0.120496	0.257775	-0.467449	0.640179	NA	0.956671	-0.482025	0.346984	-1.38919	0.164776	NA
TGME49_200590	Toxoplasma gondii family C protein	40.3077	0.200754	0.270637	0.741782	0.458219	0.855267	27.3695	0.547107	0.327151	1.67234	0.0944581	0.390634
TGME49_200595	hypothetical protein	0	NA	NA	NA	NA	NA	0.0943376	-0.0284887	0.197936	-0.143929	0.885556	NA
TGME49_200600	hypothetical protein	0	NA	NA	NA	NA	NA	0	NA	NA	NA	NA	NA
TGME49_200700	Toxoplasma gondii family C protein	20.5524	0.518731	0.31756	1.63349	0.102366	0.490769	18.9256	-0.952257	0.369255	-2.57886	0.00991273	0.0929962
TGME49_201100	hypothetical protein	0	NA	NA	NA	NA	NA	0.752315	0.103019	0.320351	0.321582	0.74777	NA
TGME49_201110	hypothetical protein	16.1349	0.0540575	0.346979	0.155795	0.876195	0.987577	22.9021	0.71006	0.356382	1.99241	0.0463261	0.259042
TGME49_201120	ELMO/CED-12 family protein	69.6714	-0.00682598	0.225859	-0.0302223	0.97589	0.996133	44.8646	0.0957788	0.283345	0.338029	0.735341	0.924528
TGME49_201130	rhoptry kinase family protein ROP33	98.0163	0.373284	0.222262	1.67948	0.0930587	0.468567	89.0691	0.456512	0.249598	1.82899	0.0674016	0.323466
TGME49_201140	hypothetical protein	36.1164	-0.158386	0.271758	-0.58282	0.560014	0.89994	34.3678	-0.398438	0.29712	-1.341	0.179921	0.552225
TGME49_201150	heavy metal translocating P-type ATPase subfamily protein	61.537	0.135513	0.234044	0.579007	0.562584	0.901317	81.7777	0.604976	0.237849	2.54352	0.0109741	0.0990971
TGME49_201160	hypothetical protein	2.3113	0.163515	0.341294	0.479102	0.631866	0.927371	2.55034	0.659733	0.446694	1.47692	0.139696	0.482159
TGME49_201170	hypothetical protein	220.167	0.648527	0.187136	3.46555	0.000529153	0.012413	155.506	0.780473	0.260798	2.99263	0.00276587	0.0353765
TGME49_201180	hypothetical protein	53.4516	0.620066	0.24956	2.48463	0.0129684	0.137196	117.358	0.95835	0.217781	4.40053	1.07988e-05	0.000350354
TGME49_201190	hypothetical protein	2.11038	-0.32467	0.333069	-0.974783	0.329668	0.780651	0	NA	NA	NA	NA	NA
TGME49_201200	zinc finger (CCCH type) motif-containing protein	9.75356	-0.266317	0.367342	-0.724983	0.468463	0.861168	23.0344	-0.0213771	0.340837	-0.0627195	0.94999	0.9884
TGME49_201210	hypothetical protein	6.96919	0.00684046	0.379201	0.0180391	0.985608	0.997374	15.5296	0.253065	0.395767	0.639429	0.522544	0.83415
TGME49_201215	hypothetical protein	2.68189	0.272229	0.357229	0.762059	0.446025	0.854244	1.67006	-0.231268	0.419507	-0.551286	0.581438	0.861198
TGME49_201220	zinc finger protein	14.7031	0.174176	0.341627	0.509842	0.610162	0.921425	20.7903	0.496199	0.350087	1.41736	0.156378	0.514813
TGME49_201230	kinesin motor domain-containing protein	18.488	0.0718638	0.324972	0.221138	0.824985	0.978325	24.1592	-0.0485951	0.333293	-0.145803	0.884077	0.971418
TGME49_201240	hypothetical protein	13.7099	-0.116739	0.345603	-0.337784	0.735526	0.961889	17.6954	-0.369354	0.377877	-0.977445	0.328349	0.702349
TGME49_201250	histone lysine methyltransferase, SET, putative	43.1768	-0.589922	0.259941	-2.26944	0.0232414	0.206872	31.5298	-0.00128257	0.325213	-0.0039438	0.996853	0.998956
TGME49_201260	sugar transporter ST3	138.766	0.202189	0.189242	1.06841	0.285334	0.747809	82.9733	0.531126	0.250952	2.11645	0.0343069	0.215097
TGME49_201270	hypothetical protein	69.32	0.0231083	0.238431	0.0969184	0.922791	0.992759	87.8561	0.372897	0.231282	1.6123	0.106896	0.418216
TGME49_201380	chorismate synthase, putative	192.283	0.510167	0.202608	2.518	0.0118023	0.129752	217.782	1.08216	0.229562	4.71402	2.42879e-06	9.27469e-05
TGME49_201390	hypothetical protein	729.917	0.662275	0.159555	4.15077	3.31358e-05	0.00122838	828.134	1.0249	0.319351	3.20931	0.00133052	0.0199758
TGME49_201400	Sin3-associated polypeptide SAP18	26.1712	0.141451	0.300583	0.470588	0.637935	0.928339	52.0421	0.177279	0.258444	0.685949	0.492745	0.816586
TGME49_201520	protein phosphatase 2C domain-containing protein	43.2713	0.390224	0.257593	1.51489	0.129801	0.545165	50.8022	0.356647	0.280952	1.26942	0.20429	0.581651
TGME49_201630	protein phosphatase 2C domain-containing protein	23.0256	0.853766	0.316155	2.70046	0.00692434	0.09095	6.74919	0.689778	0.455504	1.51432	0.129945	0.462192
TGME49_201640	hypothetical protein	0.306363	-0.1039	0.163368	-0.635984	0.524787	NA	0.260804	-0.0998976	0.2324	-0.429852	0.667303	NA
TGME49_201650	hypothetical protein	0.457876	0.0456462	0.196903	0.231821	0.816677	NA	0.195323	-0.0284887	0.197936	-0.143929	0.885556	NA
TGME49_201660	hypothetical protein	0	NA	NA	NA	NA	NA	0.232038	0.115337	0.208225	0.553906	0.579643	NA
TGME49_201670	DnaJ domain-containing protein	38.689	0.0378649	0.264643	0.143079	0.886228	0.988881	11.2228	0.0107851	0.414476	0.0260211	0.979241	0.994188
TGME49_201680	eukaryotic initiation factor-3 subunit 10, putative	141.682	0.143686	0.175172	0.82026	0.412068	0.837941	358.283	0.272201	0.151849	1.79257	0.0730413	0.338771
TGME49_201690	BT1 family protein	20.7105	0.996003	0.323527	3.07858	0.00207991	0.0361997	23.4244	0.304199	0.344886	0.882029	0.377761	0.742168
TGME49_201700	WD domain, G-beta repeat-containing protein	70.1799	-0.274822	0.216774	-1.26778	0.204875	0.654666	132.666	-0.184638	0.203888	-0.905582	0.365157	0.734178
TGME49_201710	WD domain, G-beta repeat-containing protein	21.2264	0.0224535	0.324278	0.0692415	0.944797	0.992829	35.4831	-0.027271	0.294454	-0.0926155	0.926209	0.981594
TGME49_201720	protein c9orf32, putative	9.54945	0.000446323	0.368779	0.00121027	0.999034	0.999747	16.682	-0.647495	0.400211	-1.61789	0.105687	0.415463
TGME49_201730	hypothetical protein	2.45777	-0.00927521	0.354147	-0.0261903	0.979106	0.996727	0	NA	NA	NA	NA	NA
TGME49_201740	hypothetical protein	6.96905	0.229315	0.380632	0.602458	0.546869	0.897556	5.61429	0.453126	0.454861	0.996186	0.31916	0.692797
TGME49_201750	Tctex-1 family protein	0	NA	NA	NA	NA	NA	0	NA	NA	NA	NA	NA
TGME49_201760	hypothetical protein	66.8039	0.303581	0.222569	1.36399	0.172571	0.61306	87.1267	0.0375596	0.22393	0.167729	0.866796	0.966887
TGME49_201770	cullin 3, putative	28.5323	-0.109332	0.292813	-0.373385	0.708862	0.953556	21.9451	-0.356414	0.357439	-0.997132	0.318701	0.692579
TGME49_201775	hypothetical protein	0.918425	-0.113003	0.2581	-0.437826	0.661513	NA	0	NA	NA	NA	NA	NA
TGME49_201780	microneme protein MIC2	458.265	1.01355	0.307739	3.29353	0.000989371	0.019827	2092.05	1.60968	0.206091	7.81054	5.69457e-15	1.14771e-12
TGME49_201785	hypothetical protein	129.888	1.10421	0.323629	3.41197	0.000644954	0.0144067	0.324005	0.0236131	0.247349	0.0954645	0.923946	NA
TGME49_201790	FHA domain-containing protein	20.6409	0.0901239	0.314087	0.286939	0.774159	0.969281	24.1647	-0.402951	0.348815	-1.1552	0.248009	0.624803
TGME49_201800	hypothetical protein	69.678	-0.273588	0.218729	-1.25081	0.211004	0.664265	154.894	-0.104767	0.188767	-0.555004	0.578892	0.860488
TGME49_201810	hypothetical protein	81.8728	-0.186863	0.213514	-0.87518	0.381476	0.816306	46.3221	-0.447278	0.29188	-1.53241	0.125423	0.455755
TGME49_201820	hypothetical protein	55.8845	-0.414441	0.246079	-1.68418	0.0921474	0.465491	22.4813	-0.786702	0.357906	-2.19807	0.0279441	0.18679
TGME49_201830	ribosomal protein L37	14.9714	0.006972	0.343363	0.020305	0.9838	0.997373	25.5027	-0.198965	0.326407	-0.609563	0.542151	0.842724
TGME49_201840	aspartyl protease ASP1	99.7937	0.00174386	0.214419	0.00813294	0.993511	0.998064	257.694	0.364359	0.172109	2.11702	0.0342581	0.215097
TGME49_201850	WD domain, G-beta repeat-containing protein	6.29971	0.435981	0.379903	1.14761	0.251128	0.708532	6.74795	0.296245	0.446085	0.664101	0.506626	0.825672
TGME49_201860	hypothetical protein	722.148	0.494286	0.147335	3.35484	0.000794115	0.0168786	2889.42	0.373232	0.144656	2.58013	0.00987633	0.0929962
TGME49_201870	tetratricopeptide repeat-containing protein	45.7752	-0.253001	0.262183	-0.964978	0.334556	0.784292	16.5561	-0.129461	0.375549	-0.344725	0.730301	0.923539
TGME49_201880	hypothetical protein	149.53	0.220833	0.177621	1.24328	0.213765	0.66748	260.169	0.0627181	0.168161	0.372965	0.709174	0.919135
TGME49_201890	MORN repeat-containing protein	2.5738	-0.453437	0.346715	-1.30781	0.190937	0.63693	1.65786	0.0980828	0.41628	0.235617	0.81373	0.950731
TGME49_201895	hypothetical protein	0	NA	NA	NA	NA	NA	0	NA	NA	NA	NA	NA
TGME49_201900	hypothetical protein	19.3755	-0.213918	0.326574	-0.655036	0.512445	0.882466	20.5614	0.0223989	0.35917	0.0623629	0.950274	0.9884
TGME49_202010	hypothetical protein	62.8469	-0.599629	0.244223	-2.45526	0.0140784	0.146508	55.1826	-0.587358	0.265683	-2.21074	0.0270536	0.182269
TGME49_202020	DnAK-TPR	40.6249	-0.289999	0.27748	-1.04512	0.295969	0.755254	35.9614	-0.412793	0.317736	-1.29917	0.193886	0.567301
TGME49_202025	hypothetical protein	19.5564	-0.154884	0.331716	-0.466917	0.64056	0.928339	8.36203	0.0658997	0.437704	0.150558	0.880325	0.97002
TGME49_202030	hypothetical protein	63.3683	0.40242	0.232791	1.72867	0.0838674	0.445304	57.2938	0.227514	0.250192	0.90936	0.36316	0.733043
TGME49_202040	hypothetical protein	65.1108	0.0494995	0.253151	0.195533	0.844976	0.98307	48.885	-0.375827	0.263028	-1.42885	0.153048	0.508707
TGME49_202050	hypothetical protein	1.43116	-0.0174067	0.305281	-0.0570186	0.95453	0.993155	0.580094	0.325349	0.281791	1.15458	0.248263	NA
TGME49_202060	hypothetical protein	0.153181	-0.0400154	0.137426	-0.291179	0.770914	NA	0.188675	-0.0654321	0.198357	-0.32987	0.741498	NA
TGME49_202065	hypothetical protein	0.306031	-0.0125978	0.174635	-0.072138	0.942492	NA	0.28966	-0.106646	0.239563	-0.44517	0.656197	NA
TGME49_202070	hypothetical protein	93.8499	-0.145025	0.20228	-0.716952	0.473404	0.861168	40.3473	0.108789	0.298771	0.364121	0.715768	0.919704
TGME49_202080	hypothetical protein	15.8501	0.0214532	0.347154	0.0617973	0.950724	0.993155	15.5146	0.259966	0.378211	0.687356	0.491858	0.815798
TGME49_202090	hypothetical protein	0.126898	-0.0400154	0.137426	-0.291179	0.770914	NA	0.679146	-0.219151	0.337904	-0.64856	0.516622	NA
TGME49_202100	hypothetical protein	0.152347	0.0247676	0.137426	0.180225	0.856976	NA	0.825774	-0.14539	0.340405	-0.427109	0.6693	NA
TGME49_202110	hypothetical protein	0.575837	0.0480866	0.216497	0.222111	0.824227	NA	0.195323	-0.0284887	0.197936	-0.143929	0.885556	NA
TGME49_202120	hypothetical protein	57.5662	-0.0803802	0.229673	-0.349976	0.726356	0.961303	68.5325	0.129006	0.239108	0.539533	0.589519	0.866879
TGME49_202140	enoyl-CoA hydratase/isomerase family protein	7.09697	-1.25509	0.38004	-3.30252	0.000958212	0.0195375	10.1345	-1.15258	0.435276	-2.64792	0.00809893	0.0802847
TGME49_202160	ABC1 family protein	21.1932	-0.371479	0.328026	-1.13247	0.257437	0.717523	16.755	-0.531652	0.376549	-1.4119	0.157978	0.517522
TGME49_202170	hypothetical protein	6.12957	-0.371563	0.380889	-0.975515	0.329305	0.780651	14.6675	0.0499751	0.394165	0.126787	0.899109	0.976372
TGME49_202180	hypothetical protein	54.9481	0.104684	0.247145	0.423576	0.671875	0.940166	36.3905	-0.1707	0.288583	-0.591512	0.554177	0.848512
TGME49_202190	hypothetical protein	30.1589	-0.214031	0.285408	-0.74991	0.453309	0.855115	30.5482	-0.364177	0.310101	-1.17438	0.240243	0.62021
TGME49_202200	hypothetical protein	111.151	-0.00818273	0.185902	-0.0440163	0.964891	0.99346	126.771	0.238221	0.204573	1.16448	0.24423	0.623478
TGME49_202205	hypothetical protein	0.435916	0.0444213	0.204332	0.217398	0.827899	NA	0.195323	-0.0284887	0.197936	-0.143929	0.885556	NA
TGME49_202210	nucleoside diphosphate kinase	0.870011	-0.270683	0.252734	-1.07102	0.284162	NA	1.06314	-0.437208	0.378681	-1.15456	0.248272	NA
TGME49_202220	hypothetical protein	44.1269	0.0868303	0.259149	0.335059	0.73758	0.963056	19.7293	0.209799	0.361973	0.5796	0.562184	0.853673
TGME49_202230	histone deacetylase HDAC5	32.0632	-0.0451084	0.277735	-0.162415	0.870979	0.985717	33.0386	0.34346	0.300798	1.14183	0.253525	0.630118
TGME49_202240	RAP domain-containing protein	20.2645	-0.126595	0.314901	-0.402017	0.687672	0.94426	14.5179	-0.129196	0.383395	-0.336978	0.736133	0.924864
TGME49_202250	hypothetical protein	31.1339	0.0748315	0.284874	0.262682	0.792795	0.972387	21.5667	-0.0308194	0.343378	-0.0897536	0.928483	0.982552
TGME49_202255	hypothetical protein	3.80384	-0.561014	0.366287	-1.53163	0.125615	0.538252	3.905	-1.20809	0.458755	-2.6334	0.00845337	0.0828031
TGME49_202260	hypothetical protein	0.673798	-0.286402	0.220723	-1.29757	0.194437	NA	0.0943376	-0.0284887	0.197936	-0.143929	0.885556	NA
TGME49_202280	WD domain, G-beta repeat-containing protein	54.8518	0.0911524	0.267351	0.340946	0.733144	0.961825	35.3616	0.654393	0.314293	2.08211	0.0373324	0.228635
TGME49_202285	EGF family domain-containing protein	0.406978	-0.189017	0.191888	-0.985034	0.324607	NA	0.232038	0.115337	0.208225	0.553906	0.579643	NA
TGME49_202290	membrane protein, putative	25.4618	0.418076	0.305439	1.36877	0.171071	0.612819	12.7173	0.506407	0.415806	1.21789	0.223265	0.602438
TGME49_202300	inosine triphosphate pyrophosphatase, putative	13.8675	-0.263996	0.349663	-0.755003	0.450247	0.854244	20.9369	0.186805	0.346725	0.53877	0.590045	0.86706
TGME49_202310	O-sialoglycoprotein endopeptidase	26.89	0.246211	0.312896	0.786878	0.431354	0.847192	57.2134	0.535077	0.25326	2.11275	0.0346219	0.216401
TGME49_202330	hypothetical protein	0	NA	NA	NA	NA	NA	0	NA	NA	NA	NA	NA
TGME49_202340	proline dehydrogenase	0.599466	-0.242868	0.210526	-1.15363	0.248653	NA	0	NA	NA	NA	NA	NA
TGME49_202350	50S ribosomal protein L21, putative	25.9216	-0.401398	0.306404	-1.31003	0.190186	0.63655	39.0094	0.00629645	0.31804	0.0197977	0.984205	0.995884
TGME49_202360	methylase, putative	12.4502	0.232339	0.356836	0.651107	0.514978	0.884179	15.1557	-0.0224493	0.3835	-0.0585379	0.95332	0.988599
TGME49_202370	T-complex protein 1, epsilon subunit (TCP-1-epsilon), putative	86.9726	-0.0614275	0.201097	-0.305463	0.760014	0.966414	187.111	-0.0141351	0.19273	-0.0733414	0.941534	0.985869
TGME49_202375	hypothetical protein	23.3732	-0.443167	0.309612	-1.43136	0.152326	0.582288	3.61289	-0.318836	0.459535	-0.693824	0.487792	0.812499
TGME49_202380	rab GDI alpha, putative	277.874	0.594347	0.176894	3.3599	0.000779693	0.0167344	293.234	0.292507	0.193808	1.50927	0.131231	0.464162
TGME49_202390	S15 sporozoite-expressed protein	55.5385	-0.0184509	0.245559	-0.0751383	0.940105	0.992759	152.724	0.3518	0.222837	1.57873	0.114398	0.432046
TGME49_202400	calcium binding egf domain-containing protein	1.48217	-0.346022	0.306172	-1.13015	0.258411	0.71839	2.75415	-0.847535	0.446079	-1.89997	0.0574375	0.294539
TGME49_202410	hypothetical protein	62.4189	-0.397809	0.230842	-1.7233	0.0848348	0.448741	47.9399	-0.426073	0.265522	-1.60466	0.108568	0.421777
TGME49_202420	hypothetical protein	30.3712	-0.2045	0.287799	-0.710566	0.477353	0.861168	19.974	0.0883347	0.350499	0.252026	0.801021	0.949018
TGME49_202430	hypothetical protein	30.0283	-0.0556079	0.307471	-0.180856	0.856481	0.983601	26.8044	-0.0782505	0.331234	-0.236239	0.813247	0.950731
TGME49_202440	hypothetical protein	18.2533	-0.665098	0.340443	-1.95363	0.0507454	0.338899	19.1937	-0.132791	0.36495	-0.36386	0.715963	0.919704
TGME49_202445	hypothetical protein	0.380695	-0.15362	0.175973	-0.872974	0.382677	NA	1.37907	0.17777	0.378515	0.469652	0.638604	0.891311
TGME49_202450	hypothetical protein	18.1866	0.0711932	0.32788	0.217132	0.828105	0.978657	26.9974	0.241615	0.343047	0.704321	0.481233	0.808477
TGME49_202460	diacylglycerol kinase accessory domain (presumed) domain-containing protein	43.9836	-0.124396	0.25697	-0.484089	0.628323	0.927209	45.974	-0.402461	0.274344	-1.46699	0.142378	0.488632
TGME49_202470	rRNA metabolism protein, SBDS family protein	15.5024	0.466678	0.347427	1.34324	0.179195	0.622213	9.68246	0.237177	0.420503	0.564031	0.572733	0.858032
TGME49_202480	hypothetical protein	14.9397	0.147983	0.354117	0.417894	0.676025	0.941922	13.5047	-0.240766	0.399712	-0.60235	0.546941	0.845389
TGME49_202490	AP2 domain transcription factor AP2VIIa-7	129.856	-0.356209	0.178781	-1.99243	0.0463238	0.321501	70.805	-0.620375	0.234291	-2.64789	0.00809969	0.0802847
TGME49_202500	GAPM1a	566.071	0.109652	0.138628	0.790977	0.428957	0.846499	1145.78	-0.0337723	0.136309	-0.247763	0.804318	0.949843
TGME49_202510	multi-pass transmembrane protein	84.2708	0.0448232	0.205261	0.218371	0.82714	0.978583	197.547	0.0607437	0.182377	0.333066	0.739085	0.925611
TGME49_202520	hypothetical protein	42.9127	0.21677	0.255349	0.848915	0.395928	0.824987	23.5336	-0.0045804	0.333555	-0.0137321	0.989044	0.997885
TGME49_202530	aspartate-tRNA ligase	55.7205	0.291668	0.236736	1.23204	0.217935	0.670203	83.9277	0.547926	0.227274	2.41087	0.0159146	0.126943
TGME49_202540	3'5'-cyclic nucleotide phosphodiesterase domain-containing protein	141.927	-0.211291	0.176087	-1.19992	0.230169	0.684071	54.483	0.103442	0.254976	0.405691	0.68497	0.909989
TGME49_202550	NLI interacting factor family phosphatase	46.2403	0.102632	0.253742	0.404472	0.685866	0.943135	53.8376	-0.418422	0.275602	-1.51821	0.128961	0.4615
TGME49_202568	hypothetical protein	5.79047	0.471329	0.380818	1.23767	0.215837	0.668438	16.648	-0.318794	0.371249	-0.858706	0.390503	0.750398
TGME49_202572	ribophorin i protein	14.0914	-0.31519	0.34485	-0.913992	0.360721	0.804753	23.6808	0.0481112	0.338382	0.14218	0.886938	0.971832
TGME49_202580	ATPase, AAA family protein	28.8887	-0.747473	0.290357	-2.57433	0.0100436	0.117214	13.0529	-0.747668	0.403075	-1.85491	0.0636091	0.310848
TGME49_202590	hypothetical protein	15.0198	-0.415668	0.345388	-1.20348	0.22879	0.681643	8.47977	-0.212596	0.429855	-0.494575	0.6209	0.884663
TGME49_202600	hypothetical protein	0.30952	0.0948612	0.174992	0.542088	0.587758	NA	0.166466	-0.0284887	0.197936	-0.143929	0.885556	NA
TGME49_202610	protein phosphatase 2C domain-containing protein	77.3043	0.449027	0.210132	2.13688	0.0326082	0.258031	50.7609	0.756982	0.276743	2.73533	0.00623187	0.0662111
TGME49_202620	hypothetical protein	182.973	0.533059	0.183087	2.9115	0.00359694	0.0548195	310.679	0.748723	0.179767	4.16497	3.11397e-05	0.00086657
TGME49_202630	ATP-dependent metallopeptidase HflB subfamily protein	66.226	-0.17807	0.232434	-0.766113	0.443609	0.853394	97.284	0.00606747	0.25744	0.0235685	0.981197	0.994701
TGME49_202640	RNA pseudouridine synthase superfamily protein	16.7707	-0.244458	0.335134	-0.729433	0.465737	0.861011	9.59953	-0.121209	0.431056	-0.281192	0.778563	0.940128
TGME49_202650	hypothetical protein	16.9346	0.0259448	0.33746	0.0768826	0.938717	0.992759	11.0704	-0.298529	0.418473	-0.713377	0.475613	0.805022
TGME49_202680	peptidase M16, alpha subunit, putative	111.556	0.0272855	0.18702	0.145896	0.884003	0.988111	273.075	-0.0369252	0.159384	-0.231674	0.816791	0.950731
TGME49_202690	DNA-directed RNA polymerase II RPB9	23.9183	0.0766084	0.303145	0.252713	0.80049	0.973088	29.4298	-0.0660879	0.311738	-0.211998	0.832108	0.956398
TGME49_202700	hypothetical protein	9.93601	-0.041333	0.366	-0.112932	0.910085	0.992759	4.66415	-0.480064	0.459552	-1.04463	0.296192	0.675342
TGME49_202720	RNB family domain-containing protein	8.5393	-0.192303	0.3757	-0.511853	0.608754	0.921425	7.02569	-0.397454	0.450807	-0.881651	0.377966	0.742168
TGME49_202730	hypothetical protein	31.1113	-0.173881	0.28625	-0.607447	0.543554	0.89641	10.6009	-0.269422	0.415387	-0.648605	0.516594	0.832521
TGME49_202735	hypothetical protein	0	NA	NA	NA	NA	NA	0	NA	NA	NA	NA	NA
TGME49_202740	hypothetical protein	8.74304	0.0810403	0.376458	0.215271	0.829556	0.97932	10.1991	-0.255651	0.426086	-0.6	0.548506	0.846234
TGME49_202750	3' exoribonuclease family, domain 1 domain-containing protein	20.0896	-0.109904	0.316454	-0.347298	0.728368	0.961529	18.7658	-0.278824	0.36062	-0.773178	0.439417	0.781834
TGME49_202760	hypothetical protein	10.8804	0.315761	0.363211	0.869361	0.38465	0.816874	21.6123	0.329124	0.345902	0.951495	0.341353	0.714168
TGME49_202770	RNA recognition motif-containing protein	191.034	0.526671	0.18517	2.84425	0.00445157	0.0638514	189.562	0.346785	0.178487	1.94292	0.052026	0.276909
TGME49_202780	rhoptry kinase family protein ROP25	131.433	-0.0125629	0.185612	-0.0676836	0.946038	0.992836	86.7016	0.0247598	0.230391	0.107468	0.914417	0.978724
TGME49_202790	dihydrouridine synthase (dus) protein	7.79762	0.756539	0.376862	2.00747	0.0446996	0.31669	10.4698	0.193117	0.413018	0.467576	0.640087	0.892179
TGME49_202800	cytochrome c oxidase assembly protein COX11 protein, putative	15.6418	-0.532941	0.337678	-1.57825	0.114508	0.518168	14.4448	-0.577775	0.390024	-1.48138	0.138504	0.479788
TGME49_202810	TIM14	20.6779	-0.0337292	0.31572	-0.106833	0.914922	0.992759	23.7505	-0.286905	0.332506	-0.862856	0.388217	0.749709
TGME49_202820	ubiquitin-conjugating enzyme subfamily protein	121.773	0.208021	0.192737	1.0793	0.280454	0.742514	70.0659	0.321316	0.235487	1.36448	0.172417	0.539429
TGME49_202830	Elicitor-responsive protein, putative	301.207	0.37703	0.145442	2.5923	0.00953367	0.112719	361.42	0.0858739	0.148519	0.578202	0.563127	0.853741
TGME49_202840	FHA domain-containing protein	205.384	0.0211289	0.166907	0.126591	0.899264	0.991688	206.859	0.220237	0.177709	1.23931	0.215229	0.59324
TGME49_202850	ATP-binding domain-containing protein	12.1086	-0.403239	0.356228	-1.13197	0.257647	0.717687	12.5795	0.174909	0.401979	0.435121	0.663475	0.903838
TGME49_202860	hypothetical protein	31.6382	-0.206937	0.278741	-0.742397	0.457847	0.855267	0.377351	-0.15694	0.245858	-0.638335	0.523256	NA
TGME49_202870	SAP domain-containing protein	33.6451	-0.132035	0.288378	-0.457854	0.647058	0.931564	56.7497	-0.391923	0.257483	-1.52213	0.127976	0.46034
TGME49_202880	carrier superfamily protein	7.1579	0.176195	0.377868	0.466289	0.641009	0.928339	6.39924	0.552342	0.451199	1.22417	0.22089	0.600056
TGME49_202890	hypothetical protein	53.7136	-0.0658057	0.241556	-0.272424	0.785296	0.969372	53.1892	-0.297224	0.257085	-1.15613	0.247629	0.624803
TGME49_202900	zinc finger (CCCH type) motif-containing protein	153.067	0.011499	0.190348	0.0604107	0.951829	0.993155	62.6916	0.182645	0.263117	0.694159	0.487583	0.812353
TGME49_202910	zinc carboxypeptidase superfamily protein	2.73846	-0.939468	0.349171	-2.69057	0.00713301	0.0927418	2.83376	-0.722122	0.451475	-1.59947	0.109715	0.424007
TGME49_202920	p-aminobenzoic acid synthase	39.9159	-0.447305	0.258699	-1.72906	0.0837992	0.445304	56.2851	0.359312	0.26499	1.35595	0.175115	0.542564
TGME49_202930	hypothetical protein	8.86197	-0.0685153	0.37381	-0.183289	0.854571	0.9833	27.8786	0.516143	0.319758	1.61417	0.106491	0.41755
TGME49_202940	hypothetical protein	85.4776	-0.14459	0.206407	-0.700508	0.48361	0.865538	46.0794	-0.242597	0.277591	-0.873937	0.382153	0.745991
TGME49_202950	hypothetical protein	47.8805	-0.257391	0.255486	-1.00746	0.313716	0.767715	63.6126	-0.152228	0.243907	-0.624123	0.532547	0.837737
TGME49_202960	glycine cleavage H-protein	11.7182	-1.46315	0.367291	-3.98364	6.78673e-05	0.00225502	21.975	-1.60283	0.361572	-4.43295	9.2951e-06	0.000309108
TGME49_202970	hypothetical protein	347.82	2.88338	0.179393	16.073	3.9471e-58	2.7685e-54	38.035	2.16253	0.316217	6.83875	7.98892e-12	9.32181e-10
TGME49_202975	hypothetical protein	8.71047	-2.03514	0.379925	-5.35668	8.4765e-08	7.43177e-06	3.56968	-1.28377	0.449598	-2.85536	0.00429875	0.0491254
TGME49_202980	hypothetical protein	76.7432	0.0661663	0.22955	0.288243	0.773161	0.969281	132.815	0.127575	0.196414	0.64952	0.516002	0.832521
TGME49_202990	hypothetical protein	0	NA	NA	NA	NA	NA	0	NA	NA	NA	NA	NA
TGME49_203000	hypothetical protein	0.130387	0.0247676	0.137426	0.180225	0.856976	NA	0	NA	NA	NA	NA	NA
TGME49_203010	aurora kinase	115.944	-0.243741	0.206645	-1.17952	0.238193	0.694514	129.013	-0.172608	0.212189	-0.813464	0.415952	0.768045
TGME49_203020	ribosome biogenesis GTPase Der protein	32.6773	-0.944266	0.297766	-3.17116	0.00151829	0.0278777	12.2703	-0.158809	0.407943	-0.389292	0.69706	0.91471
TGME49_203030	N-methyl-D-aspartate receptor-associated protein	93.119	0.00935223	0.202455	0.046194	0.963156	0.993155	217.699	-0.116939	0.175334	-0.66695	0.504804	0.824994
TGME49_203040	hypothetical protein	37.0834	-0.308154	0.275866	-1.11704	0.263977	0.724671	43.0846	0.398004	0.276132	1.44135	0.149485	0.50115
TGME49_203050	AP2 domain transcription factor AP2VIIa-6	77.6081	0.539303	0.22269	2.42177	0.0154451	0.156323	12.8056	0.31465	0.404157	0.778535	0.436254	0.780819
TGME49_203060	hypothetical protein	80.6827	0.727371	0.241678	3.00967	0.00261531	0.0429559	30.2827	0.943037	0.32206	2.92813	0.00341002	0.041298
TGME49_203070	hypothetical protein	1.01947	-0.439485	0.261007	-1.6838	0.0922196	NA	0.304694	-0.0171505	0.244495	-0.0701465	0.944077	NA
TGME49_203080	RNA recognition motif-containing protein	26.891	-0.351298	0.294595	-1.19248	0.233073	0.687763	69.5375	0.0844683	0.234866	0.359644	0.719113	0.919995
TGME49_203090	hypothetical protein	0	NA	NA	NA	NA	NA	0.895242	0.260552	0.294644	0.884291	0.376539	NA
TGME49_203100	hypothetical protein	0	NA	NA	NA	NA	NA	0	NA	NA	NA	NA	NA
TGME49_203110	citrate synthase, putative	17.5533	-0.13348	0.353652	-0.377435	0.705851	0.952109	16.927	-0.605777	0.373299	-1.62277	0.104639	0.41426
TGME49_203120	hypothetical protein	4.91956	0.0124961	0.380305	0.0328582	0.973788	0.995864	12.0265	-0.307084	0.40704	-0.754431	0.45059	0.789673
TGME49_203135	dynein heavy chain family protein	12.9821	-0.963355	0.358555	-2.68677	0.00721468	0.0930216	6.70046	-1.03456	0.454036	-2.27859	0.0226913	0.161931
TGME49_203150	hypothetical protein	39.707	0.104532	0.258531	0.404331	0.685969	0.943135	31.2908	-0.0663714	0.313659	-0.211603	0.832416	0.956398
TGME49_203160	hypothetical protein	36.1073	-0.016848	0.303865	-0.0554459	0.955783	0.993155	42.5338	0.264469	0.286166	0.924179	0.355393	0.726961
TGME49_203170	OB-fold nucleic acid binding domain-containing protein	55.71	-0.387693	0.249934	-1.55118	0.120858	0.533144	165.589	-0.216191	0.183643	-1.17723	0.239103	0.62021
TGME49_203175	hypothetical protein	3.64999	0.0155813	0.372774	0.0417982	0.96666	0.99372	0.195323	-0.0284887	0.197936	-0.143929	0.885556	NA
TGME49_203180	leucine rich repeat-containing protein	53.6369	-0.371359	0.253868	-1.46281	0.14352	0.566196	20.9199	-0.369872	0.351791	-1.0514	0.293076	0.672619
TGME49_203200	hypothetical protein	5.63703	-0.282468	0.376178	-0.75089	0.452719	0.855115	3.05151	-0.444474	0.447389	-0.993485	0.320473	0.694516
TGME49_203220	DEAD/DEAH box helicase domain-containing protein	25.536	0.135215	0.302612	0.446828	0.654999	0.934723	30.168	-0.383078	0.327583	-1.16941	0.24224	0.622061
TGME49_203230	hypothetical protein	1.84552	-0.51038	0.327825	-1.55687	0.119502	0.530259	4.6953	0.355969	0.459803	0.774176	0.438827	0.781834
TGME49_203240	hypothetical protein	56.4613	-0.207362	0.248327	-0.835035	0.403698	0.828905	52.6401	0.348286	0.269251	1.29354	0.195825	0.570204
TGME49_203250	hypothetical protein	1.5045	-0.522473	0.302199	-1.7289	0.0838265	0.445304	1.08234	0.0759945	0.358222	0.212143	0.831995	NA
TGME49_203260	hypothetical protein	23.4617	-0.0828131	0.307415	-0.269385	0.787633	0.970225	8.26703	-0.384735	0.436613	-0.881182	0.378219	0.742168
TGME49_203270	ATP-dependent Clp endopeptidase, proteolytic subunit ClpP domain-containing protein	14.1519	0.123641	0.355822	0.34748	0.728231	0.961529	6.19911	0.771865	0.451622	1.7091	0.0874329	0.376539
TGME49_203280	hypothetical protein	19.6217	-0.111802	0.323672	-0.345419	0.72978	0.961825	21.9576	0.0212694	0.34182	0.062224	0.950384	0.9884
TGME49_203290	hypothetical protein	368.316	-0.384088	0.144341	-2.66097	0.00779165	0.0982215	493.943	-0.66514	0.152255	-4.3686	1.25046e-05	0.000394161
TGME49_203300	hypothetical protein	64.3907	0.193127	0.224045	0.861998	0.388688	0.819928	27.9697	0.324544	0.322718	1.00566	0.31458	0.690261
TGME49_203310	dense granule protein GRA7	2381.68	0.720519	0.270875	2.65996	0.00781488	0.0982215	10628.1	1.03799	0.196773	5.27506	1.32714e-07	7.23509e-06
TGME49_203320	zinc finger in N-recognin protein	66.9053	-0.270683	0.222577	-1.21614	0.223933	0.676783	33.8624	-0.147359	0.303783	-0.48508	0.62762	0.887016
TGME49_203330	hypothetical protein	0.253797	-0.0916747	0.153914	-0.595622	0.551428	NA	0.339039	0.115983	0.267357	0.433813	0.664424	NA
TGME49_203340	metallo-beta-lactamase domain-containing protein	0.995744	-0.0632092	0.280137	-0.225637	0.821484	NA	1.03322	-0.00408144	0.377242	-0.0108192	0.991368	NA
TGME49_203350	hypothetical protein	21.1876	-0.455085	0.322788	-1.40986	0.158582	0.593316	19.2779	-0.750357	0.357544	-2.09864	0.0358483	0.22097
TGME49_203358	hypothetical protein	15.0817	0.0664045	0.341701	0.194335	0.845914	0.98307	39.323	-0.576211	0.287397	-2.00493	0.0449708	0.25586
TGME49_203362	hypothetical protein	30.107	0.196607	0.288695	0.681022	0.495857	0.872448	19.664	0.230006	0.361978	0.635414	0.525158	0.835805
TGME49_203370	hypothetical protein	44.204	-0.295469	0.255166	-1.15795	0.246885	0.704682	51.0583	-0.0404177	0.266912	-0.151427	0.879639	0.969829
TGME49_203375	cpw-wpc domain-containing protein	0.28008	-0.113463	0.170321	-0.666167	0.505304	NA	0.0943376	-0.0284887	0.197936	-0.143929	0.885556	NA
TGME49_203380	DnaJ domain-containing protein	23.9405	0.0240153	0.305972	0.0784888	0.937439	0.992759	47.7101	0.20041	0.272057	0.736646	0.461338	0.798769
TGME49_203390	CRAL/TRIO domain-containing protein	60.1908	0.250756	0.242772	1.03289	0.301656	0.759644	75.9204	0.479969	0.269399	1.78163	0.0748102	0.343309
TGME49_203400	hypothetical protein	49.0351	0.0362148	0.243142	0.148945	0.881597	0.987577	63.7042	-0.0503147	0.251976	-0.199681	0.84173	0.958526
TGME49_203420	4'-phosphopantetheinyl transferase domain-containing protein	18.7527	-0.0794163	0.326164	-0.243486	0.807629	0.974104	19.7205	0.269554	0.360438	0.747852	0.454549	0.792453
TGME49_203430	hypothetical protein	0	NA	NA	NA	NA	NA	0	NA	NA	NA	NA	NA
TGME49_203440	anaphase-promoting complex subunit APC10	5.42694	-0.165544	0.380479	-0.435094	0.663494	0.936483	7.58815	-0.0307976	0.439485	-0.0700765	0.944133	0.986584
TGME49_203450	DUF3228 domain-containing protein	32.1032	-0.475005	0.291611	-1.6289	0.103335	0.494142	51.1828	-0.169963	0.262117	-0.648424	0.516711	0.832521
TGME49_203460	hypothetical protein	3.10142	-0.117968	0.353827	-0.333404	0.738829	0.963056	11.2039	0.218427	0.411718	0.530527	0.595747	0.870622
TGME49_203470	hypothetical protein	0	NA	NA	NA	NA	NA	0	NA	NA	NA	NA	NA
TGME49_203480	hypothetical protein	24.1898	-0.00262679	0.300877	-0.00873045	0.993034	0.997988	17.6633	-0.166945	0.366701	-0.455261	0.648921	0.897511
TGME49_203490	GNL3L/Grn1 GTPase	21.6076	0.148433	0.31735	0.467726	0.63998	0.928339	51.9303	-0.192844	0.256907	-0.750638	0.452871	0.79077
TGME49_203500	alanine dehydrogenase/pyridine nucleotide transhydrogenase domain-containing protein	0.895962	-0.142427	0.263168	-0.541201	0.588369	NA	9.27477	-1.2514	0.438979	-2.85071	0.00436221	0.0496799
TGME49_203505	hypothetical protein	0.690547	-0.209197	0.23834	-0.877723	0.380094	NA	0.708425	-0.0358458	0.311372	-0.115122	0.908348	NA
TGME49_203510	zinc finger, C3HC4 type (RING finger) domain-containing protein	40.2123	-0.398074	0.264473	-1.50516	0.132282	0.549338	31.3698	-0.604431	0.306303	-1.97331	0.04846	0.265492
TGME49_203520	hypothetical protein	19.8395	-0.585805	0.32303	-1.81347	0.0697594	0.401059	10.4283	0.371054	0.424512	0.874072	0.382079	0.745991
TGME49_203540	RNA binding protein, putative	120.634	0.489725	0.188247	2.6015	0.00928158	0.110154	145.677	0.704582	0.208248	3.38339	0.00071598	0.011905
TGME49_203560	hypothetical protein	19.1442	0.196525	0.339338	0.579143	0.562493	0.901317	0	NA	NA	NA	NA	NA
TGME49_203570	acyltransferase domain-containing protein	0.56198	0.119029	0.221579	0.537184	0.59114	NA	0.679659	0.33199	0.301559	1.10091	0.270934	NA
TGME49_203580	NAD-binding domain 4 domain-containing protein	0.439907	0.166344	0.194991	0.853086	0.393612	NA	0	NA	NA	NA	NA	NA
TGME49_203590	hypothetical protein	3.78204	-0.381106	0.365861	-1.04167	0.297566	0.755932	0	NA	NA	NA	NA	NA
TGME49_203600	hypothetical protein	134.902	0.722673	0.20946	3.45017	0.000560227	0.0129314	205.836	1.01388	0.182304	5.56149	2.67476e-08	1.72717e-06
TGME49_203610	3'-5' exoribonuclease csl4, putative	31.3825	0.0836991	0.291084	0.287542	0.773697	0.969281	27.4178	-0.37101	0.326646	-1.13582	0.256033	0.633746
TGME49_203620	hypothetical protein	17.1182	0.095545	0.330833	0.288801	0.772733	0.969281	21.7753	-0.406652	0.349089	-1.1649	0.244061	0.623478
TGME49_203630	ribosomal protein RPL44	208.89	0.685187	0.159913	4.28475	1.82943e-05	0.000777664	611.411	0.314464	0.175669	1.7901	0.0734383	0.339975
TGME49_203665	hypothetical protein	80.2406	-0.101893	0.212529	-0.479433	0.631631	0.927371	21.5344	-0.111472	0.366898	-0.303822	0.761263	0.936363
TGME49_203682	hypothetical protein	0.719987	0.0567693	0.247367	0.229495	0.818485	NA	0.666483	-0.22462	0.336282	-0.667952	0.504164	NA
TGME49_203685	hypothetical protein	0	NA	NA	NA	NA	NA	0.489402	0.322327	0.286265	1.12598	0.260176	NA
TGME49_203688	hypothetical protein	0	NA	NA	NA	NA	NA	0.116019	0.064819	0.197936	0.327475	0.743309	NA
TGME49_203690	AP2 domain transcription factor AP2VIIa-5	87.212	0.00176985	0.201606	0.00877879	0.992996	0.997988	97.1211	0.338435	0.223235	1.51605	0.129508	0.461601
TGME49_203700	SFT2 family protein	37.6223	0.206816	0.266266	0.776726	0.437321	0.849921	55.1461	0.451392	0.260484	1.7329	0.0831135	0.366077
TGME49_203705	hypothetical protein	6.32036	-0.446813	0.380578	-1.17404	0.24038	0.697281	0.700827	-0.0735512	0.347372	-0.211736	0.832313	NA
TGME49_203710	AP2 domain transcription factor AP2VIIa-4	263.366	-0.113776	0.154712	-0.735409	0.46209	0.858544	207.71	-0.0366249	0.178705	-0.204945	0.837615	0.95773
TGME49_203720	vitamin k epoxide reductase family protein	226.566	0.419279	0.157877	2.65573	0.00791376	0.0989432	403.335	0.482854	0.175877	2.74541	0.00604361	0.0645201
TGME49_203730	hypothetical protein	24.8436	-0.588546	0.321734	-1.82929	0.0673556	0.397162	23.7439	-0.535872	0.336783	-1.59115	0.111576	0.427951
TGME49_203735	hypothetical protein	1.97773	-0.0838674	0.337148	-0.248755	0.80355	0.973927	0.642944	0.0347144	0.288688	0.120249	0.904286	NA
TGME49_203740	hypothetical protein	64.1029	-0.127921	0.233679	-0.547423	0.584088	0.913057	55.9206	-0.229591	0.255122	-0.899925	0.36816	0.736874
TGME49_203750	hypothetical protein	21.6166	-0.0708116	0.315824	-0.224212	0.822592	0.977246	32.7954	-0.0345711	0.299262	-0.115521	0.908032	0.976461
TGME49_203760	hypothetical protein	26.7713	-0.22106	0.301741	-0.732614	0.463794	0.860115	32.205	-0.131749	0.307194	-0.428877	0.668012	0.9052
TGME49_203770	hypothetical protein	2.44485	0.43779	0.347879	1.25846	0.208227	0.66146	3.41289	0.333846	0.459689	0.726243	0.46769	0.801852
TGME49_203780	hypothetical protein	48.8747	-0.191078	0.244223	-0.782392	0.433984	0.848939	69.7456	0.0401785	0.255222	0.157425	0.87491	0.968868
TGME49_203790	hypothetical protein	116.542	0.265214	0.200635	1.32187	0.18621	0.629999	77.3367	0.191763	0.248078	0.772996	0.439525	0.781834
TGME49_203800	hypothetical protein	0.873168	-0.0121719	0.262467	-0.0463749	0.963011	NA	0.700827	-0.0735512	0.347372	-0.211736	0.832313	NA
TGME49_203810	kelch repeat-containing protein	45.931	-0.497909	0.264676	-1.8812	0.0599444	0.374066	75.7862	0.0716473	0.240314	0.29814	0.765596	0.936655
TGME49_203815	hypothetical protein	7.36564	0.781229	0.378169	2.06582	0.0388455	0.288128	0	NA	NA	NA	NA	NA
TGME49_203820	hypothetical protein	203.874	-0.0656021	0.172016	-0.381373	0.702926	0.951013	256.848	0.00356692	0.178843	0.0199444	0.984088	0.995884
TGME49_203830	FHA domain-containing protein	42.8942	-0.783114	0.273104	-2.86746	0.00413784	0.0603385	17.4619	-0.497401	0.378722	-1.31337	0.189059	0.562609
TGME49_203840	DEAD/DEAH box helicase domain-containing protein	19.2065	-0.0322397	0.324864	-0.0992408	0.920947	0.992759	13.7316	-0.00467901	0.40578	-0.0115309	0.9908	0.997885
TGME49_203860	hypothetical protein	10.0325	-0.349026	0.368578	-0.946952	0.343663	0.791611	10.5739	-0.353376	0.420477	-0.840418	0.400674	0.757066
TGME49_203870	RAB43, member RAS oncogene family protein	14.0965	0.162032	0.34898	0.464302	0.642431	0.928884	23.7823	0.588235	0.334022	1.76107	0.0782274	0.351777
TGME49_203875	hypothetical protein	22.3332	-1.16397	0.326453	-3.5655	0.000363168	0.00909736	2.54595	-0.392496	0.449565	-0.873058	0.382631	0.746014
TGME49_203880	hypothetical protein	112.515	-0.186844	0.192705	-0.969582	0.332255	0.782288	93.5323	-0.210555	0.220512	-0.954844	0.339656	0.712436
TGME49_203890	hypothetical protein	0.153181	-0.0400154	0.137426	-0.291179	0.770914	NA	0	NA	NA	NA	NA	NA
TGME49_203900	hypothetical protein	0.153181	-0.0400154	0.137426	-0.291179	0.770914	NA	0.295148	0.0222043	0.241055	0.0921131	0.926608	NA
TGME49_203910	TBC domain-containing protein	82.2939	-0.153136	0.204988	-0.747048	0.455035	0.855235	50.3627	-0.193032	0.274667	-0.702786	0.482189	0.808634
TGME49_203930	hypothetical protein	135.78	-0.112749	0.177186	-0.636333	0.52456	0.889058	73.5447	-0.0647487	0.246811	-0.262341	0.793059	0.946287
TGME49_203940	ABC1 protein	17.245	0.0836427	0.334788	0.249838	0.802712	0.973872	13.1728	-0.0973236	0.406658	-0.239325	0.810853	0.950731
TGME49_203950	Myb family DNA-binding domain-containing protein	35.3523	-0.0334388	0.271975	-0.122948	0.902148	0.992125	41.761	-0.273088	0.281023	-0.971763	0.331168	0.705509
TGME49_203960	hypothetical protein	19.6325	0.0324767	0.321752	0.100937	0.9196	0.992759	17.3615	-0.257073	0.365599	-0.703155	0.481959	0.808634
TGME49_203970	dolichyl-diphosphooligosaccharide--protein glycosyltransferase	8.35291	-0.252107	0.37475	-0.672734	0.501117	0.875425	31.8374	-0.164662	0.310573	-0.530189	0.595981	0.870622
TGME49_203980	hypothetical protein	131.698	0.0816819	0.181432	0.450207	0.652561	0.933947	110.684	0.350632	0.200402	1.74964	0.0801796	0.356944
TGME49_203985	hypothetical protein	2.8188	-0.507088	0.360493	-1.40665	0.159531	0.594981	0.188675	-0.0654321	0.198357	-0.32987	0.741498	NA
TGME49_203990	rhoptry protein ROP12	122.521	0.0989244	0.205706	0.480903	0.630585	0.927209	223.767	-0.364258	0.172262	-2.11455	0.0344679	0.215863
TGME49_204000	hypothetical protein	0.61156	-0.0025033	0.234198	-0.0106888	0.991472	NA	2.57016	1.29841	0.436141	2.97704	0.0029105	0.0368719
TGME49_204010	hypothetical protein	6.81652	-0.610927	0.378941	-1.61219	0.10692	0.502301	15.3585	-1.19306	0.394103	-3.02727	0.00246773	0.0321821
TGME49_204020	ribosomal protein RPL8	782.212	0.379902	0.129128	2.94207	0.00326029	0.050817	1766.64	0.218647	0.151976	1.43869	0.150238	0.50238
TGME49_204040	hypothetical protein	13.9781	0.146194	0.350855	0.416679	0.676913	0.942484	6.26936	0.383284	0.451697	0.848543	0.396135	0.754711
TGME49_204045	hypothetical protein	0.253797	-0.0916747	0.153914	-0.595622	0.551428	NA	0	NA	NA	NA	NA	NA
TGME49_204050	subtilisin SUB1	448.671	1.16045	0.332907	3.48582	0.000490628	0.011705	1274.82	1.9557	0.351966	5.5565	2.75238e-08	1.7602e-06
TGME49_204055	hypothetical protein	3.62664	-0.391123	0.368742	-1.0607	0.288828	0.747836	0.22302	0.0269372	0.220759	0.122021	0.902883	NA
TGME49_204060	SNARE domain-containing protein	18.1769	-0.341956	0.328812	-1.03997	0.298352	0.756332	47.5345	-0.753229	0.268446	-2.80588	0.00501794	0.0559033
TGME49_204070	YT521-B family protein	15.2019	-0.322917	0.355004	-0.909615	0.363026	0.80635	8.76917	-0.576928	0.433455	-1.331	0.18319	0.556346
TGME49_204080	histidine acid phosphatase superfamily protein	79.9624	-0.446215	0.222015	-2.00984	0.0444479	0.315544	35.2639	-0.360825	0.3102	-1.1632	0.244748	0.623796
TGME49_204090	eIF2 kinase IF2K-C	1.30214	0.137888	0.288821	0.477418	0.633065	0.927756	0.22302	0.0269372	0.220759	0.122021	0.902883	NA
TGME49_204100	eIF2 kinase IF2K-C	42.6432	-0.0728651	0.261383	-0.278767	0.780424	0.969281	22.6434	-0.183339	0.338953	-0.540897	0.588578	0.86607
TGME49_204110	eIF2 kinase IF2K-C	5.60259	-0.194162	0.380815	-0.50986	0.610149	0.921425	0.541959	0.0436317	0.27789	0.157011	0.875236	NA
TGME49_204120	hypothetical protein	9.99026	-0.553073	0.368662	-1.50022	0.133558	0.55092	14.8413	-0.882122	0.389635	-2.26397	0.0235759	0.166281
TGME49_204130	perforin-like protein PLP1	361.509	0.834452	0.188574	4.42507	9.64124e-06	0.000450825	277.994	1.4734	0.348273	4.23057	2.33097e-05	0.000674054
TGME49_204140	PHD-finger domain-containing protein	12.449	-0.235061	0.362117	-0.649132	0.516253	0.884249	6.8969	-0.686097	0.448271	-1.53054	0.125883	0.456514
TGME49_204150	hypothetical protein	12.8354	0.432227	0.355065	1.21732	0.223483	0.676526	0.933393	-0.0866089	0.365952	-0.236667	0.812915	NA
TGME49_204160	GYF domain-containing protein	56.4022	-0.2437	0.250595	-0.972485	0.330809	0.781047	81.6707	-0.227396	0.22812	-0.996822	0.318851	0.692579
TGME49_204270	hypothetical protein	55.2292	0.66024	0.25069	2.63369	0.00844638	0.103211	15.6975	0.285024	0.391159	0.728665	0.466207	0.801564
TGME49_204280	cell-cycle-associated protein kinase DYRK, putative	92.3842	0.0742238	0.196968	0.376831	0.706299	0.952109	64.6288	-0.361178	0.240558	-1.50141	0.133249	0.468165
TGME49_204290	hypothetical protein	3.47418	-0.0312535	0.365263	-0.0855644	0.931813	0.992759	0.166466	-0.0284887	0.197936	-0.143929	0.885556	NA
TGME49_204300	hypothetical protein	0.387673	0.0401607	0.187572	0.214108	0.830462	NA	0	NA	NA	NA	NA	NA
TGME49_204310	hypothetical protein	109.67	0.202597	0.191103	1.06015	0.289077	0.747836	245.75	0.0639931	0.17831	0.358887	0.71968	0.919995
TGME49_204315	hypothetical protein	11.9883	0.357777	0.35616	1.00454	0.315119	0.769022	3.69969	0.257932	0.460204	0.560473	0.575157	0.859837
TGME49_204320	hypothetical protein	13.8792	0.763107	0.356097	2.14297	0.0321151	0.256263	13.8351	0.771462	0.395967	1.9483	0.0513791	0.275038
TGME49_204325	hypothetical protein	1.55976	-0.00147235	0.31151	-0.0047265	0.996229	0.998632	0.260804	-0.0998976	0.2324	-0.429852	0.667303	NA
TGME49_204330	hypothetical protein	6.73564	-0.867168	0.380701	-2.27782	0.0227372	0.203677	4.21585	-0.884665	0.460517	-1.92103	0.0547284	0.285297
TGME49_204340	hypothetical protein	318.552	0.130845	0.154411	0.847381	0.396783	0.825092	790.245	0.172703	0.143363	1.20466	0.228336	0.608367
TGME49_204350	hypothetical protein	25.2911	-0.235488	0.306999	-0.767065	0.443043	0.852963	20.3482	-0.325398	0.353467	-0.920591	0.357264	0.728215
TGME49_204360	subtilisin SUB4	38.1456	0.218835	0.267557	0.817901	0.413414	0.838944	24.797	1.16144	0.343554	3.38067	0.000723096	0.0119933
TGME49_204370	WD-40 repeat protein	72.8649	-0.585004	0.228355	-2.56182	0.0104127	0.119925	65.8308	-0.497409	0.24797	-2.00592	0.0448644	0.255474
TGME49_204380	hypothetical protein	46.0005	-0.342409	0.266546	-1.28461	0.198927	0.645929	40.5034	-0.148715	0.309443	-0.480589	0.630809	0.888972
TGME49_204390	hypothetical protein	6.44818	0.0667298	0.379433	0.175867	0.860398	0.983601	16.5593	-0.177188	0.373475	-0.474432	0.635192	0.890183
TGME49_204395	hypothetical protein	0.33148	0.0985298	0.17814	0.553104	0.580192	NA	0.282485	0.0188033	0.237753	0.0790876	0.936963	NA
TGME49_204400	ATPase synthase subunit alpha, putative	194.924	-0.0540733	0.166086	-0.325574	0.744747	0.963696	599.839	-0.228179	0.155881	-1.46381	0.143247	0.489586
TGME49_204410	endonuclease/exonuclease/phosphatase family protein	47.1306	-0.236207	0.266258	-0.887137	0.375005	0.812602	28.9043	0.0131845	0.321178	0.0410504	0.967256	0.991419
TGME49_204420	oocyst wall protein OWP1	12.0242	-1.21373	0.369339	-3.28623	0.00101539	0.020144	4.92634	-1.17674	0.46057	-2.55496	0.0106201	0.0972928
TGME49_204440	cyclic nucleotide-binding domain-containing protein	37.1235	-0.375985	0.279906	-1.34325	0.17919	0.622213	9.51929	-0.346159	0.435965	-0.794007	0.427191	0.773339
TGME49_204460	hydroxymethylglutaryl-CoA lyase, putative	0.813957	-0.365136	0.24203	-1.50864	0.13139	NA	2.01652	0.0789984	0.273065	0.289303	0.77235	0.939276
TGME49_204468	hypothetical protein	0	NA	NA	NA	NA	NA	0	NA	NA	NA	NA	NA
TGME49_204472	cyclic nucleotide-binding domain-containing protein	0	NA	NA	NA	NA	NA	0	NA	NA	NA	NA	NA
TGME49_204480	thioredoxin domain-containing protein	137.322	0.440215	0.176709	2.49119	0.0127314	0.135918	214.373	0.0205172	0.170629	0.120244	0.90429	0.976372
TGME49_204490	hypothetical protein	13.0712	0.123909	0.354985	0.349054	0.727049	0.961386	22.2963	0.171292	0.345891	0.495219	0.620445	0.884204
TGME49_204500	hypothetical protein	3.70646	0.299477	0.368895	0.811823	0.416893	0.840739	3.99458	0.127344	0.453285	0.280935	0.77876	0.940195
TGME49_204505	hypothetical protein	0	NA	NA	NA	NA	NA	0	NA	NA	NA	NA	NA
TGME49_204510	WD domain, G-beta repeat-containing protein	32.5501	0.40802	0.297116	1.37327	0.169669	0.611556	11.0706	-0.282702	0.422225	-0.669552	0.503143	0.823832
TGME49_204520	hypothetical protein	0.94351	-0.189125	0.269248	-0.70242	0.482417	NA	0	NA	NA	NA	NA	NA
TGME49_204530	microneme protein MIC11	859.004	0.968346	0.179878	5.38335	7.31113e-08	6.5744e-06	2888.06	1.3072	0.202673	6.44979	1.12009e-10	1.06793e-08
TGME49_204540	DUF367 domain-containing protein	8.10007	0.124491	0.373946	0.332913	0.7392	0.963056	18.0862	-0.108419	0.366663	-0.295692	0.767465	0.937018
TGME49_204550	hypothetical protein	28.932	0.117764	0.291528	0.403953	0.686247	0.943135	21.169	0.244877	0.359109	0.681901	0.495301	0.818392
TGME49_204560	type I fatty acid synthase, putative	2.74306	-0.182631	0.356935	-0.511664	0.608886	0.921425	1.9832	-0.944792	0.414981	-2.27671	0.0228036	0.16196
TGME49_204870	hypothetical protein	0.126898	-0.0400154	0.137426	-0.291179	0.770914	NA	0.361789	-0.135168	0.253895	-0.532377	0.594465	NA
TGME49_204880	hypothetical protein	46.9554	-0.00379139	0.249522	-0.0151946	0.987877	0.997399	56.3402	-0.261693	0.250124	-1.04625	0.295444	0.675256
TGME49_205000	phosphoglycerate mutase family protein	22.8084	0.117833	0.307695	0.382954	0.701754	0.950764	29.0171	0.582471	0.325963	1.78692	0.0739501	0.340847
TGME49_205010	U2 small nuclear ribonucleoprotein family protein, putative	95.5502	0.0379615	0.200986	0.188877	0.85019	0.98307	170.402	0.18642	0.189436	0.984078	0.325077	0.699026
TGME49_205020	hypothetical protein	0.391161	0.130223	0.176855	0.736324	0.461533	NA	0	NA	NA	NA	NA	NA
TGME49_205030	hypothetical protein	28.5809	-0.241799	0.288196	-0.83901	0.401464	0.827223	32.202	-0.451367	0.30283	-1.4905	0.136094	0.474652
TGME49_205040	PGAP1 family protein	111.571	-0.233299	0.189825	-1.22902	0.219065	0.670467	90.1977	-0.257115	0.222676	-1.15466	0.248229	0.624803
TGME49_205050	hypothetical protein	1.60401	0.32549	0.315134	1.03286	0.301669	0.759644	0.766399	0.174055	0.347367	0.50107	0.616322	NA
TGME49_205060	hypothetical protein	40.5355	-0.859795	0.264343	-3.25257	0.00114365	0.0222822	11.1639	-0.336186	0.41728	-0.805661	0.420438	0.769329
TGME49_205070	hypothetical protein	0.152347	0.0247676	0.137426	0.180225	0.856976	NA	0	NA	NA	NA	NA	NA
TGME49_205080	hypothetical protein	0	NA	NA	NA	NA	NA	0	NA	NA	NA	NA	NA
TGME49_205090	Toxoplasma gondii family D protein	0	NA	NA	NA	NA	NA	0.390645	-0.123791	0.243712	-0.507941	0.611495	NA
TGME49_205100	hypothetical protein	13.7522	0.499363	0.348127	1.43443	0.15145	0.581429	18.3123	0.0443993	0.362099	0.122616	0.902411	0.976372
TGME49_205110	hypothetical protein	4.26045	0.371124	0.376938	0.984576	0.324832	0.776419	0	NA	NA	NA	NA	NA
TGME49_205120	hypothetical protein	15.9715	0.873308	0.344618	2.53413	0.0112725	0.126759	10.0103	-0.161663	0.434243	-0.372287	0.709679	0.919135
TGME49_205130	hypothetical protein	99.0116	-0.257409	0.196667	-1.30885	0.190584	0.63655	77.4881	-0.18435	0.226474	-0.814001	0.415644	0.768038
TGME49_205140	hypothetical protein	0.842562	0.00996601	0.258303	0.0385827	0.969223	NA	0.324005	0.0236131	0.247349	0.0954645	0.923946	NA
TGME49_205150	ACR, YagE family COG1723 domain-containing protein	16.6964	-0.00187213	0.337631	-0.00554492	0.995576	0.998632	10.1624	0.411146	0.429338	0.957629	0.33825	0.712346
TGME49_205160	hypothetical protein	15.5787	0.283381	0.338815	0.836389	0.402936	0.828309	9.76144	0.406918	0.432647	0.940532	0.346945	0.719917
TGME49_205170	hypothetical protein	57.1816	0.175426	0.265632	0.66041	0.50899	0.881714	55.5327	-0.277471	0.290977	-0.953583	0.340295	0.713059
TGME49_205180	RNA recognition motif-containing protein	101.232	0.075002	0.197687	0.379398	0.704393	0.951393	154.8	-0.0572745	0.18167	-0.315267	0.752559	0.931906
TGME49_205190	hypothetical protein	31.2477	-0.0268086	0.285071	-0.0940417	0.925076	0.992759	18.8048	-0.370208	0.362473	-1.02134	0.307093	0.68336
TGME49_205200	hypothetical protein	46.0306	0.00347572	0.265242	0.013104	0.989545	0.997399	21.4353	0.0356343	0.346595	0.102813	0.918112	0.978877
TGME49_205210	hypothetical protein	3.70136	-0.044841	0.373433	-0.120078	0.904422	0.992125	6.06424	0.826439	0.457443	1.80665	0.070817	0.332395
TGME49_205220	U5 snRNP-associated subunit, putative	39.6976	-0.155858	0.265249	-0.58759	0.556807	0.899809	101.123	-0.0716696	0.23485	-0.305172	0.760235	0.935711
TGME49_205230	hypothetical protein	0.410467	-0.0838609	0.200747	-0.417745	0.676134	NA	0	NA	NA	NA	NA	NA
TGME49_205240	cleft lip and palate transmembrane protein 1 (clptm1) protein	47.5776	0.0234053	0.256273	0.0913297	0.927231	0.992759	103.735	-0.0792524	0.218404	-0.362871	0.716701	0.919704
TGME49_205250	rhoptry protein ROP18	643.931	0.122135	0.126422	0.966091	0.333999	0.783811	1558.54	0.0470622	0.128067	0.36748	0.713261	0.919704
TGME49_205265	transporter, cation channel family protein	36.5189	0.435502	0.285784	1.52389	0.127537	0.540185	21.0996	0.359994	0.361109	0.996912	0.318807	0.692579
TGME49_205280	hypothetical protein	107.422	0.699311	0.210584	3.32082	0.000897543	0.0185158	105.377	0.544986	0.244384	2.23004	0.0257447	0.175979
TGME49_205290	serine/threonine specific protein phosphatase	32.3405	-0.11151	0.279079	-0.399565	0.689477	0.945217	14.8311	-0.0778066	0.385564	-0.201799	0.840074	0.958526
TGME49_205300	hypothetical protein	29.8701	0.198128	0.28745	0.689261	0.490659	0.86972	12.0135	0.618621	0.407737	1.51721	0.129214	0.4615
TGME49_205320	hypothetical protein	176.957	0.411874	0.174703	2.35757	0.0183951	0.176601	209.335	0.209651	0.180612	1.16078	0.24573	0.624803
TGME49_205330	hypothetical protein	129.27	-0.188543	0.183659	-1.0266	0.304611	0.760606	266.039	-0.356875	0.162785	-2.1923	0.0283575	0.188984
TGME49_205340	ribosomal protein RPS12	790.459	0.936043	0.142163	6.58431	4.57016e-11	8.21925e-09	630.995	0.352434	0.174052	2.02487	0.0428802	0.247352
TGME49_205350	integral membrane protein, GNS1/SUR4 family protein, putative	158.019	0.25139	0.187069	1.34384	0.179002	0.622213	313.081	0.358002	0.172624	2.07389	0.0380899	0.231569
TGME49_205360	hypothetical protein	95.4089	-0.0783577	0.205763	-0.380815	0.703341	0.951016	65.3619	-0.200175	0.247409	-0.809086	0.418466	0.769075
TGME49_205370	hypothetical protein	30.9527	0.361226	0.28172	1.28222	0.199767	0.64657	33.0179	0.26315	0.304165	0.865158	0.386952	0.749403
TGME49_205380	fructose-bisphospatase I	72.2171	-0.0689492	0.219567	-0.314023	0.753503	0.964594	132.883	0.204531	0.219027	0.933813	0.350401	0.723144
TGME49_205390	hypothetical protein	8.58684	0.752469	0.375914	2.0017	0.0453167	0.318789	12.2753	0.254771	0.402482	0.633	0.526733	0.836333
TGME49_205398	DNA repair and recombination protein RAD54, putative	0	NA	NA	NA	NA	NA	0	NA	NA	NA	NA	NA
TGME49_205402	SNF2 family N-terminal domain-containing protein	0	NA	NA	NA	NA	NA	0	NA	NA	NA	NA	NA
TGME49_205410	RNA pseudouridine synthase superfamily protein	8.80827	-0.642997	0.379532	-1.69418	0.0902303	0.462363	7.59362	0.0767004	0.438863	0.174771	0.86126	0.966244
TGME49_205420	aspartate-semialdehyde dehydrogenase	0.990627	-0.0587887	0.259283	-0.226735	0.820629	NA	0.326375	0.0961675	0.249665	0.385186	0.7001	NA
TGME49_205425	hypothetical protein	0	NA	NA	NA	NA	NA	0	NA	NA	NA	NA	NA
TGME49_205430	isovaleryl-CoA dehydrogenase	8.66174	-0.614829	0.342307	-1.79614	0.072473	0.408622	10.299	-2.80848	0.45289	-6.20124	5.60215e-10	4.77691e-08
TGME49_205440	CCT chaperonin gamma subunit	75.0573	-0.0738608	0.211676	-0.348934	0.727139	0.961386	237.181	-0.00732713	0.17061	-0.0429466	0.965744	0.99098
TGME49_205450	hypothetical protein	2.17836	-0.144773	0.328277	-0.44101	0.659206	0.934862	2.18698	0.309588	0.434398	0.712684	0.476041	0.805022
TGME49_205460	AN1 family Zinc finger domain-containing protein	30.5768	-0.1503	0.288849	-0.520341	0.602826	0.919778	18.0201	0.437469	0.373953	1.16985	0.242061	0.621842
TGME49_205470	translation elongation factor 2 family protein, putative	610.349	0.0303074	0.136595	0.221877	0.824409	0.978245	2529.72	0.2019	0.132284	1.52626	0.126944	0.457617
TGME49_205480	IMC subcompartment protein ISP4	8.07354	-0.15929	0.374564	-0.425268	0.670641	0.939835	3.84517	0.0715365	0.460632	0.155301	0.876584	0.969346
TGME49_205490	integral membrane protein, putative	186.165	0.322667	0.177757	1.81521	0.069491	0.401054	221.466	0.708829	0.210648	3.36499	0.00076547	0.0126331
TGME49_205500	hypothetical protein	43.1391	0.226205	0.253859	0.891066	0.372894	0.812602	61.3166	-0.281369	0.250751	-1.1221	0.261818	0.64091
TGME49_205510	nucleolar protein 5, putative	116.079	-0.385608	0.194344	-1.98416	0.0472384	0.325472	238.253	0.261357	0.169872	1.53855	0.123913	0.452912
TGME49_205520	hypothetical protein	3.01085	0.967428	0.35688	2.71079	0.00671224	0.0888295	0.257364	0.12928	0.215644	0.599505	0.548836	NA
TGME49_205530	hypothetical protein	4.88698	1.38181	0.374152	3.69318	0.000221464	0.00604416	0	NA	NA	NA	NA	NA
TGME49_205540	DEAD/DEAH box helicase domain-containing protein	28.6176	0.293553	0.30435	0.964524	0.334783	0.784292	33.4977	0.255757	0.307527	0.831657	0.405603	0.76011
TGME49_205550	AGC kinase	30.5132	-0.131358	0.291503	-0.450624	0.65226	0.933855	16.5437	0.408429	0.368327	1.10887	0.267484	0.646093
TGME49_205558	NAC domain-containing protein	240.722	0.144787	0.160225	0.90365	0.366181	0.808034	660.06	0.214314	0.139304	1.53846	0.123936	0.452912
TGME49_205562	hypothetical protein	70.3545	-0.117142	0.218159	-0.536958	0.591296	0.916174	24.0863	-0.321766	0.334121	-0.963022	0.335536	0.709813
TGME49_205570	hypothetical protein	27.0804	-0.27376	0.293864	-0.931586	0.35155	0.797201	35.0644	0.0298611	0.301909	0.0989077	0.921212	0.980316
TGME49_205580	nuclear factor NF4	41.2864	0.32902	0.258322	1.27368	0.202777	0.651738	69.9811	-0.0968266	0.246756	-0.392398	0.694764	0.914077
TGME49_205590	hypothetical protein	0.713341	-0.323889	0.231093	-1.40155	0.161049	NA	0	NA	NA	NA	NA	NA
TGME49_205600	zinc finger, C3HC4 type (RING finger) domain-containing protein	24.2371	0.0707731	0.304181	0.232668	0.81602	0.97686	14.1092	-0.0405009	0.394645	-0.102626	0.91826	0.978877
TGME49_205615	hypothetical protein	22.55	-0.384006	0.310173	-1.23804	0.215703	0.668438	7.90825	0.0297862	0.436007	0.0683159	0.945534	0.987245
TGME49_205625	hypothetical protein	20.0148	0.269217	0.335919	0.801432	0.422882	0.844069	15.6095	0.925018	0.403635	2.29172	0.021922	0.158654
TGME49_205630	hypothetical protein	0	NA	NA	NA	NA	NA	0	NA	NA	NA	NA	NA
TGME49_205640	hypothetical protein	54.0187	0.0474446	0.268134	0.176944	0.859552	0.983601	39.1848	-0.164084	0.29687	-0.552715	0.580459	0.860672
TGME49_205650	AP2 domain transcription factor AP2VIIa-3	212.445	-0.250717	0.158241	-1.5844	0.113103	0.514465	280.983	-0.355295	0.159477	-2.22788	0.0258887	0.17642
TGME49_205658	F5/8 type C domain-containing protein	2.22801	-0.0455953	0.336394	-0.135542	0.892184	0.989825	1.11801	-0.0263415	0.382555	-0.0688567	0.945104	0.987196
TGME49_205662	LCCL domain-containing protein	1.43691	-0.20481	0.288455	-0.710024	0.477689	0.861314	0	NA	NA	NA	NA	NA
TGME49_205670	SF-assemblin/beta giardin protein	47.804	0.165108	0.246169	0.670711	0.502404	0.876235	49.8635	-0.151901	0.261953	-0.579877	0.561997	0.853584
TGME49_205680	hypothetical protein	83.022	0.801038	0.35597	2.2503	0.0244302	0.215268	74.4534	1.143	0.290326	3.93695	8.25223e-05	0.00199584
TGME49_205690	hypothetical protein	45.4432	-0.0604196	0.253598	-0.238249	0.811688	0.974691	44.6744	0.131397	0.29567	0.444403	0.656751	0.901931
TGME49_205700	cyclophilin precursor	598.499	0.289914	0.14035	2.06566	0.0388607	0.288128	2320.45	0.535743	0.127483	4.20245	2.64039e-05	0.000750481
TGME49_205710	lysine-tRNA ligase	71.0098	-0.27086	0.216838	-1.24913	0.211616	0.665297	223.214	0.0178998	0.165949	0.107863	0.914104	0.978724
TGME49_205720	Adenosine/AMP deaminase domain-containing protein	6.30953	-0.116089	0.380886	-0.304787	0.760528	0.966696	6.65653	0.1366	0.450272	0.303372	0.761607	0.936363
TGME49_205730	hypothetical protein	30.4287	0.212174	0.285605	0.742893	0.457547	0.855267	19.1768	-0.00754332	0.359744	-0.0209686	0.983271	0.995545
TGME49_205740	hypothetical protein	57.5659	-0.405482	0.24917	-1.62733	0.103667	0.494642	99.9919	-0.730446	0.239662	-3.04782	0.00230509	0.0305402
TGME49_205750	histone deacetylase complex subunit Sin3	51.2477	-0.173273	0.248777	-0.696501	0.486115	0.867144	73.3272	-0.330476	0.24201	-1.36555	0.172081	0.539429
TGME49_205760	membrane protein	0.459544	-0.184461	0.186416	-0.989511	0.322413	NA	0	NA	NA	NA	NA	NA
TGME49_205770	hypothetical protein	1.25688	0.249168	0.291197	0.855669	0.392181	0.82284	0.0943376	-0.0284887	0.197936	-0.143929	0.885556	NA
TGME49_206290	hypothetical protein	3.81789	0.0699789	0.374708	0.186756	0.851852	0.98307	4.29432	-0.524339	0.460618	-1.13834	0.254979	0.632314
TGME49_206300	hypothetical protein	24.71	0.154302	0.308857	0.499589	0.617365	0.923052	16.6126	-0.0998027	0.376334	-0.265197	0.790858	0.945362
TGME49_206310	prenyltransferase, UbiA family protein	34.53	-0.0262773	0.278733	-0.0942738	0.924892	0.992759	30.7557	0.154171	0.31106	0.495632	0.620154	0.883978
TGME49_206320	hypothetical protein	50.3791	0.127677	0.239529	0.533034	0.59401	0.916174	77.5363	0.27874	0.250999	1.11052	0.266775	0.646093
TGME49_206330	PHD-finger domain-containing protein	17.7696	0.115568	0.333814	0.346203	0.72919	0.961825	19.8431	0.0894134	0.348947	0.256237	0.797768	0.947999
TGME49_206340	hypothetical protein	87.2157	1.00242	0.237794	4.21549	2.49231e-05	0.000998919	84.9365	1.47106	0.269529	5.45791	4.81782e-08	2.83569e-06
TGME49_206350	ER-retrevial receptor Ter1p, putative	61.8301	0.19885	0.23269	0.854571	0.392788	0.823174	78.6357	0.329338	0.223749	1.47191	0.141045	0.485302
TGME49_206360	peptidyl-tRNA hydrolase domain-containing protein	24.8066	0.195792	0.306259	0.639304	0.522625	0.889054	16.9035	-0.0734721	0.366872	-0.200266	0.841272	0.958526
TGME49_206380	hypothetical protein	71.0723	-0.181975	0.214156	-0.849731	0.395475	0.824987	51.5075	-0.348258	0.261806	-1.33021	0.183448	0.556525
TGME49_206390	hypothetical protein	9.74242	-0.154962	0.37018	-0.418613	0.675499	0.941751	7.14017	0.282626	0.447185	0.63201	0.52738	0.836333
TGME49_206400	FAD binding domain of DNA photolyase domain-containing protein	0.842562	0.00996601	0.258303	0.0385827	0.969223	NA	1.56263	-0.386855	0.417153	-0.927369	0.353735	0.725607
TGME49_206415	myosin K	45.284	0.00530899	0.257333	0.0206308	0.98354	0.997373	45.6293	0.101023	0.287597	0.351265	0.725389	0.921752
TGME49_206430	formin FRM1	134.297	-0.254788	0.184896	-1.37801	0.168201	0.609375	105.544	-0.351918	0.209421	-1.68043	0.0928736	0.387517
TGME49_206440	cpw-wpc domain-containing protein	16.1904	-1.61354	0.352468	-4.57784	4.69797e-06	0.000263613	8.50457	-1.77271	0.451616	-3.92525	8.66413e-05	0.00208787
TGME49_206450	autophagy-related cysteine peptidase atg4, putative	260.975	-0.203684	0.171177	-1.18991	0.234083	0.687834	201.692	-0.333892	0.177668	-1.8793	0.0602032	0.301288
TGME49_206460	hypothetical protein	28.66	-0.388864	0.301039	-1.29174	0.196447	0.643384	0	NA	NA	NA	NA	NA
TGME49_206470	pyruvate dehydrogenase complex subunit PDH-E3II	83.2379	0.076892	0.211896	0.362876	0.716698	0.956961	136.745	0.141809	0.196297	0.72242	0.470036	0.80386
TGME49_206480	hypothetical protein	68.0639	-0.10519	0.221498	-0.474904	0.634856	0.92807	100.304	-0.00882633	0.208547	-0.0423229	0.966241	0.99128
TGME49_206490	ICE family protease (caspase) p20 domain-containing protein	20.4876	0.318429	0.323338	0.984818	0.324713	0.776419	30.6425	0.222643	0.310476	0.717103	0.47331	0.804043
TGME49_206500	hypothetical protein	17.8846	0.238621	0.335918	0.710353	0.477485	0.861168	10.4953	-0.239852	0.431058	-0.556427	0.577919	0.860282
TGME49_206510	toxolysin TLN4	194.761	0.7049	0.205486	3.4304	0.000602684	0.0137248	229.351	0.911086	0.360942	2.52419	0.0115964	0.102974
TGME49_206520	hypothetical protein	0	NA	NA	NA	NA	NA	0	NA	NA	NA	NA	NA
TGME49_206540	hypothetical protein	82.7693	0.41499	0.21127	1.96426	0.0494995	0.333848	71.9921	0.0643007	0.232902	0.276084	0.782483	0.941344
TGME49_206550	hypothetical protein	9.1965	-0.504425	0.376477	-1.33986	0.180292	0.624787	2.87174	-0.166319	0.450248	-0.369395	0.711833	0.919704
TGME49_206560	EF hand domain-containing protein	0.152347	0.0247676	0.137426	0.180225	0.856976	NA	0	NA	NA	NA	NA	NA
TGME49_206570	kinesin, putative	2.58202	-0.286739	0.356696	-0.803875	0.421469	0.844069	1.18092	-0.328189	0.375403	-0.874231	0.381992	0.745991
TGME49_206580	formin FRM2	60.419	0.192136	0.228225	0.841868	0.399862	0.826592	33.4443	-0.12536	0.307586	-0.407562	0.683596	0.909933
TGME49_206590	calcium-dependent protein kinase CDPK2A	89.169	0.348846	0.203241	1.71641	0.0860864	0.452292	142.667	0.80108	0.19536	4.10053	4.12213e-05	0.00110997
TGME49_206600	sigma-70, region 3 protein	27.0583	0.198588	0.294738	0.673779	0.500452	0.875136	11.4415	0.635982	0.409498	1.55308	0.120405	0.444156
TGME49_206605	hypothetical protein	1.59149	0.300326	0.320914	0.935844	0.349353	0.796631	0.128682	0.064819	0.197936	0.327475	0.743309	NA
TGME49_206610	pyruvate dehydrogenase complex subunit PDH-E2	26.6685	-0.293004	0.308999	-0.948236	0.343009	0.791207	97.1152	0.131695	0.248177	0.53065	0.595661	0.870622
TGME49_206620	hypothetical protein	0.293103	-0.0558517	0.161234	-0.346402	0.729041	NA	0.295148	0.0222043	0.241055	0.0921131	0.926608	NA
TGME49_206630	hypothetical protein	45.3928	-0.127907	0.249982	-0.511667	0.608884	0.921425	40.8581	-0.415695	0.294265	-1.41265	0.157758	0.517124
TGME49_206640	hypothetical protein	36.7243	0.309846	0.285953	1.08355	0.278562	0.739809	47.6055	0.0805887	0.268977	0.299612	0.764473	0.936655
TGME49_206650	zinc finger, c2h2 type domain-containing protein	1.3449	-0.0515626	0.299396	-0.172222	0.863263	0.983601	0.866225	0.259853	0.361236	0.719342	0.47193	NA
TGME49_206660	hypothetical protein	6.0782	-0.300007	0.380642	-0.788161	0.430602	0.847192	2.11795	-0.484073	0.436789	-1.10826	0.267752	0.646093
TGME49_206670	hypothetical protein	114.006	0.274688	0.187517	1.46487	0.142956	0.565808	115.643	0.0748328	0.198163	0.377632	0.705704	0.918834
TGME49_206680	hypothetical protein	22.0361	-0.553357	0.312438	-1.7711	0.0765448	0.422744	15.5144	-0.404386	0.377067	-1.07245	0.283518	0.66484
TGME49_206690	glideosome-associated protein with multiple-membrane spans GAPM2B	100.841	0.381857	0.204176	1.87023	0.0614512	0.378751	371.798	0.300347	0.162165	1.8521	0.0640108	0.312352
TGME49_206695	hypothetical protein	22.9834	-0.0482988	0.311755	-0.154925	0.87688	0.987577	3.27761	0.195078	0.455471	0.4283	0.668433	0.9052
TGME49_206700	hypothetical protein	10.2318	-0.511862	0.371109	-1.37928	0.167809	0.608591	7.8733	-0.504349	0.436842	-1.15453	0.248281	0.624803
TGME49_206710	hypothetical protein	15.8648	0.158051	0.340034	0.46481	0.642067	0.92874	26.2059	0.280515	0.346628	0.809268	0.418361	0.769075
TGME49_206910	hypothetical protein	0	NA	NA	NA	NA	NA	0	NA	NA	NA	NA	NA
TGME49_207005	SAG-related sequence SRS48Q	0.152347	0.0247676	0.137426	0.180225	0.856976	NA	0	NA	NA	NA	NA	NA
TGME49_207010	SAG-related sequence SRS48K	0.304695	0.0815562	0.162929	0.500562	0.616679	NA	0.339039	0.115983	0.267357	0.433813	0.664424	NA
TGME49_207015	hypothetical protein	1.05147	0.204452	0.284525	0.718575	0.472403	0.861168	2.9088	0.321427	0.450954	0.712772	0.475987	0.805022
TGME49_207020	hypothetical protein	4.77875	-0.361236	0.380091	-0.950393	0.341912	0.791207	15.0965	-0.153982	0.390331	-0.394492	0.693218	0.913383
TGME49_207030	hypothetical protein	0.689713	-0.0770914	0.245678	-0.31379	0.75368	NA	0.518168	0.0413702	0.300056	0.137875	0.890339	NA
TGME49_207040	hypothetical protein	10.486	-0.194934	0.366326	-0.532133	0.594634	0.916174	8.44639	-0.114549	0.440963	-0.259771	0.795041	0.947185
TGME49_207050	hypothetical protein	0	NA	NA	NA	NA	NA	0.116019	0.064819	0.197936	0.327475	0.743309	NA
TGME49_207060	ribonucleoside-diphosphate reductase small subunit	168.81	-0.0828015	0.170838	-0.48468	0.627904	0.927209	459.964	0.434218	0.156824	2.76883	0.00562586	0.0612399
TGME49_207065	hypothetical protein	5.18355	0.276385	0.378827	0.729581	0.465647	0.861011	1.51963	0.0568622	0.399171	0.142451	0.886724	0.971832
TGME49_207070	glycosyl transferase, putative	15.8587	-0.316387	0.341078	-0.92761	0.35361	0.799812	9.60767	-0.564778	0.431343	-1.30935	0.190417	0.564025
TGME49_207080	histone lysine acetyltransferase MYST-B	19.4378	-0.0820731	0.32452	-0.252906	0.800341	0.973088	11.6704	-0.225146	0.403136	-0.558488	0.576511	0.85991
TGME49_207100	hypothetical protein	17.8243	-0.779863	0.330821	-2.35736	0.0184054	0.176601	10.3647	-0.427803	0.418964	-1.0211	0.307209	0.68336
TGME49_207110	hypothetical protein	0	NA	NA	NA	NA	NA	0	NA	NA	NA	NA	NA
TGME49_207120	Sad1/UNC family protein	22.7457	0.203265	0.309668	0.656397	0.511569	0.882463	16.4678	-0.437992	0.377504	-1.16023	0.245954	0.624803
TGME49_207130	SAG-related sequence SRS49A	1.56906	-0.382971	0.296561	-1.29137	0.196574	0.643384	6.20726	-1.3551	0.458877	-2.95308	0.00314618	0.0387505
TGME49_207140	SAG-related sequence SRS49B	7.08699	-0.685643	0.379699	-1.80575	0.070957	0.404957	19.5693	-2.19927	0.391786	-5.61345	1.98331e-08	1.3191e-06
TGME49_207150	SAG-related sequence SRS49C	1.46193	0.115696	0.313918	0.368556	0.712459	0.954867	0	NA	NA	NA	NA	NA
TGME49_207160	SAG-related sequence SRS49D	11.2895	-2.40438	0.378431	-6.35356	2.10392e-10	3.13976e-08	16.1896	-2.85639	0.435614	-6.55716	5.48407e-11	5.78961e-09
TGME49_207170	hypothetical protein	102.907	-0.0303572	0.192892	-0.157379	0.874946	0.987577	292.083	0.142628	0.163774	0.870881	0.383819	0.746875
TGME49_207180	indole-3-glycerol phosphate synthase domain-containing protein	20.8762	0.00486299	0.314387	0.0154682	0.987659	0.997399	11.4506	-0.418893	0.405814	-1.03223	0.301965	0.67923
TGME49_207200	hypothetical protein	16.5814	0.116347	0.342183	0.340012	0.733847	0.961825	20.4747	0.361592	0.387352	0.933499	0.350563	0.723144
TGME49_207210	hypothetical protein	45.3418	-3.02205	0.315874	-9.56725	1.0979e-21	9.62588e-19	97.5818	-2.02092	0.458151	-4.41102	1.02883e-05	0.000338614
TGME49_207230	hypothetical protein	47.9322	0.244518	0.251413	0.972575	0.330765	0.781047	45.3472	0.469077	0.281538	1.66612	0.0956897	0.391988
TGME49_207240	hypothetical protein	150.123	0.144524	0.17223	0.839135	0.401393	0.827223	80.3721	-0.0809388	0.225346	-0.359175	0.719464	0.919995
TGME49_207250	electron-transfer-flavoprotein, alpha polypeptide	0	NA	NA	NA	NA	NA	0	NA	NA	NA	NA	NA
TGME49_207350	hypothetical protein	17.5229	-0.769757	0.332714	-2.31357	0.0206915	0.192481	15.9184	-1.2711	0.389168	-3.26619	0.00109003	0.0168932
TGME49_207360	hypothetical protein	1.05784	-0.178069	0.279916	-0.636152	0.524678	0.889058	0.22302	0.0269372	0.220759	0.122021	0.902883	NA
TGME49_207370	hypothetical protein	158.677	0.259086	0.172726	1.49998	0.133619	0.55092	97.7686	0.14808	0.209739	0.706019	0.480176	0.807876
TGME49_207390	coatomer protein complex, gamma sub-unit, putative	31.5575	-0.305155	0.282904	-1.07865	0.280743	0.742788	31.6431	-0.558661	0.306346	-1.82363	0.0682085	0.325667
TGME49_207400	hypothetical protein	11.6115	0.0687573	0.357269	0.192452	0.847388	0.98307	21.5566	0.102425	0.361883	0.283033	0.777152	0.939959
TGME49_207403	hypothetical protein	0.764741	-0.0706725	0.25091	-0.281664	0.778201	NA	0.116019	0.064819	0.197936	0.327475	0.743309	NA
TGME49_207407	hypothetical protein	0	NA	NA	NA	NA	NA	0	NA	NA	NA	NA	NA
TGME49_207410	tetratricopeptide repeat-containing protein	4.14183	-0.176315	0.374584	-0.470697	0.637857	0.928339	15.9878	-0.561137	0.400974	-1.39944	0.161682	0.524048
TGME49_207420	hypothetical protein	40.7092	-0.182455	0.263872	-0.691455	0.48928	0.869473	117.673	-0.0261434	0.198603	-0.131637	0.895272	0.975327
TGME49_207430	ATP-dependent RNA helicase DDX1, putative	23.5563	-0.196383	0.325338	-0.603628	0.546091	0.897556	63.4552	0.0993971	0.247139	0.402191	0.687543	0.911471
TGME49_207440	ribosomal protein RPS4	645.031	0.352639	0.138333	2.54921	0.0107968	0.122364	1527.9	0.268842	0.148851	1.80612	0.0709002	0.332551
TGME49_207450	DNA segment, Chr 10, Wayne State University 52, expressed family protein	20.3148	0.00637877	0.321062	0.0198677	0.984149	0.997373	22.7109	0.0083576	0.342189	0.024424	0.980514	0.994571
TGME49_207460	Rab5B protein	32.7707	0.0919766	0.283777	0.324115	0.745851	0.963696	24.0662	0.0632501	0.333892	0.189433	0.849754	0.962485
TGME49_207470	hypothetical protein	0.82698	-0.384032	0.247601	-1.55102	0.120898	NA	0.477808	-0.08148	0.290441	-0.280539	0.779064	NA
TGME49_207480	GCC2 and GCC3 domain-containing protein	88.543	0.397024	0.217124	1.82856	0.0674654	0.397162	7.27541	0.199737	0.451599	0.442289	0.65828	0.902354
TGME49_207590	protein phosphatase 2C domain-containing protein	20.2472	0.583344	0.319982	1.82305	0.0682951	0.398662	30.8054	0.332821	0.308366	1.07931	0.280451	0.661384
TGME49_207600	tubulin/FtsZ family, GTPase domain-containing protein	10.3666	0.400011	0.365871	1.09331	0.274257	0.735335	12.0449	-0.192038	0.411456	-0.466728	0.640695	0.892179
TGME49_207610	rhoptry kinase family protein ROP36 (incomplete catalytic triad)	0.457876	0.0456462	0.196903	0.231821	0.816677	NA	0.449479	-0.218428	0.276931	-0.788746	0.43026	NA
TGME49_207620	pyridine nucleotide-disulfide oxidoreductase domain-containing protein	78.229	-0.0165565	0.216507	-0.0764712	0.939044	0.992759	211.981	0.0427631	0.168226	0.254199	0.799342	0.948315
TGME49_207630	peptidyl-tRNA hydrolase domain-containing protein	9.97674	-0.0177184	0.370469	-0.0478269	0.961854	0.993155	3.56073	0.179476	0.458598	0.391357	0.695533	0.914077
TGME49_207640	isoleucyl-tRNA synthetase family protein	57.983	0.031497	0.232364	0.13555	0.892177	0.989825	187.578	0.129204	0.178899	0.722218	0.470161	0.803866
TGME49_207650	OTU family cysteine protease	1.27848	0.0614908	0.302606	0.203204	0.838975	0.982311	2.53575	0.153482	0.445803	0.344282	0.730634	0.923574
TGME49_207665	kinesin motor domain-containing protein	51.1384	0.133704	0.266559	0.501591	0.615955	0.923028	58.6035	-0.608699	0.26501	-2.29689	0.021625	0.157017
TGME49_207680	suppressor of kinetochore protein 1, putative	54.2657	-0.0443026	0.233752	-0.189529	0.849679	0.98307	59.0647	0.141951	0.244327	0.580988	0.561248	0.852836
TGME49_207690	programmed cell death 5 protein	26.1361	0.0256196	0.315227	0.0812735	0.935224	0.992759	32.9645	-0.256086	0.303175	-0.844679	0.39829	0.755513
TGME49_207700	rhoptry kinase family protein ROP22 (incomplete catalytic triad)	1.23312	-0.413399	0.288762	-1.43163	0.152251	0.582288	1.62077	-0.185006	0.409463	-0.451827	0.651394	0.898211
TGME49_207710	phosphatidylinositol synthase, putative	23.4428	-0.339006	0.305826	-1.10849	0.267649	0.729861	32.6533	-0.679808	0.328992	-2.06634	0.0387967	0.234579
TGME49_207720	hypothetical protein	39.608	-0.410497	0.277835	-1.47749	0.139545	0.561279	55.904	0.385529	0.257845	1.49519	0.134864	0.472344
TGME49_207730	hypothetical protein	0	NA	NA	NA	NA	NA	0.56364	0.230277	0.282653	0.814698	0.415245	NA
TGME49_207740	hypothetical protein	0.126898	-0.0400154	0.137426	-0.291179	0.770914	NA	0	NA	NA	NA	NA	NA
TGME49_207750	hypothetical protein	32.0689	0.0311342	0.286288	0.108751	0.9134	0.992759	21.1662	-0.210931	0.353164	-0.597262	0.550333	0.847144
TGME49_207760	DnaJ C terminal region domain-containing protein	71.6405	0.0943805	0.232542	0.405864	0.684843	0.943135	64.2023	-0.175461	0.279748	-0.627213	0.53052	0.836333
TGME49_207770	PCI domain-containing protein	69.618	-0.356272	0.222947	-1.59801	0.11004	0.50979	142.262	0.00207474	0.191071	0.0108585	0.991336	0.997885
TGME49_207780	hypothetical protein	0	NA	NA	NA	NA	NA	0	NA	NA	NA	NA	NA
TGME49_207790	enkurin, putative	10.7438	-1.43912	0.370721	-3.88195	0.000103621	0.0032302	6.64911	-1.27446	0.45283	-2.81443	0.00488639	0.054805
TGME49_207800	hypothetical protein	13.2935	0.0119663	0.348792	0.0343078	0.972632	0.995864	27.7946	-0.281921	0.333821	-0.844529	0.398374	0.755513
TGME49_207820	cell-cycle-associated protein kinase MAPK, putative	110.479	-0.232962	0.207482	-1.12281	0.261519	0.721638	107.39	-0.397251	0.204465	-1.94288	0.052031	0.276909
TGME49_207830	MORN repeat-containing protein	20.5143	-0.0241758	0.320199	-0.0755024	0.939815	0.992759	29.9224	0.120305	0.314785	0.382181	0.702327	0.917176
TGME49_207840	ribosomal protein RPS17	501.845	0.290063	0.130161	2.2285	0.0258474	0.224373	806.756	0.0437903	0.15456	0.283322	0.77693	0.939923
TGME49_207865	GCC2 and GCC3 domain-containing protein	35.4287	-1.50653	0.297745	-5.05979	4.19715e-07	3.06654e-05	19.2827	-0.858577	0.377103	-2.27677	0.0227998	0.16196
TGME49_207875	GCC2 and GCC3 domain-containing protein	12.8822	-0.603014	0.356845	-1.68985	0.0910569	0.462363	3.9915	-0.71212	0.456551	-1.55978	0.118812	0.440477
TGME49_207880	hypothetical protein	51.4756	0.585596	0.263559	2.22188	0.0262915	0.226213	29.4597	0.772568	0.337082	2.29193	0.0219096	0.158654
TGME49_207900	transcription initiation factor TFIIIB	38.1998	0.194991	0.268335	0.72667	0.467428	0.861168	28.339	0.128529	0.334272	0.384504	0.700605	0.915385
TGME49_207910	manganese resistance 1 protein, putative	32.8348	0.540851	0.293173	1.84482	0.0650644	0.39122	31.2132	0.211687	0.318133	0.665405	0.505792	0.825287
TGME49_207920	hypothetical protein	22.7429	0.103356	0.313759	0.329412	0.741844	0.963533	27.3489	0.106356	0.325083	0.327167	0.743542	0.926812
TGME49_207930	phosphatidylethanolamine-binding protein	27.8698	0.436174	0.305094	1.42964	0.152821	0.582619	33.8071	0.57329	0.319207	1.79598	0.0724971	0.337188
TGME49_207940	ribosomal protein S9, putative	18.7102	-0.265059	0.327819	-0.808553	0.418772	0.843073	21.3035	-0.346869	0.343216	-1.01064	0.312187	0.687991
TGME49_207950	hypothetical protein	38.1818	0.13638	0.269526	0.506	0.612857	0.923028	43.8404	-0.0256156	0.276769	-0.0925521	0.926259	0.981594
TGME49_207955	hypothetical protein	0.484661	0.0571496	0.20948	0.272817	0.784994	NA	0.383998	-0.172417	0.26223	-0.657502	0.510858	NA
TGME49_207960	hypothetical protein	23.984	-0.41077	0.310249	-1.324	0.185503	0.629999	32.6522	0.123827	0.331684	0.373329	0.708904	0.919135
TGME49_207965	hypothetical protein	0.728185	0.10621	0.235247	0.451482	0.651642	NA	1.95296	-0.188855	0.403369	-0.468195	0.639645	0.891883
TGME49_207970	HEAT repeat-containing protein	5.2881	-1.30531	0.379029	-3.44382	0.000573558	0.0131481	7.67929	-0.817305	0.448653	-1.82169	0.0685025	0.325902
TGME49_207980	PIG-P protein	9.14412	0.103655	0.373793	0.277306	0.781545	0.969281	13.6535	-0.598121	0.40045	-1.49362	0.135274	0.473034
TGME49_207990	ribosomal RNA large subunit methyltransferase J protein	30.713	-0.0690113	0.295437	-0.233591	0.815303	0.976808	51.6231	0.147742	0.261226	0.565573	0.571684	0.857815
TGME49_208010	hypothetical protein	28.7071	-0.149866	0.293672	-0.510317	0.60983	0.921425	20.9056	0.128579	0.348973	0.368451	0.712537	0.919704
TGME49_208020	AP2 domain transcription factor AP2Ib-1	6.50838	0.156933	0.380489	0.412451	0.680009	0.942916	0.515051	0.00135185	0.288074	0.00469271	0.996256	NA
TGME49_208030	microneme protein MIC4	753.037	0.897925	0.177576	5.05656	4.26887e-07	3.08679e-05	2919.52	1.05066	0.184852	5.68378	1.3175e-08	9.03373e-07
TGME49_208040	aldo-keto reductase	21.1272	0.159084	0.318058	0.500174	0.616953	0.923052	13.8162	0.270123	0.387762	0.69662	0.486041	0.811096
TGME49_208050	ABC transporter, putative	36.0029	-0.111804	0.271376	-0.41199	0.680347	0.942916	15.0141	-0.173175	0.390958	-0.44295	0.657802	0.902354
TGME49_208070	inositol polyphosphate kinase	59.2952	-0.038805	0.231004	-0.167984	0.866596	0.984181	20.9882	-0.558869	0.351881	-1.58823	0.112233	0.42851
TGME49_208080	hypothetical protein	0	NA	NA	NA	NA	NA	0	NA	NA	NA	NA	NA
TGME49_208090	5-formyltetrahydrofolate cyclo-ligase	6.84179	0.29163	0.378669	0.770145	0.441214	0.852124	10.3397	0.329832	0.416896	0.791161	0.42885	0.774235
TGME49_208200	PHD-finger domain-containing protein	34.0899	0.00443657	0.287072	0.0154546	0.98767	0.997399	22.7206	-0.0399052	0.33601	-0.118762	0.905464	0.976372
TGME49_208300	hypothetical protein	54.6537	0.0305599	0.239111	0.127806	0.898302	0.991653	27.1532	-0.0803038	0.341095	-0.235429	0.813876	0.950731
TGME49_208310	hypothetical protein	19.3221	0.062959	0.318946	0.197397	0.843517	0.98307	45.8134	0.20939	0.289753	0.722649	0.469896	0.803826
TGME49_208320	polynucleotide kinase 3 phosphatase	22.7515	0.365108	0.309961	1.17791	0.238831	0.694759	41.5441	-0.374282	0.275442	-1.35884	0.174196	0.541392
TGME49_208330	hypothetical protein	0.56016	-0.263252	0.213356	-1.23386	0.217253	NA	0.637627	-0.195912	0.321728	-0.608938	0.542566	NA
TGME49_208340	hypothetical protein	59.3589	-0.354383	0.23675	-1.49687	0.134428	0.552036	86.8551	0.0600864	0.216522	0.277508	0.78139	0.9412
TGME49_208350	hypothetical protein	24.4516	-0.294479	0.305563	-0.963727	0.335183	0.784442	40.4019	-0.384739	0.282597	-1.36144	0.173374	0.540352
TGME49_208360	hypothetical protein	16.7736	-0.167862	0.349742	-0.479959	0.631256	0.927253	9.17095	-0.439204	0.428296	-1.02547	0.305142	0.682644
TGME49_208370	myosin heavy chain, putative	217.769	0.758238	0.212957	3.56053	0.000370113	0.00922312	363.25	0.836828	0.191734	4.36452	1.274e-05	0.000397811
TGME49_208380	hypothetical protein	1.0197	-0.434536	0.259266	-1.67602	0.0937344	NA	5.854	-0.635545	0.392594	-1.61884	0.105483	0.415463
TGME49_208390	hypothetical protein	16.2482	0.0235788	0.343137	0.0687152	0.945216	0.992829	23.1218	-0.43998	0.338428	-1.30007	0.193576	0.567301
TGME49_208400	hypothetical protein	85.7168	0.246384	0.211246	1.16633	0.243479	0.699903	70.3909	0.0429502	0.239992	0.178965	0.857965	0.965338
TGME49_208410	hypothetical protein	26.7324	-0.377544	0.296591	-1.27295	0.203036	0.651738	13.1585	-0.417586	0.392805	-1.06309	0.287743	0.668245
TGME49_208420	Sodium:neurotransmitter symporter family protein	89.9127	-0.172265	0.201774	-0.853754	0.393241	0.823342	73.0904	-0.462378	0.233271	-1.98215	0.0474622	0.262398
TGME49_208430	serine proteinase inhibitor PI-2, putative	17.1372	0.0328586	0.335807	0.0978495	0.922052	0.992759	25.0008	0.279117	0.350059	0.797342	0.425253	0.77151
TGME49_208440	hypothetical protein	79.71	-0.00486117	0.21348	-0.0227711	0.981833	0.997137	144.439	-0.319578	0.209089	-1.52843	0.126405	0.456527
TGME49_208450	protease inhibitor PI2	127.402	1.59416	0.238569	6.68217	2.35431e-11	4.63237e-09	363.484	1.60483	0.369063	4.34839	1.3714e-05	0.000414599
TGME49_208490	hypothetical protein	18.4824	0.253266	0.334156	0.757928	0.448494	0.854244	40.5796	0.00236768	0.312955	0.00756557	0.993964	0.998166
TGME49_208500	protein phosphatase 2C domain-containing protein	41.5412	0.155028	0.272118	0.569708	0.568876	0.904577	55.4747	0.331213	0.256447	1.29154	0.196515	0.570981
TGME49_208510	hypothetical protein	25.7833	0.0475696	0.296967	0.160185	0.872736	0.986522	11.6012	-0.260815	0.415701	-0.62741	0.53039	0.836333
TGME49_208530	nicotinate phosphoribosyltransferase	81.899	-0.0973406	0.227984	-0.426962	0.669407	0.939608	127.249	0.0168639	0.204496	0.0824656	0.934276	0.98374
TGME49_208540	DEAD/DEAH box helicase domain-containing protein	19.4773	-0.0853776	0.330536	-0.2583	0.796175	0.972723	32.9729	0.377478	0.314502	1.20024	0.230045	0.609444
TGME49_208550	hypothetical protein	60.762	0.926443	0.253774	3.65065	0.000261573	0.00689726	69.6032	1.3071	0.301132	4.34063	1.42076e-05	0.000425653
TGME49_208560	carrier superfamily protein	75.6458	-0.656871	0.225345	-2.91496	0.00355737	0.0544791	152.172	-0.22005	0.208743	-1.05417	0.291807	0.671119
TGME49_208570	ubiquitin conjugating enzyme E2, putative	104.085	0.400834	0.203421	1.97047	0.0487846	0.331886	116.198	0.388806	0.208862	1.86155	0.0626669	0.307146
TGME49_208580	DNA ligase 1, putative	33.629	-0.181174	0.279029	-0.649303	0.516143	0.884249	49.3775	-0.552671	0.268477	-2.05854	0.0395383	0.237551
TGME49_208590	vacuolar ATP synthase subunit 54kD, putative	70.1732	0.13854	0.22139	0.625773	0.531464	0.891791	98.3963	0.0896697	0.209513	0.42799	0.668658	0.9052
TGME49_208710	DNA/RNA non-specific endonuclease	8.43506	0.00411329	0.372932	0.0110296	0.9912	0.997399	11.1773	-0.655853	0.40879	-1.60438	0.108631	0.421777
TGME49_208718	protein tyrosine phosphatase type IVA A, putative	44.7513	-0.100276	0.250212	-0.400765	0.688593	0.94498	11.9906	-0.264152	0.411666	-0.641666	0.52109	0.83412
TGME49_208722	hypothetical protein	28.997	-0.0445774	0.298576	-0.1493	0.881317	0.987577	2.57847	0.0762102	0.445088	0.171225	0.864047	0.966244
TGME49_208730	microneme protein, putative	392.639	-1.5427	0.182793	-8.43958	3.18472e-17	1.86147e-14	398.691	-2.2681	0.206405	-10.9886	4.33757e-28	2.62265e-25
TGME49_208740	microneme protein, putative	508.223	-1.15144	0.274725	-4.19125	2.77424e-05	0.00107506	950.857	-1.48353	0.339709	-4.36708	1.2592e-05	0.000395043
TGME49_208750	RWD domain-containing protein	31.7494	-0.456752	0.282988	-1.61404	0.10652	0.500757	27.3763	-0.232292	0.329377	-0.705245	0.480658	0.808307
TGME49_208760	hypothetical protein	0.76823	0.0556773	0.250721	0.222069	0.82426	NA	0.324005	0.0236131	0.247349	0.0954645	0.923946	NA
TGME49_208770	hypothetical protein	0	NA	NA	NA	NA	NA	0	NA	NA	NA	NA	NA
TGME49_208780	ubiquitin-conjugating enzyme subfamily protein	24.2103	-0.0552499	0.318933	-0.173234	0.862468	0.983601	47.1425	0.203735	0.265864	0.766313	0.44349	0.784721
TGME49_208790	MC family transporter, putative	47.3681	0.380724	0.255428	1.49053	0.136084	0.555909	109.627	-0.0262623	0.203089	-0.129315	0.897109	0.975743
TGME49_208800	mediator complex subunit MED18	31.4591	0.464768	0.279107	1.66519	0.0958741	0.472687	28.9072	-0.581766	0.323312	-1.79939	0.0719563	0.335832
TGME49_208810	hypothetical protein	1.63465	-0.432203	0.311533	-1.38734	0.165337	0.604499	0.260804	-0.0998976	0.2324	-0.429852	0.667303	NA
TGME49_208820	1-deoxy-D-xylulose-5-phosphate synthase	22.8233	0.511965	0.313183	1.63472	0.102108	0.490429	8.67191	0.0422146	0.438161	0.0963448	0.923247	0.981567
TGME49_208830	hypothetical protein	270.608	0.578766	0.173417	3.33743	0.00084558	0.0177042	492.369	1.19701	0.151699	7.89072	3.00437e-15	6.89036e-13
TGME49_208842	DEAD/DEAH box helicase domain-containing protein	104.269	0.294753	0.199097	1.48045	0.138753	0.561074	45.2619	0.748354	0.300205	2.49281	0.0126736	0.108463
TGME49_208850	SAG-related sequence SRS11	58.3873	-1.88311	0.256075	-7.35376	1.92714e-13	6.75849e-11	336.377	-2.19366	0.214689	-10.2179	1.64926e-24	8.43785e-22
TGME49_208910	hypothetical protein	41.381	0.0531954	0.271581	0.195873	0.84471	0.98307	45.7308	-0.56415	0.287091	-1.96506	0.0494078	0.267448
TGME49_208970	RNA recognition motif-containing protein	58.7557	0.191969	0.239729	0.800773	0.423263	0.844069	36.3266	-0.101976	0.303388	-0.336124	0.736778	0.924864
TGME49_208980	hypothetical protein	11.9269	-0.035104	0.366467	-0.0957904	0.923687	0.992759	7.12415	1.42417	0.450987	3.15789	0.00158916	0.0229274
TGME49_208990	hypothetical protein	15.4673	-0.078896	0.342049	-0.230657	0.817581	0.976912	10.6558	-0.508964	0.424092	-1.20013	0.23009	0.609444
TGME49_209000	HECT-domain (ubiquitin-transferase) domain-containing protein	170.207	-0.008757	0.175353	-0.0499393	0.960171	0.993155	79.8159	0.182914	0.226727	0.806756	0.419807	0.769329
TGME49_209005	hypothetical protein	0.130387	0.0247676	0.137426	0.180225	0.856976	NA	0	NA	NA	NA	NA	NA
TGME49_209010	elongation factor TS protein	12.1016	0.125921	0.365604	0.344418	0.730532	0.961825	15.0021	-0.431157	0.381897	-1.12899	0.258902	0.637291
TGME49_209020	hypothetical protein	10.9631	0.292082	0.364431	0.801475	0.422857	0.844069	16.6019	0.130199	0.373293	0.348785	0.72725	0.922025
TGME49_209030	actin ACT1	1649.87	0.166408	0.124823	1.33314	0.182484	0.627667	4544.68	0.234366	0.139359	1.68174	0.0926184	0.387259
TGME49_209040	hypothetical protein	4.15387	0.0834725	0.371209	0.224866	0.822083	0.977132	1.58422	-0.544629	0.416547	-1.30748	0.191048	0.56485
TGME49_209045	hypothetical protein	2.55556	-0.411717	0.352829	-1.1669	0.243251	0.699533	0.681517	-0.0888974	0.32741	-0.271517	0.785993	NA
TGME49_209050	Tyrosine kinase-like (TKL) protein	84.576	-0.199552	0.213271	-0.935675	0.34944	0.796631	52.8739	-0.730455	0.258039	-2.8308	0.00464323	0.0523344
TGME49_209060	thrombospondin type 1 domain-containing protein	35.645	-0.289373	0.276749	-1.04561	0.295739	0.755254	54.1139	-0.429271	0.271778	-1.57949	0.114223	0.432046
TGME49_209070	hypothetical protein	26.4036	0.101948	0.308746	0.3302	0.741249	0.963513	4.44652	0.631224	0.460471	1.37082	0.17043	0.537259
TGME49_209080	transport protein particle (trapp) component, bet3 protein	39.9808	0.160546	0.263168	0.610051	0.541828	0.89641	35.0137	0.29607	0.295867	1.00069	0.316979	0.691106
TGME49_209090	proteasome maturation factor ump1 protein	46.7995	-0.0161021	0.248014	-0.064924	0.948234	0.993085	163.299	-0.331135	0.19061	-1.73723	0.0823459	0.364992
TGME49_209095	hypothetical protein	22.6328	-0.323139	0.314568	-1.02725	0.304304	0.760508	0	NA	NA	NA	NA	NA
TGME49_209100	PUB domain-containing protein	32.6709	-0.403536	0.291116	-1.38617	0.165695	0.604988	54.4158	-0.751632	0.268839	-2.79585	0.00517642	0.0573806
TGME49_209108	hypothetical protein	11.6713	-0.134825	0.357323	-0.37732	0.705936	0.952109	14.5324	-0.352988	0.38964	-0.905935	0.364971	0.734074
TGME49_209112	hypothetical protein	2.83746	-0.17932	0.358676	-0.49995	0.617111	0.923052	5.17386	-0.112204	0.457671	-0.245163	0.80633	0.950199
TGME49_209120	hypothetical protein	40.4702	0.100168	0.267314	0.37472	0.707869	0.953448	37.5461	0.0599895	0.288906	0.207644	0.835507	0.95731
TGME49_209130	regulator of chromosome condensation (RCC1) repeat-containing protein	20.7476	-0.172881	0.315711	-0.547593	0.583971	0.913057	15.0416	-0.0199176	0.380562	-0.0523373	0.95826	0.989422
TGME49_209140	anti-silencing protein, ASF1 family protein	52.1322	-0.479386	0.254466	-1.88389	0.0595796	0.372452	76.0088	-0.17713	0.249548	-0.709802	0.477827	0.806811
TGME49_209150	non-proton pumping type-II NADH dehydrogenase I	64.7148	-0.166547	0.244979	-0.679843	0.496604	0.873124	93.3975	-0.0789872	0.212531	-0.37165	0.710153	0.919135
TGME49_209160	myristoyl CoA:protein N-myristoyltransferase	61.7427	-0.0899278	0.236222	-0.380692	0.703432	0.951016	172.099	0.230266	0.18283	1.25946	0.207865	0.583829
TGME49_209170	hypothetical protein	52.2153	-0.387413	0.239077	-1.62045	0.105135	0.496694	59.3709	-0.731724	0.257115	-2.84591	0.00442854	0.0503491
TGME49_209180	PAN domain-containing protein	2.17543	0.386712	0.342961	1.12757	0.259503	0.719229	2.72525	0.2969	0.452738	0.655788	0.51196	0.829893
TGME49_209190	ABC transporter transmembrane region domain-containing protein	30.5888	0.0213362	0.282641	0.0754885	0.939826	0.992759	45.7936	0.124628	0.276139	0.451322	0.651757	0.898344
TGME49_209200	hypothetical protein	58.7446	-0.167621	0.230732	-0.726474	0.467548	0.861168	87.781	-0.423321	0.225176	-1.87995	0.0601147	0.301071
TGME49_209210	hypothetical protein	39.58	-0.188913	0.26459	-0.713984	0.475237	0.861168	79.1008	-0.16238	0.23299	-0.696937	0.485842	0.811096
TGME49_209240	RNA methyltransferase	23.5978	0.0639202	0.312879	0.204297	0.838121	0.982311	27.6423	0.310145	0.323148	0.959763	0.337174	0.711017
TGME49_209250	hypothetical protein	255.397	-0.118136	0.151743	-0.778523	0.43626	0.84952	243.24	-0.287572	0.164331	-1.74996	0.0801256	0.356943
TGME49_209260	cytochrome c oxidase subunit, putative	218.897	0.114174	0.158112	0.722113	0.470225	0.861168	601.488	0.0795542	0.136624	0.582286	0.560374	0.851896
TGME49_209270	hypothetical protein	13.0247	-0.457494	0.354225	-1.29154	0.196518	0.643384	19.7315	0.0441007	0.379499	0.116208	0.907488	0.976461
TGME49_209280	hypothetical protein	29.4587	-0.152796	0.288464	-0.52969	0.596327	0.916538	33.9037	0.377168	0.30134	1.25163	0.210703	0.587637
TGME49_209290	ribosomal protein RPS28	809.909	0.58152	0.139451	4.17006	3.04521e-05	0.0011585	534.223	0.200728	0.168551	1.1909	0.233692	0.614603
TGME49_209300	WD domain, G-beta repeat-containing protein	1.58404	0.391883	0.314258	1.24701	0.212394	0.666516	1.93067	0.244244	0.425802	0.573609	0.566232	0.856106
TGME49_209410	hypothetical protein	0	NA	NA	NA	NA	NA	0	NA	NA	NA	NA	NA
TGME49_209420	hypothetical protein	50.6063	-0.0941226	0.253246	-0.371665	0.710142	0.953556	85.1367	-0.36308	0.239463	-1.51622	0.129463	0.461601
TGME49_209430	40S ribosomal protein S4, putative	28.0373	0.109506	0.292993	0.37375	0.70859	0.953556	31.8579	0.157082	0.329238	0.477108	0.633285	0.890183
TGME49_209440	hypothetical protein	110.185	-0.347632	0.2052	-1.69412	0.0902429	0.462363	38.5642	-0.478495	0.289746	-1.65143	0.0986511	0.399591
TGME49_209450	TLD protein	48.7362	-0.120175	0.263391	-0.45626	0.648203	0.932041	30.2257	-0.225064	0.33421	-0.673422	0.500679	0.822022
TGME49_209460	hypothetical protein	12.8293	-0.0553069	0.370964	-0.14909	0.881483	0.987577	10.2133	0.0225996	0.423643	0.0533459	0.957456	0.989422
TGME49_209470	hypothetical protein	0.126898	-0.0400154	0.137426	-0.291179	0.770914	NA	0.361789	-0.135168	0.253895	-0.532377	0.594465	NA
TGME49_209480	hypothetical protein	0	NA	NA	NA	NA	NA	0	NA	NA	NA	NA	NA
TGME49_209485	hypothetical protein	1.27675	-0.428531	0.291259	-1.4713	0.141209	0.563413	0.399032	-0.0626361	0.266304	-0.235205	0.81405	NA
TGME49_209490	hypothetical protein	23.9007	0.441419	0.33403	1.32149	0.186337	0.629999	39.4323	1.01944	0.335066	3.04252	0.00234608	0.0309599
TGME49_209500	hypothetical protein	116.322	0.0276453	0.185297	0.149195	0.8814	0.987577	93.2531	0.206676	0.235009	0.879439	0.379163	0.742366
TGME49_209510	hypothetical protein	0	NA	NA	NA	NA	NA	0	NA	NA	NA	NA	NA
TGME49_209515	hypothetical protein	0.43675	-0.0837548	0.194059	-0.431595	0.666036	NA	0.116019	0.064819	0.197936	0.327475	0.743309	NA
TGME49_209520	WD domain, G-beta repeat-containing protein	33.8761	0.0846699	0.274759	0.308161	0.75796	0.966414	31.1653	0.589078	0.310625	1.89643	0.0579036	0.294883
TGME49_209530	hypothetical protein	13.6141	0.081947	0.348586	0.235084	0.814144	0.976364	10.6193	0.307312	0.422877	0.726719	0.467398	0.801823
TGME49_209540	hypothetical protein	9.73268	-0.0686768	0.368312	-0.186464	0.852081	0.98307	7.63097	-0.276748	0.443023	-0.624681	0.53218	0.837737
TGME49_209550	hypothetical protein	9.81452	0.564445	0.373895	1.50963	0.131137	0.548323	8.55519	0.189159	0.429095	0.440833	0.659334	0.90324
TGME49_209560	hypothetical protein	0	NA	NA	NA	NA	NA	0.506664	-0.0825944	0.280778	-0.294163	0.768633	NA
TGME49_209570	suppressor of mitotic defects protein	15.4829	0.231671	0.337783	0.685858	0.492803	0.871099	44.1563	-0.314856	0.272495	-1.15545	0.247904	0.624803
TGME49_209580	RNA methylase family UPF0020 protein	28.317	-0.266663	0.296799	-0.898462	0.368939	0.810441	22.4885	0.0359788	0.347724	0.103469	0.91759	0.978877
TGME49_209583	hypothetical protein	0	NA	NA	NA	NA	NA	0.195323	-0.0284887	0.197936	-0.143929	0.885556	NA
TGME49_209585	hypothetical protein	0.293103	-0.0558517	0.161234	-0.346402	0.729041	NA	0	NA	NA	NA	NA	NA
TGME49_209590	hypothetical protein	0	NA	NA	NA	NA	NA	0	NA	NA	NA	NA	NA
TGME49_209600	hypothetical protein	194.934	0.443795	0.176509	2.51429	0.0119274	0.130107	411.377	0.484155	0.165212	2.93051	0.00338408	0.0410723
TGME49_209610	oocyst wall protein OWP2	0.673798	-0.286402	0.220723	-1.29757	0.194437	NA	0.723578	-0.33906	0.315535	-1.07456	0.282574	NA
TGME49_209620	eukaryotic aspartyl protease superfamily protein	3.30736	-0.39338	0.257943	-1.52506	0.127244	0.539445	0.449479	-0.218428	0.276931	-0.788746	0.43026	NA
TGME49_209630	hypothetical protein	9.93519	0.218675	0.37137	0.588831	0.555974	0.899809	13.4185	-0.29616	0.397929	-0.744255	0.456722	0.794783
TGME49_209640	hypothetical protein	5.10073	-0.692442	0.380122	-1.82163	0.0685108	0.398784	5.33592	0.327251	0.456444	0.716957	0.4734	0.804043
TGME49_209650	RNA-directed DNA polymerase	33.2879	-0.457773	0.27602	-1.65848	0.0972207	0.475494	7.44887	-1.00107	0.449253	-2.2283	0.0258605	0.176408
TGME49_209670	hypothetical protein	3.98871	0.0334414	0.376159	0.0889022	0.92916	0.992759	1.54216	-0.257389	0.408809	-0.629606	0.528952	0.836333
TGME49_209680	hypothetical protein	11.7556	-0.175312	0.357632	-0.490202	0.623991	0.925888	29.9779	-0.182234	0.32083	-0.568007	0.57003	0.857677
TGME49_209690	small nuclear ribonucleoprotein	41.7979	0.0404581	0.262295	0.154247	0.877415	0.987577	48.3986	0.0132157	0.280848	0.0470564	0.962468	0.990061
TGME49_209700	hypothetical protein	56.7267	0.662323	0.234235	2.82761	0.00468974	0.0669935	50.7143	0.199772	0.262363	0.761434	0.446398	0.786905
TGME49_209705	hypothetical protein	0.44545	-0.0155506	0.19268	-0.080707	0.935675	NA	0	NA	NA	NA	NA	NA
TGME49_209710	ribosomal protein RPL28	21.2227	0.583537	0.320671	1.81974	0.0687991	0.399251	15.432	0.474335	0.382705	1.23943	0.215186	0.59324
TGME49_209720	hypothetical protein	109.933	-0.513047	0.196843	-2.60638	0.00915039	0.109337	462.835	-0.0488253	0.156091	-0.312801	0.754432	0.933384
TGME49_209730	hypothetical protein	28.8135	0.0396139	0.314491	0.125962	0.899762	0.991746	33.8981	-0.223831	0.297403	-0.752621	0.451678	0.790618
TGME49_209740	hypothetical protein	14.0794	0.247612	0.357977	0.691699	0.489126	0.869425	3.38598	0.219861	0.45932	0.478667	0.632176	0.889997
TGME49_209755	MAG2	36.9942	-3.20218	0.322187	-9.93889	2.81945e-23	3.29593e-20	151.47	-3.01953	0.407735	-7.40562	1.30536e-13	2.11755e-11
TGME49_209770	helicase, putative	7.24886	0.142289	0.377913	0.376512	0.706536	0.952109	13.5475	-0.263187	0.405398	-0.649208	0.516204	0.832521
TGME49_209780	hypothetical protein	0	NA	NA	NA	NA	NA	0	NA	NA	NA	NA	NA
TGME49_209790	radical SAM domain-containing protein	5.17695	-0.0588695	0.379276	-0.155215	0.876651	0.987577	8.9682	-0.0437053	0.43631	-0.10017	0.920209	0.979563
TGME49_209800	formate/nitrite transporter protein	102.55	-0.0212453	0.192304	-0.110478	0.91203	0.992759	144.159	0.156119	0.199868	0.781112	0.434737	0.779342
TGME49_209810	hypothetical protein	6.34266	-0.202973	0.380661	-0.533212	0.593887	0.916174	22.0177	-0.174795	0.384538	-0.454558	0.649427	0.897992
TGME49_209820	syntaxin protein	10.9074	-0.170868	0.360348	-0.474174	0.635376	0.928196	6.62373	-0.434294	0.456065	-0.952264	0.340963	0.713576
TGME49_209830	myosin heavy chain, putative	2.6692	-0.429751	0.354501	-1.21227	0.225409	0.678708	2.93487	0.293332	0.455921	0.643385	0.519974	0.833538
TGME49_209850	RNA recognition motif-containing protein	62.1408	-0.024453	0.233651	-0.104656	0.916649	0.992759	104.951	-0.107312	0.209949	-0.511135	0.609257	0.877758
TGME49_209860	SRP40, C-terminal domain-containing protein	14.299	-0.269017	0.353054	-0.76197	0.446078	0.854244	26.4947	-0.0630093	0.329305	-0.19134	0.848259	0.962193
TGME49_209870	HAD hydrolase, family IIA protein	10.9607	-0.203681	0.368628	-0.552538	0.58058	0.911423	28.3757	-0.212409	0.313228	-0.67813	0.497689	0.819836
TGME49_209880	glutamic acid-rcih protein, putative	92.5743	-0.0455137	0.207579	-0.21926	0.826447	0.978583	70.3579	-0.328067	0.24035	-1.36495	0.172267	0.539429
TGME49_209890	hypothetical protein	168.027	-0.173902	0.167038	-1.04109	0.297834	0.755991	116.909	-0.0899973	0.206616	-0.435578	0.663143	0.903804
TGME49_209900	hypothetical protein	24.3492	0.250967	0.313104	0.801547	0.422815	0.844069	19.968	-0.0467646	0.36359	-0.128619	0.897659	0.975877
TGME49_209910	histone H2Bv	436.319	0.0334034	0.142371	0.234622	0.814502	0.976364	1382.22	0.150414	0.140867	1.06777	0.285623	0.666829
TGME49_209920	PAN domain-containing protein	0.384184	-0.0661943	0.187112	-0.353769	0.723512	NA	1.47722	-0.476221	0.403799	-1.17935	0.238258	0.61976
TGME49_209930	hypothetical protein	2.60566	0.206335	0.348411	0.592218	0.553705	0.899809	1.47503	0.32847	0.394471	0.832686	0.405022	0.760002
TGME49_209940	transporter/permease protein	16.9355	-0.0980076	0.330018	-0.296977	0.766484	0.968372	24.9833	-0.00450079	0.327089	-0.0137602	0.989021	0.997885
TGME49_209945	hypothetical protein	16.7419	0.0757038	0.334708	0.226178	0.821063	0.977132	56.8312	0.397903	0.269987	1.47379	0.140538	0.484061
TGME49_209950	thioredoxin, putative	220.569	0.0383945	0.160639	0.239011	0.811097	0.974651	601.788	0.179986	0.140024	1.2854	0.198654	0.572752
TGME49_209960	glycosyltransferase	72.945	0.0537354	0.222775	0.24121	0.809393	0.974104	57.5391	-0.246897	0.246628	-1.00109	0.316783	0.691106
TGME49_209970	Spc97 / Spc98 family protein	31.1865	-0.151824	0.28361	-0.535325	0.592425	0.916174	28.6983	-0.0901686	0.326681	-0.276015	0.782537	0.941344
TGME49_209985	cAMP-dependent protein kinase	5.07319	-0.0569417	0.378955	-0.15026	0.88056	0.987577	8.88792	-0.626942	0.432136	-1.4508	0.146837	0.495485
TGME49_210095	hypothetical protein	0	NA	NA	NA	NA	NA	0	NA	NA	NA	NA	NA
TGME49_210100	hypothetical protein	0	NA	NA	NA	NA	NA	0	NA	NA	NA	NA	NA
TGME49_210210	hypothetical protein	1.22455	-0.188912	0.280562	-0.673334	0.500735	0.875194	0	NA	NA	NA	NA	NA
TGME49_210220	hypothetical protein	4.38339	0.491428	0.378372	1.29879	0.194015	0.639483	1.98649	0.265676	0.410681	0.646914	0.517688	0.833086
TGME49_210230	hypothetical protein	27.4142	0.411058	0.316925	1.29702	0.194624	0.640888	25.9028	0.717749	0.336926	2.13029	0.0331476	0.210769
TGME49_210235	hypothetical protein	10.2215	0.0266583	0.368185	0.0724047	0.94228	0.992829	5.57557	0.389011	0.46021	0.84529	0.397949	0.755513
TGME49_210245	hypothetical protein	36.4673	0.511977	0.283087	1.80855	0.0705207	0.403781	20.1361	0.167245	0.354156	0.472234	0.636759	0.890896
TGME49_210255	hypothetical protein	76.7561	0.22025	0.208923	1.05422	0.291783	0.750757	47.5491	0.377053	0.269119	1.40106	0.161195	0.523154
TGME49_210260	NAD-dependent glycerol-3-phosphate dehydrogenase	0.380695	-0.15362	0.175973	-0.872974	0.382677	NA	0	NA	NA	NA	NA	NA
TGME49_210270	hypothetical protein	115.861	-0.193143	0.190518	-1.01378	0.310689	0.766292	66.4031	-0.534369	0.244513	-2.18544	0.0288564	0.191732
TGME49_210280	PEK kinase	34.064	-0.583576	0.290904	-2.00608	0.0448481	0.31673	49.7993	-0.495475	0.269847	-1.83613	0.0663381	0.320628
TGME49_210300	hypothetical protein	92.7504	-0.17644	0.208572	-0.845942	0.397585	0.82578	35.0782	-0.265244	0.293533	-0.903625	0.366194	0.735044
TGME49_210310	hypothetical protein	39.5796	0.319353	0.269825	1.18356	0.236589	0.692296	29.4955	0.760256	0.325471	2.33586	0.0194985	0.14637
TGME49_210320	SAG-related sequence SRS37A	6.20609	-0.910623	0.380644	-2.39233	0.016742	0.165392	15.8943	-1.06529	0.420849	-2.5313	0.0113642	0.101183
TGME49_210330	SAG-related sequence SRS37B	0.840003	-0.332589	0.23432	-1.41938	0.155788	NA	3.12625	-1.25464	0.451063	-2.78153	0.0054104	0.0591851
TGME49_210345	hypothetical protein	44.799	0.216834	0.260964	0.830896	0.406032	0.831021	24.86	-0.28746	0.332952	-0.863369	0.387934	0.749536
TGME49_210360	DEAD (Asp-Glu-Ala-Asp) box polypeptide 41 family protein	37.8882	0.147377	0.278266	0.529627	0.59637	0.916538	36.4104	0.3831	0.294821	1.29943	0.193796	0.567301
TGME49_210370	hypothetical protein	151.857	-0.0294023	0.169725	-0.173235	0.862467	0.983601	146.269	-0.341983	0.194417	-1.75902	0.0785736	0.352865
TGME49_210380	hypothetical protein	39.7864	-0.14269	0.26494	-0.538575	0.59018	0.916091	45.5408	-0.0666438	0.272839	-0.244261	0.807029	0.950199
TGME49_210390	WD domain, G-beta repeat-containing protein	22.702	-0.328894	0.313918	-1.04771	0.294774	0.754579	26.9099	-0.311279	0.322682	-0.964664	0.334713	0.708823
TGME49_210400	hypothetical protein	0.995241	-0.0733929	0.275273	-0.266619	0.789763	NA	0.607018	-0.16802	0.316415	-0.531011	0.595411	NA
TGME49_210408	HMG (high mobility group) box domain-containing protein	739.379	0.0348947	0.1236	0.282321	0.777698	0.969281	445.692	-0.126366	0.159269	-0.793414	0.427536	0.773417
TGME49_210412	hypothetical protein	8.40192	0.391191	0.378983	1.03221	0.301973	0.759644	17.8591	0.719531	0.36381	1.97776	0.0479553	0.263378
TGME49_210420	hypothetical protein	60.0371	-0.272921	0.227991	-1.19707	0.23128	0.685918	47.6762	-0.47076	0.285225	-1.65049	0.0988427	0.400124
TGME49_210430	DnaJ domain-containing protein	68.397	-0.255321	0.230149	-1.10937	0.267269	0.72971	65.5177	-0.177678	0.239297	-0.742498	0.457786	0.795801
TGME49_210440	polynucleotide adenylyltransferase	43.7617	0.764031	0.272436	2.80444	0.00504042	0.0705659	21.7941	0.178629	0.346957	0.514846	0.606661	0.877742
TGME49_210450	hypothetical protein	13.5958	0.38709	0.351507	1.10123	0.270796	0.731933	27.6222	0.907675	0.329614	2.75375	0.00589166	0.0633044
TGME49_210460	hypothetical protein	0	NA	NA	NA	NA	NA	0.386046	0.210169	0.247471	0.849266	0.395733	NA
TGME49_210470	hypothetical protein	0.866286	-0.367251	0.244059	-1.50476	0.132385	NA	0.557112	-0.25157	0.290091	-0.86721	0.385827	NA
TGME49_210478	hypothetical protein	7.29823	-0.0489132	0.377791	-0.129472	0.896984	0.991636	3.73387	-0.636508	0.459584	-1.38497	0.166063	0.531378
TGME49_210482	hypothetical protein	4.76502	0.201661	0.379263	0.531717	0.594922	0.916174	0.590297	0.00843057	0.295942	0.0284872	0.977274	NA
TGME49_210490	hypothetical protein	27.6785	-0.0940978	0.290118	-0.324344	0.745678	0.963696	31.2642	-0.258797	0.31617	-0.818537	0.413051	0.766107
TGME49_210600	KRUF family protein	6.82662	0.46737	0.380248	1.22912	0.219028	0.670467	2.39727	-0.845093	0.438075	-1.9291	0.053718	0.281765
TGME49_210678	OTU family cysteine protease	0	NA	NA	NA	NA	NA	0	NA	NA	NA	NA	NA
TGME49_210682	hypothetical protein	9.97724	0.490729	0.373562	1.31365	0.188965	0.635076	9.86518	0.401592	0.426548	0.941492	0.346453	0.719917
TGME49_210690	ribosomal protein RPS6	669.642	0.439883	0.129433	3.39855	0.000677441	0.01497	1332.75	0.372569	0.144279	2.58229	0.00981482	0.0929962
TGME49_210700	hypothetical protein	139.778	0.261319	0.175228	1.4913	0.135882	0.555404	56.403	0.100821	0.248663	0.405455	0.685143	0.909989
TGME49_210715	hypothetical protein	5.65075	0.113526	0.380855	0.298082	0.765641	0.968372	0.128682	0.064819	0.197936	0.327475	0.743309	NA
TGME49_210730	ATP-dependent hsl protease ATP-binding subunit hslU, putative	20.2499	0.0452504	0.320191	0.141323	0.887615	0.988997	53.1555	0.313487	0.264819	1.18378	0.236502	0.618307
TGME49_210740	hypothetical protein	0.126898	-0.0400154	0.137426	-0.291179	0.770914	NA	0	NA	NA	NA	NA	NA
TGME49_210750	Ferredoxin-fold anticodon binding domain-containing protein	17.9833	-0.355233	0.328358	-1.08185	0.279321	0.740703	16.4522	0.220087	0.37034	0.594283	0.552323	0.847932
TGME49_210760	glutamine amidotransferase-related, putative	32.8892	0.431903	0.277397	1.55699	0.119474	0.530259	21.8521	0.254806	0.347136	0.734024	0.462934	0.799149
TGME49_210770	hypothetical protein	0.306031	-0.0125978	0.174635	-0.072138	0.942492	NA	0	NA	NA	NA	NA	NA
TGME49_210778	hemimethylated DNA binding domain-containing protein	38.9025	-0.215572	0.270011	-0.798384	0.424648	0.844069	42.942	-0.922731	0.28253	-3.26596	0.00109093	0.0168932
TGME49_210781	ubiquitin carboxyl-terminal hydrolase	53.0629	-0.0530965	0.236315	-0.224685	0.822224	0.977132	28.8064	0.112536	0.31494	0.357324	0.720849	0.919995
TGME49_210783	hypothetical protein	0	NA	NA	NA	NA	NA	0	NA	NA	NA	NA	NA
TGME49_210787	Erv1 / Alr family protein	12.6694	0.257802	0.358832	0.718449	0.47248	0.861168	11.0455	0.241301	0.41035	0.588037	0.556508	0.849774
TGME49_210790	dihydroorotate dehydrogenase reveal, putative	26.6541	-0.0961264	0.315553	-0.304628	0.760649	0.966696	49.4028	-0.438062	0.276825	-1.58245	0.113547	0.430262
TGME49_210800	activator of hsp90 ATPase, putative	21.1747	0.0461448	0.320738	0.143871	0.885603	0.988881	65.1822	-0.167725	0.243301	-0.689373	0.490588	0.815267
TGME49_210810	hypothetical protein	90.0805	-0.00175029	0.209754	-0.00834446	0.993342	0.998038	97.9041	0.143064	0.234581	0.609873	0.541946	0.842724
TGME49_210815	hypothetical protein	0.540854	-0.0220298	0.219087	-0.100553	0.919905	NA	0	NA	NA	NA	NA	NA
TGME49_210820	hypothetical protein	61.5902	0.0574787	0.228591	0.251447	0.801468	0.973586	86.9394	-0.206765	0.220398	-0.938142	0.348172	0.720778
TGME49_210830	RIO1 family protein	10.557	-0.0440114	0.361472	-0.121756	0.903092	0.992125	19.4545	0.0978982	0.362537	0.270036	0.787132	0.942931
TGME49_210840	arginyl-tRNA synthetase family protein	52.1128	0.257443	0.244474	1.05305	0.292319	0.751856	138.06	-0.151715	0.207376	-0.731593	0.464417	0.80002
TGME49_210950	oocyst wall protein	0.282734	0.0900305	0.170735	0.527311	0.597978	NA	0.28966	-0.106646	0.239563	-0.44517	0.656197	NA
TGME49_210960	replication factor C subunit 4, putative	35.2546	-0.050938	0.277052	-0.183857	0.854126	0.9833	70.5087	-0.124612	0.235712	-0.528665	0.597038	0.870974
TGME49_210970	hypothetical protein	0.73879	-0.207189	0.240867	-0.860179	0.38969	NA	0	NA	NA	NA	NA	NA
TGME49_210975	hypothetical protein	0	NA	NA	NA	NA	NA	0	NA	NA	NA	NA	NA
TGME49_210980	alternative splicing type 3 and, putative	49.7249	0.111475	0.256321	0.434903	0.663633	0.936483	63.6148	0.00575442	0.246702	0.0233254	0.981391	0.994701
TGME49_210990	hypothetical protein	0	NA	NA	NA	NA	NA	0.0943376	-0.0284887	0.197936	-0.143929	0.885556	NA
TGME49_211000	hypothetical protein	2.05884	-0.411214	0.329858	-1.24664	0.21253	0.666516	0.796324	-0.251794	0.334823	-0.752021	0.452038	NA
TGME49_211010	hypothetical protein	32.3278	0.300276	0.287813	1.0433	0.296808	0.755739	19.856	-0.92342	0.388644	-2.37601	0.0175012	0.135657
TGME49_211015	hypothetical protein	20.2058	0.195726	0.326169	0.600074	0.548457	0.897556	1.41669	-0.0504251	0.413007	-0.122093	0.902826	0.976372
TGME49_211020	RNA recognition motif-containing protein	32.9585	-0.271194	0.282595	-0.959654	0.33723	0.786297	84.6562	-0.318417	0.221465	-1.43777	0.150499	0.502999
TGME49_211030	hypothetical protein	110.43	0.0146444	0.190082	0.077043	0.938589	0.992759	339.602	-0.100589	0.158422	-0.634942	0.525466	0.836094
TGME49_211040	Sec61beta family protein	165.037	0.47244	0.178114	2.65246	0.00799083	0.0997289	236.074	0.556771	0.179527	3.10133	0.00192653	0.0265837
TGME49_211050	ATPase, AAA family protein	6.32622	-1.72673	0.379447	-4.55065	5.34793e-06	0.000288542	5.57923	-1.34138	0.459919	-2.91655	0.00353926	0.0426442
TGME49_211060	hypothetical protein	16.7446	0.212243	0.33399	0.635476	0.525118	0.889058	120.651	0.175775	0.202245	0.869122	0.384781	0.747759
TGME49_211070	hypothetical protein	35.7045	-0.0127991	0.274674	-0.0465973	0.962834	0.993155	2.96738	0.19459	0.457201	0.425613	0.67039	0.905704
TGME49_211080	hypothetical protein	1.38109	-0.357635	0.295875	-1.20874	0.226764	0.680636	0	NA	NA	NA	NA	NA
TGME49_211090	aminotransferase, class V superfamily protein	32.8191	0.125296	0.278542	0.44983	0.652833	0.933947	22.5558	-0.113982	0.336727	-0.338499	0.734987	0.924528
TGME49_211150	hypothetical protein	63.1165	-0.222584	0.241484	-0.921736	0.356667	0.801185	24.281	-0.800915	0.343688	-2.33035	0.0197875	0.14791
TGME49_211220	hypothetical protein	44.8978	-0.071199	0.270973	-0.262753	0.792741	0.972387	25.7361	0.42087	0.335332	1.25508	0.209448	0.586017
TGME49_211230	eukaryotic initiation factor-2B, alpha subunit, putative	58.2035	0.0124553	0.239738	0.0519538	0.958565	0.993155	38.0151	0.300445	0.284033	1.05778	0.290155	0.670177
TGME49_211240	peptidyl-tRNA hydrolase, putative	19.5055	0.109028	0.320843	0.339817	0.733994	0.961825	26.8357	0.318314	0.319724	0.995591	0.319449	0.693199
TGME49_211250	hypothetical protein	65.1905	-0.0762831	0.229876	-0.331844	0.740007	0.963149	104.427	-0.102118	0.209198	-0.488138	0.625452	0.88642
TGME49_211260	rhoptry kinase family protein ROP26 (incomplete catalytic triad)	270.723	-0.296565	0.158215	-1.87445	0.0608686	0.377482	422.123	-0.71695	0.166514	-4.30564	1.66503e-05	0.000496596
TGME49_211270	sushi domain (scr repeat) domain-containing protein	64.5019	-0.48111	0.227936	-2.11072	0.0347964	0.268031	24.3883	-0.145651	0.344155	-0.423214	0.672139	0.906589
TGME49_211280	hypothetical protein	34.9232	-1.36593	0.3064	-4.45801	8.27236e-06	0.000402933	18.1966	-1.87637	0.399048	-4.70213	2.57467e-06	9.72963e-05
TGME49_211290	rhoptry protein ROP15	389.693	0.246124	0.134101	1.83536	0.0664523	0.395332	747.648	-0.0156059	0.133326	-0.117051	0.90682	0.976461
TGME49_211300	DUF74 family protein, putative	7.44217	-0.400956	0.377057	-1.06338	0.287608	0.747836	21.2015	-0.898307	0.35643	-2.52029	0.0117258	0.103708
TGME49_211310	hypothetical protein	43.2228	-0.391101	0.259215	-1.50879	0.131353	0.548655	17.3694	-0.152759	0.374969	-0.40739	0.683721	0.909933
TGME49_211320	hypothetical protein	0.536531	-0.00791657	0.218557	-0.0362219	0.971105	NA	0	NA	NA	NA	NA	NA
TGME49_211330	methionine aminopeptidase	11.1105	-0.114912	0.359286	-0.319835	0.749094	0.963992	9.44737	0.169097	0.423272	0.399501	0.689524	0.911883
TGME49_211340	hypothetical protein	52.248	0.239117	0.250467	0.954683	0.339738	0.788525	29.5949	-0.141178	0.308937	-0.456979	0.647686	0.896755
TGME49_211350	CBS domain-containing protein	60.6787	-0.350478	0.231047	-1.51691	0.129289	0.544772	25.3956	0.135423	0.328963	0.411667	0.680583	0.90988
TGME49_211360	hypothetical protein	0	NA	NA	NA	NA	NA	0	NA	NA	NA	NA	NA
TGME49_211370	tetratricopeptide repeat-containing protein	1.38906	0.324855	0.29962	1.08422	0.278266	0.739746	0.612506	-0.0205322	0.316835	-0.0648042	0.94833	NA
[truncated: 7,542 more rows]

## Sheet: 2c
2c. Differential gene expression between stressed and unstressed WT parasites.
[truncated: 8,324 more rows]

[truncated: 4 more sheets: 2d, 2e, 2f, 2g]
