# Supplementary material for: Translation initiation factor eIF1.2 promotes Toxoplasma stage conversion by regulating levels of key differentiation factors
Source: Nat Commun. 2024 May 23;15:4385. doi: 10.1038/s41467-024-48685-4 (PMC11116398; doi:10.1038/s41467-024-48685-4)
Supplement: Supplementary file 6 — Supplementary Data 3 [file 41467_2024_48685_MOESM6_ESM.xlsx]

## Sheet: Legends
Supplementary Dataset 3:
3a. Primers for qPCR and qRT-PCR.
3b. Primers used for cloning and genotyping.
3c. gRNAs and repair templates for generating various T. gondii strains.
3d. Primary, secondary antibodies and other staining reagents.
3e. Genes exhibiting a fold change of ≥ 5-fold in chronic versus acute infection (P value <0.05 and Q value <0.05; Pittman et al.).
3f. Genes exhibiting a fold change of ≥ 5-fold in acute vs chronic infection (P value <0.05 and Q value <0.05; Pittman et al.).
3g. Genes exhibiting a fold change of ≥ 5-fold between tissue cysts and in vitro tachyzoites of T. gondii (Padj < 0.05; Ramakrishnan et al.).
3h. Genes exhibiting a fold change of ≥ 5-fold between in vitro tachyzoites and tissue cysts of T. gondii (Padj < 0.05; Ramakrishnan et al.).

## Sheet: 3a
3a. Primers for qPCR and qRT-PCR.
Name	Sequence	Note
TOXO_Forward	TCCCCTCTGCTGGCGAAAAGT	amplify B1 gene_forward
TOXO_Reverse	AGCGTTCGTGGTCAACTATCGATTG	amplify B1 gene_reverse
TUB1 qRT-PCR primer_Forward	GACGACGCCTTCAACACCTTCTTT
TUB1 qRT-PCR primer_Reverse	AGTTGTTCGCAGCATCCTCTTTC
BAG1 qRT-PCR primer_Forward	GATGACGTAACCATAGAAGTCGACAAC
BAG1 qRT-PCR primer_Reverse	GCAAAATAACCGGACACTCGCTCAGTC
LDH2 qRT-PCR primer_Forward	GGAACCATGGGCTACCTTTGTG
LDH2 qRT-PCR primer_Reverse	CTCATACTGGTTTGCGCTCGTCAC
ENO1 qRT-PCR primer_Forward	GACATCGTTGCACGCGAGATTTTG
ENO1 qRT-PCR primer_Reverse	AGAGCCTCATAAATACCCGTAGAC
BPK1 (BGR1) qRT-PCR primer_Forward	GCAATTTCCTTCTTTACGGAGAAC
BPK1 (BGR1) qRT-PCR primer_Reverse	GTAAGACATCCACGACCAGAAAG
SAG1 qRT-PCR primer_Forward	CTGATGTCGTTCTTGCGATGTGGC
SAG1 qRT-PCR primer_Reverse	GTGAAGTGGTTCTCCGTCGGTGT
eIF1.2 qRT-PCR primer_Forward	TCCGCTCCTGTCACTCAACAG
eIF1.2 qRT-PCR primer_Reverse	TCCCGTTACGCTGCTGGTTC

## Sheet: 3b
3b. Primers used for cloning and genotyping.
Oligo name	Sequence	Use
P1	GGCATGGCGTGTTTTAGAGCTAGAAATAGC	gRNA targeting eif1.2 for creating eIF1.2 F97L mutant_forward
P2	GTGAAAGAGTAACTTGACATCCCCATTTAC	gRNA targeting eif1.2 for creating eIF1.2 F97L mutant_reverse
P3	AACCTCCAGTCAGGCCTCTT	amplify repair template for creating eIF1.2 F97L mutant_forward
P4	CAGCGCCGTATTCTACTTCC	amplify repair template for creating eIF1.2 F97L mutant_reverse
P5	GCCTGACTGGGTTTTAGAGCTAGAAATAGC	gRNA targeting eif1.2 for creating ME49∆ku80∆eif1.2_forward
P6	CTCTTGACAGTAACTTGACATCCCCATTTAC	gRNA targeting eif1.2 for creating ME49∆ku80∆eif1.2_reverse
P7	CGCATATTGTGTTCTGTCTATGCACACTTCAGGGTTTCTGATGAGCAAGGGCGAGGAGCTG	amplify GFP expression cassette as repair template for creating ME49∆ku80∆eif1.2 _forward
P8	TTCGCGCATCAGAAACCGCCTTACGTGCACTTCCTGCTATCTACTTGTACAGCTCGTCC	amplify GFP expression cassette as repair template for creating ME49∆ku80∆eif1.2 _reverse
P9	GGAATATCAGGCTTGCTAGTCG	forward primer anneals to the 5' utr of eif1.2
P10	CACCAGAGCTCTCGTGGCTC	reverse primer anneals to the 3' utr of eif1.2
P11	TTCAAAACTTGTTTTAGAGCTAGAAATAGC	gRNA targeting eif1.2 for creating HA-eIF1.2_forward
P12	TGTCGAGTGACAACTTGACATCCCCATTTAC	gRNA targeting eif1.2 for creating HA-eIF1.2_reverse
P13	ATATTGTGTTCTGTCTATGCACACTTCAGGGTTTCTGATGTACCCGTACGACGTCCCCGACTACGCAGGAGGTAGTGGCGGGGGAGGTGGCTCACTCGATATCCAGAATTTTGGTGTCTCTGACCCTTTTGCCAATGACACCTCCCAG	forward primer for generating repair template for HA tagging of eIF1.2
P14	CTGGGAGGTGTCATTGGCAAAAGGGTCAGAGACACCAAAATTCTGGATATCGAGTGAGCCACCTCCCCCGCCACTACCTCCTGCGTAGTCGGGGACGTCGTACGGGTACATCAGAAACCCTGAAGTGTGCATAGACAGAACACAATAT	reverse primer for generating repair template for HA tagging of eIF1.2
P15	GACTACGCAGGAGGTAGTGG	forward genotyping primer for HA-eIF1.2
P16	CACAATAAGGCACCAAAGCAC	reverse genotyping primer for HA-eIF1.2
P17	GACTTCAAGGGTTTTAGAGCTAGAAATAGC	gRNA targeting GFP expression cassette for creating ME49∆ku80∆eif1.2::HA-eIF1.2_forward
P18	GATGCCCTTCAACTTGACATCCCCATTTAC	gRNA targeting GFP expression cassette for creating ME49∆ku80∆eif1.2::HA-eIF1.2_reverse
P19	ATGACCTGCCTCCCTGTTTATG	forward primer for amplifying HA-eIF1.2
P20	GCCGCCCCACCCCTACGACTA	reverse primer for amplifying HA-eIF1.2
P21	CAACTTCAACAGCCACAACGTC	forward primer anneals to GFP expression cassette
P22	AGCAGCGTAAGTTTTAGAGCTAGAAATAGC	gRNA targeting eif1.2 for creating ME49∆ku80∆bfd1::BFD1-Ty∆bfd2::HA-BFD2∆eif1.2_forward
P23	GGTTCCTGATAACTTGACATCCCCATTTAC	gRNA targeting eif1.2 for creating ME49∆ku80∆bfd1::BFD1-Ty∆bfd2::HA-BFD2∆eif1.2_reverse
P24	CGCATATTGTGTTCTGTCTATGCACACTTCAGGGTTTCTGCCTCAGGGAGACTGCCTGAC	Amplify DHFR expression cassette as repair template for creating ME49∆ku80∆bfd1::BFD1-Ty∆bfd2::HA-BFD2∆eif1.2_forward
P25	TTCGCGCATCAGAAACCGCCTTACGTGCACTTCCTGCTATCCCCGGGCTGCAGGAATTCA	AmplifyDHFR expression cassette as repair template for creating ME49∆ku80∆bfd1::BFD1-Ty∆bfd2::HA-BFD2∆eif1.2_reverse
P26	GCACTCGCGGCGTTGAATG	reverse primer anneals to DHFR expression cassette

## Sheet: 3c
3c. gRNAs and repair templates for generating various T. gondii strains.
Strain	gRNA	repair template
eIF1.2 F97L mutant	ACTCTTTCACGGCATGGCGT	AACCTCCAGTCAGGCCTCTTGACAGCGTGAAGTGTATGATTTTTTCCTGTGTGCAGATATCAGGAACCAGCAGCGTAACGGGAGGAAGAGCGTGACGACGGTTCAGGGGCTGGACAAGTCCCTTGACCTGAAGAAAATGGTTCGAGCCTTGAAAAAGCAGTTTAGTTGTAATGGGACAGTGATTGAGGATCCCGAACACGGGAGTATCATTCAGCTGCAAGGCGATCAACGCCATGCCGTGAAAGAGCTTCTTGAAAGGGAAGCAATCTGCAGTGTCGACCAGATCCGCATTCATGGTGCCTAAATAGCAGGAAGTGCACGTAAGGCGGTTTCTGATGCGCGAAAAGAGTGTGCTTTGGTGCCTTATTGTGTGCTGCTCCATTGTGTGCAAGAGAACTT…
ME49∆ku80∆eif1.2	ACTGTCAAGAGGCCTGACTGG	GFP
HA-eIF1.2	GTCACTCGACATTCAAAACTT	ATATTGTGTTCTGTCTATGCACACTTCAGGGTTTCTGATGTACCCGTACGACGTCCCCGACTACGCAGGAGGTAGTGGCGGGGGAGGTGGCTCACTCGATATCCAGAATTTTGGTGTCTCTGACCCTTTTGCCAATGACACCTCCCAG
ME49∆ku80∆eif1.2::HA-eIF1.2	GAAGGGCATCGACTTCAAGG	Amplified HA tagged eIF1.2 genomic sequence from HA-eIF1.2 strain
BFD1-Ty/HA-BFD2∆eif1.2	ATCAGGAACCAGCAGCGTAA	DHFR
DD-BFD1-Ty∆eif1.2	ATCAGGAACCAGCAGCGTAA	DHFR
DD-HA-BFD2 (in ME49∆ku80 background)	Same methods as in Licon et al., 2023
DD-HA-BFD2∆eif1.2	Same methods as in Licon et al., 2023

## Sheet: 3d
3d. Primary, secondary antibodies and other staining reagents.
Primary antibodies	Dilution for Western	Dilution for IF	Species	Source	Catalog number
BAG1	1:5000	1:1000	rabbit	Carruthers Lab
SAG1	1:5000		rat	Carruthers Lab
TgActin	1:20000		rabbit	Sibley lab, Washington University in St. Louis
Ty (Clone BB2)	1:10000		mouse	Sibley lab, Washington University in St. Louis
HA (Clone 3F10)	1:2500	1:500	Rat	Roche	11867423001
TgActin	1:2000		mouse	Soldati-Favre Lab, University of Geneva
Secondary antibodies	Dilution for IF
Goat anti-rabbit Alexa Fluor 594	1:1000	Invitrogen	A11012
Goat anti-Rabbit IgG (H+L) Secondary Antibody, HRP	1:5000	Fisher Scientific	32460
Peroxidase AffiniPure™ Goat Anti-Rat IgG (H+L)	1:5000	Jackson ImmunoResearch Laboratories	112-035-143
Peroxidase AffiniPure™ Goat Anti-Mouse IgG (H+L)	1:5000	Jackson ImmunoResearch Laboratories	115-035-146
Additional staining reagents	Dilution for IF	Source	Catalog number
Dolichos biflorus agglutinin (DBA),biotinylated	1:400	Vector Laboratories	B-1035
Streptavidin Alexa 350	1:1000	Life Technologies	S11249

## Sheet: 3e
3e. Genes exhibiting a fold change of ≥ 5-fold in chronic versus acute infection (P value <0.05 and Q value <0.05; Pittman et al.)
GeneID	Product Description
TGME49_291040	lactate dehydrogenase LDH2 (LDH2)
TGME49_260190	microneme protein MIC13 (MIC13)
TGME49_209755	MAG2
TGME49_207160	SAG-related sequence SRS49D (SRS49D)
TGME49_225290	GDA1/CD39 (nucleoside phosphatase)
TGME49_278080	Toxoplasma gondii family A protein (SUSA-1)
TGME49_207210	hypothetical protein
TGME49_319090	proteasome maturation factor ump1 protein
TGME49_259020	bradyzoite antigen BAG1 (BAG1)
TGME49_293780	hypothetical protein
TGME49_216140	tetratricopeptide repeat-containing protein
TGME49_219610	hypothetical protein
TGME49_240470	hypothetical protein
TGME49_280570	SAG-related sequence SRS35A (SRS35A)
TGME49_204420	oocyst wall protein OWP1 (OWP1)
TGME49_320190	SAG-related sequence SRS16B (SRS16B)
TGME49_275320	penicillin amidase
TGME49_222370	SAG-related sequence SRS13 (SRS13)
TGME49_309930	melibiase subfamily protein
TGME49_269020	hypothetical protein
TGME49_253320	hypothetical protein
TGME49_215130	adaptor-related protein complex 3
TGME49_256760	pyruvate kinase PyK1 (PYKI)
TGME49_306620	AP2 domain transcription factor AP2IX-9 (AP2IX9)
TGME49_224630	zinc finger (CCCH type) protein
TGME49_207710	phosphatidylinositol synthase
TGME49_209985	cAMP-dependent protein kinase
TGME49_207980	PIG-P protein
TGME49_282130	hypothetical protein
TGME49_269670	hypothetical protein
TGME49_262970	hypothetical protein
TGME49_253330	Rhoptry kinase family protein
TGME49_202020	DnAK-TPR
TGME49_213480	hypothetical protein
TGME49_209090	hypothetical protein
TGME49_205750	histone deacetylase complex subunit Sin3 (SIN3)
TGME49_215910	hypothetical protein
TGME49_306500	hypothetical protein
TGME49_207600	tubulin/FtsZ family, GTPase
TGME49_283780	glucose-6-phosphate isomerase GPI (GPI)
TGME49_220150	50S ribosomal protein L16
TGME49_215300	hypothetical protein
TGME49_224950	calcium-dependent protein kinase CDPK5 (CDPK5)
TGME49_320260	hypothetical protein
TGME49_264420	lipoprotein
TGME49_289370	hypothetical protein
TGME49_232430	hypothetical protein
TGME49_312600	heat shock protein HSP21 (HSP21)
TGME49_244412	hypothetical protein
TGME49_290000	hypothetical protein
TGME49_225540	hypothetical protein
TGME49_202030	hypothetical protein
TGME49_246080	NAD dependent epimerase/dehydratase
TGME49_297850	Branched-chain-amino-acid aminotransferase
TGME49_226420	peptidase family M3 protein
TGME49_224180	hypothetical protein
TGME49_256060	nucleosome assembly protein (nap) protein
TGME49_285980	glucosephosphate-mutase GPM1 (GPM1)
TGME49_201840	aspartyl protease ASP1 (ASP1)
TGME49_204040	hypothetical protein
TGME49_315760	AP2 domain transcription factor AP2XI-4 (AP2XI4)
TGME49_223855	RNA recognition motif-containing protein
TGME49_210682	hypothetical protein
TGME49_320720	hypothetical protein
TGME49_309790	hypothetical protein
TGME49_267680	microneme protein MIC12 (MIC12)
TGME49_294400	hypothetical protein
TGME49_245530	hypothetical protein
TGME49_200250	microneme protein MIC17A (MIC17A)
TGME49_254150	hypothetical protein
TGME49_318880	hypothetical protein
TGME49_269320	hypothetical protein
TGME49_290980	glycine C-acetyltransferase
TGME49_205680	hypothetical protein
TGME49_257970	hypothetical protein
TGME49_276200	hypothetical protein
TGME49_250940	hypothetical protein
TGME49_254330	lipase
TGME49_269300	lipase
TGME49_223258	hypothetical protein
TGME49_207875	GCC2 and GCC3 domain-containing protein
TGME49_261200	TBC domain-containing protein
TGME49_245440	hypothetical protein
TGME49_268765	hypothetical protein
TGME49_260530	Sel1 repeat-containing protein
TGME49_308096	rhoptry kinase family protein
TGME49_460810	ribosomal RNA
TGME49_310045	hypothetical protein
TGME49_205210	hypothetical protein
TGME49_200230	microneme protein MIC17C (MIC17C)
TGME49_231125	hypothetical protein
TGME49_240480	cpw-wpc domain-containing protein
TGME49_315520	calcium binding egf domain-containing protein
TGME49_260325	hypothetical protein
TGME49_234625	EGF family domain-containing protein
TGME49_255460	hypothetical protein
TGME49_321710	IgA-specific serine endopeptidase
TGME49_210095	hypothetical protein
TGME49_313890	hypothetical protein
TGME49_271450	hypothetical protein
TGME49_321700	hypothetical protein
TGME49_219742	hypothetical protein
TGME49_266600	Kazal-type serine protease inhibitor
TGME49_258370	rhoptry kinase family protein ROP28 (ROP28)
TGME49_295662	hypothetical protein
TGME49_278882	GDA1/CD39 (nucleoside phosphatase)
TGME49_264150	hypothetical protein

## Sheet: 3f
3f. Genes exhibiting a fold change of ≥ 5-fold in acute vs chronic infection (P value <0.05 and Q value <0.05; Pittman et al.).
GeneID	Product Description
TGME49_315740	SAG-related sequence SRS54
TGME49_294805	hypothetical protein
TGME49_216770	hypothetical protein
TGME49_277490	hypothetical protein
TGME49_200350	subtilisin SUB3 (SUB3)
TGME49_233460	SAG-related sequence SRS29B (SAG1)
TGME49_279350	hypothetical protein
TGME49_226710	hypothetical protein
TGME49_213050	hypothetical protein
TGME49_247280	hypothetical protein
TGME49_275860	hypothetical protein
TGME49_215960	hypothetical protein
TGME49_207400	hypothetical protein
TGME49_261740	hypothetical protein
TGME49_218740	membrane protein
TGME49_253690	hypothetical protein
TGME49_291960	rhoptry kinase family protein ROP40
TGME49_230160	hypothetical protein
TGME49_285870	SAG-related sequence SRS20A (SRS20A)
TGME49_250115	hypothetical protein
TGME49_293430	hypothetical protein
TGME49_205340	ribosomal protein RPS12 (RPS12)
TGME49_200360	hypothetical protein
TGME49_209150	non-proton pumping type-II NADH dehydrogenase I (NDH2-I)
TGME49_262730	rhoptry protein ROP16 (ROP16)
TGME49_229670	ribosomal protein RPS23 (RPS23)
TGME49_277080	microneme protein MIC5 (MIC5)
TGME49_254720	dense granule protein GRA8 (GRA8)
TGME49_244690	hypothetical protein
TGME49_299780	hypothetical protein
TGME49_269950	hypothetical protein
TGME49_315320	SAG-related sequence SRS52A (SRS52A)
TGME49_294990	hypothetical protein
TGME49_276110	cytochrome b5 family heme/steroid binding
TGME49_212290	ribosomal protein RPS19 (RPS19)
TGME49_307760	Tubulin-tyrosine ligase family protein
TGME49_271050	SAG 34A/SAG/2
TGME49_305050	calmodulin
TGME49_259240	ribosomal protein RPS21 (RPS21)
TGME49_291890	microneme protein MIC1 (MIC1)
TGME49_314400	pyruvate dehydrogenase E1 component
TGME49_262050	rhoptry kinase family protein ROP39
TGME49_222170	dense-granule antigen DG32
TGME49_226960	phosphofructokinase PFKII (PFKII)
TGME49_233480	SAG-related sequence SRS29C (SRS29C)
TGME49_268850	enolase 2
TGME49_230180	hypothetical protein
TGME49_294800	elongation factor 1-alpha (EF-1-ALPHA)
TGME49_297880	dense granule protein DG32
TGME49_310780	dense granule protein GRA4 (GRA4)
TGME49_251810	translation initiation factor eIF-5A
TGME49_243730	rhoptry protein ROP9 (ROP9)
TGME49_253930	GCC2 and GCC3 domain-containing protein
TGME49_288360	tryptophanyl-tRNA synthetase (TrpRS2)
TGME49_237880	hypothetical protein
TGME49_249180	bifunctional dihydrofolate reductase-thymidylate synthase
TGME49_294200	glucose-6-phosphate 1-dehydrogenase
TGME49_241240	hypothetical protein
TGME49_224460	aminopeptidase
TGME49_250955	KRUF family protein
TGME49_313250	hypothetical protein
TGME49_243700	hypothetical protein
TGME49_293210	hypothetical protein

## Sheet: 3g
3g. Genes exhibiting a fold change of ≥ 5-fold between tissue cysts and in vitro tachyzoites of T. gondii (Padj < 0.05; Ramakrishnan et al.).
Gene ID	Product Description
TGME49_457970	18S ribosomal RNA
TGME49_233925	hypothetical protein
TGME49_266910	cell-cycle-associated protein kinase GSK, putative
TGME49_254640	DNA polymerase delta subunit 4, putative
TGME49_268300	hypothetical protein
TGME49_210810	conoid associated protein CAP1
TGME49_225435	hypothetical protein
TGME49_286460	hypothetical protein
TGME49_242710	hypothetical protein
TGME49_304670	inner membrane complex protein IMC23
TGME49_262630	hypothetical protein
TGME49_305610	hypothetical protein
TGME49_233210	hypothetical protein
TGME49_240930	MoaC family protein
TGME49_272590	hypothetical protein
TGME49_235000	phosphorylase family protein
TGME49_220880	dynactin subunit 3, putative
TGME49_298960	Toxoplasma gondii family C protein
TGME49_311670	transmembrane surface antigen TSA1
TGME49_460400	18S ribosomal RNA
TGME49_280420	HEAT repeat-containing protein
TGME49_250360	alpha/beta hydrolase fold domain-containing protein
TGME49_293740	hypothetical protein
TGME49_293740	hypothetical protein
TGME49_208430	serine proteinase inhibitor PI-2, putative
TGME49_224932	hypothetical protein
TGME49_249485	tRNA-Leu
TGME49_254190	calcium signaling protein kinase MARK, putative
TGME49_310680	aminotransferase, class I/II superfamily protein
TGME49_310670	glycogen phosphorylase GP
TGME49_304490	hypothetical protein
TGME49_266500	OTU domain-containing protein OTU9
TGME49_224100	hypothetical protein
TGME49_313322	hypothetical protein
TGME49_458640	18S ribosomal RNA
TGME49_203340	metallo-beta-lactamase domain-containing protein
TGME49_291130	hypothetical protein
TGME49_458380	18S ribosomal RNA
TGME49_310160	argonaute AGO
TGME49_205590	centrosomal protein CEP131
TGME49_256788	intraflagellar transport 52 (Protein NGD5) family protein
TGME49_269600	biotin-requiring enzyme domain-containing protein
TGME49_214410	hypothetical protein
TGME49_207930	phosphatidylethanolamine-binding protein
TGME49_293800	transmembrane protein 65, putative
TGME49_228145	hypothetical protein
TGME49_233950	hypothetical protein
TGME49_287470	hypothetical protein
TGME49_318675	3'5'-cyclic nucleotide phosphodiesterase PDE8
TGME49_281470	hypothetical protein
TGME49_245530	hypothetical protein
TGME49_205450	hypothetical protein
TGME49_278910	O-acetylserine (thiol) lyase 2, putative
TGME49_253640	hypothetical protein
TGME49_212920	hypothetical protein
TGME49_205658	F5/8 type C domain-containing protein
TGME49_313385	hypothetical protein
TGME49_247025	hypothetical protein
TGME49_215680	SAG-related sequence SRS18
TGME49_265140	hypothetical protein
TGME49_207710	phosphatidylinositol synthase
TGME49_320170	SAG-related sequence SRS16E
TGME49_247620	hypothetical protein
TGME49_268310	oocyst wall protein OWP3
TGME49_269400	oxidoreductase, short chain dehydrogenase/reductase family protein
TGME49_247630	membrane protein, putative
TGME49_309860	hypothetical protein
TGME49_213520	peptidase M20D, amidohydrolase
TGME49_283780	glucose-6-phosphate isomerase GPI
TGME49_272890	RNA recognition motif-containing protein
TGME49_205530	hypothetical protein
TGME49_222188	hypothetical protein
TGME49_244180	microneme-like protein
TGME49_316130	hypothetical protein
TGME49_272360	EF hand family protein
TGME49_459700	18S ribosomal RNA
TGME49_204045	hypothetical protein
TGME49_274170	protein kinase (incomplete catalytic triad)
TGME49_243740	WD domain, G-beta repeat-containing protein
TGME49_273980	dense granule protein GRA80
TGME49_247400	hypothetical protein
TGME49_256025	SPEF1 family protein
TGME49_243190	Toxoplasma gondii family A protein
TGME49_457940	18S ribosomal RNA
TGME49_285980	phosphoglucomutase PGM1
TGME49_265060	hypothetical protein
TGME49_256700	hypothetical protein
TGME49_458450	18S ribosomal RNA
TGME49_217961	hypothetical protein
TGME49_245770	hypothetical protein
TGME49_243900	hypothetical protein
TGME49_253790	zinc finger (CCCH type) motif-containing protein
TGME49_320180	SAG-related sequence SRS16C
TGME49_224680	hypothetical protein
TGME49_262020	hypothetical protein
TGME49_262470	C protein immunoglobulin-A-binding beta antigen, putative
TGME49_256650	hypothetical protein
TGME49_284310	hypothetical protein
TGME49_288640	radical SAM domain-containing protein
TGME49_264660	SAG-related sequence SRS44
TGME49_266340	Toxoplasma gondii family A protein
TGME49_268970	hypothetical protein
TGME49_254060	SAG-related sequence SRS14A
TGME49_268660	hypothetical protein
TGME49_270273	hypothetical protein
TGME49_228050	hypothetical protein
TGME49_235635	hypothetical protein
TGME49_294400	rhoptry neck protein RON2L1
TGME49_207140	SAG-related sequence SRS49B
TGME49_293810	carboxyvinyl-carboxyphosphonate phosphorylmutase
TGME49_281930	SAG-related sequence SRS39
TGME49_205265	transporter, cation channel family protein
TGME49_244515	hypothetical protein
TGME49_457530	18S ribosomal RNA
TGME49_243330	hypothetical protein
TGME49_245980	hypothetical protein
TGME49_265320	hypothetical protein
TGME49_210682	hypothetical protein
TGME49_200230	microneme protein MIC17C
TGME49_284420	hypothetical protein
TGME49_244030	inner membrane complex protein IMC3
TGME49_458050	18S ribosomal RNA
TGME49_278390	Toxoplasma gondii family A protein
TGME49_313318	hypothetical protein
TGME49_210450	hypothetical protein
TGME49_230460	Dpy-30 motif protein
TGME49_309185	hypothetical protein
TGME49_314310	hypothetical protein
TGME49_242310	hypothetical protein
TGME49_205430	isovaleryl-CoA dehydrogenase
TGME49_239090	SAG-related sequence SRS23
TGME49_249725	hypothetical protein
TGME49_280465	hypothetical protein
TGME49_459410	18S ribosomal RNA
TGME49_459600	18S ribosomal RNA
TGME49_213290	hypothetical protein
TGME49_213340	GMC oxidoreductase
TGME49_225460	hypothetical protein
TGME49_262800	leucine rich repeat-containing protein
TGME49_272540	protein kinase (incomplete catalytic triad)
TGME49_216875	cpw-wpc domain-containing protein
TGME49_248760	subtilisin SUB7
TGME49_254960	hypothetical protein
TGME49_266130	peroxiredoxin PRX2
TGME49_278365	Toxoplasma gondii family A protein
TGME49_266900	cyclin, N-terminal domain-containing protein
TGME49_207160	SAG-related sequence SRS49D
TGME49_250220	hypothetical protein
TGME49_259630	inner membrane complex protein IMC27
TGME49_318880	hypothetical protein
TGME49_216400	meiotic recombination protein DMC1 family protein
TGME49_234375	hypothetical protein
TGME49_243655	GMC oxidoreductase
TGME49_269850	protein c21orf59, putative
TGME49_264170	hypothetical protein
TGME49_462910	large subunit ribosomal RNA
TGME49_222370	SAG-related sequence SRS13
TGME49_305790	hypothetical protein
TGME49_279450	adenylosuccinate synthetase, putative
TGME49_280580	SAG-related sequence SRS35B
TGME49_222340	NOL1/NOP2/sun family protein
TGME49_205140	hypothetical protein
TGME49_234570	sterol carrier protein-2 HAD-2SCP-2
TGME49_307460	Toxoplasma gondii family B protein
TGME49_225953	hypothetical protein
TGME49_225953	hypothetical protein
TGME49_292260	SAG-related sequence SRS36B
TGME49_203770	hypothetical protein
TGME49_270650	deoxyribose-phosphate aldolase
TGME49_258225	hypothetical protein
TGME49_260400	hypothetical protein
TGME49_291830	DNA double-strand break repair rad50 ATPase, putative
TGME49_273740	acetyl-CoA acyltransferase B, putative
TGME49_460730	18S ribosomal RNA
TGME49_461010	18S ribosomal RNA
TGME49_218470	protein disulfide-isomerase, putative
TGME49_253120	mandelonitrile lyase, putative
TGME49_243720	peroxisomal biogenesis factor PEX11
TGME49_267045	Ras family protein
TGME49_289660	hypothetical protein
TGME49_458840	18S ribosomal RNA
TGME49_276980	hypothetical protein
TGME49_280500	inorganic anion transporter, sulfate permease (SulP) family protein
TGME49_311335	dual specificity phosphatase, catalytic domain-containing protein
TGME49_458190	18S ribosomal RNA
TGME49_214510	hypothetical protein
TGME49_205050	hypothetical protein
TGME49_312540	hypothetical protein
TGME49_225290	GDA1/CD39 (nucleoside phosphatase) family protein
TGME49_254485	hypothetical protein
TGME49_285825	hypothetical protein
TGME49_460170	28S ribosomal RNA
TGME49_294595	EB1 domain-containing protein
TGME49_321460	hypothetical protein
TGME49_213720	hypothetical protein
TGME49_231125	hypothetical protein
TGME49_211385	hypothetical protein
TGME49_207350	hypothetical protein
TGME49_200270	PAN/Apple domain-containing protein
TGME49_240800	MORN repeat-containing protein
TGME49_217420	hypothetical protein
TGME49_301150	SAG-related sequence SRS19B
TGME49_267680	microneme protein MIC12
TGME49_315495	hypothetical protein
TGME49_267130	SAG-related sequence SRS38A
TGME49_265030	hypothetical protein
TGME49_235950	subtilisin SUB8
TGME49_272280	protein phosphatase PPM5A
TGME49_278380	Toxoplasma gondii family A protein
TGME49_311300	cAMP-dependent protein kinase regulatory subunit 2, putative
TGME49_252070	KRUF family protein
TGME49_217800	hypothetical protein
TGME49_246650	palmitoyltransferase DHHC18
TGME49_209755	cyst matrix protein MAG2
TGME49_212420	hypothetical protein
TGME49_301000	methyltransferase
TGME49_254890	hypothetical protein
TGME49_205520	apicomplexan amino acid transporter ApiAT5-2
TGME49_258670	hypothetical protein
TGME49_459080	18S ribosomal RNA
TGME49_276960	tetratricopeptide repeat-containing protein
TGME49_238200	alpha/beta hydrolase fold domain-containing protein
TGME49_232270	histidine acid phosphatase superfamily protein
TGME49_266150	hypothetical protein
TGME49_246070	SAG-related sequence SRS56
TGME49_212180	hypothetical protein
TGME49_233960	hypothetical protein
TGME49_215895	AP2 domain-containing protein
TGME49_280570	SAG-related sequence SRS35A
TGME49_309230	hypothetical protein
TGME49_266660	mediator complex subunit MED9
TGME49_270680	hypothetical protein
TGME49_277060	hypothetical protein
TGME49_207005	SAG-related sequence SRS48Q
TGME49_289590	hypothetical protein
TGME49_461140	18S ribosomal RNA
TGME49_262970	zinc finger (CCCH type) motif-containing protein
TGME49_226610	centrosomal protein CEP76, putative
TGME49_265205	WD domain, G-beta repeat-containing protein
TGME49_204330	hypothetical protein
TGME49_458160	18S ribosomal RNA
TGME49_204520	hypothetical protein
TGME49_215320	ODAD3 domain-containing protein
TGME49_226245	hypothetical protein
TGME49_238165	hypothetical protein
TGME49_238480	SAG-related sequence SRS22D
TGME49_269280	hypothetical protein
TGME49_278430	Toxoplasma gondii family A protein
TGME49_280725	hypothetical protein
TGME49_320240	SAG-related sequence SRS15B
TGME49_459640	18S ribosomal RNA
TGME49_223550	hypothetical protein
TGME49_257910	hypothetical protein
TGME49_294330	apical membrane antigen AMA4
TGME49_250720	hypothetical protein
TGME49_306450	short chain dehydrogenase family protein, putative
TGME49_315330	SAG-related sequence SRS52D
TGME49_267980	hypothetical protein
TGME49_275795	hypothetical protein
TGME49_320200	SAG-related sequence SRS16A
TGME49_286670	hypothetical protein
TGME49_211910	kinesin-related protein 3A, putative
TGME49_269320	hypothetical protein
TGME49_209610	oocyst wall protein OWP2
TGME49_238960	EF hand domain-containing protein
TGME49_202100	hypothetical protein
TGME49_256965	hypothetical protein
TGME49_235580	hypothetical protein
TGME49_221420	Chromosome-associated kinesin KLP1, putative
TGME49_293850	clusterin-associated protein 1, putative
TGME49_271285	leucine rich repeat-containing protein
TGME49_310580	1,3(4)-beta-glucanase
TGME49_310990	hypothetical protein
TGME49_320250	SAG-related sequence SRS15A
TGME49_268650	chaperone protein ClpB2
TGME49_264630	hypothetical protein
TGME49_460530	18S ribosomal RNA
TGME49_204460	hydroxymethylglutaryl-CoA lyase, putative
TGME49_234380	hypothetical protein
TGME49_200130	Toxoplasma gondii family C protein
TGME49_241130	CKK domain-containing protein
TGME49_293620	hypothetical protein
TGME49_213530	hypothetical protein
TGME49_255620	B9-C2 domain-containing protein
TGME49_216140	tetratricopeptide repeat-containing protein ANK1
TGME49_294240	hypothetical protein
TGME49_227370	hydrolase CocE/NonD family protein
TGME49_251940	leucine rich repeat-containing protein
TGME49_313660	hypothetical protein
TGME49_237195	hypothetical protein
TGME49_224275	hypothetical protein
TGME49_225315	hypothetical protein
TGME49_316550	hypothetical protein
TGME49_213480	hypothetical protein
TGME49_272200	AGC kinase
TGME49_260375	hypothetical protein
TGME49_204870	thrombospondin type 1 domain-containing protein
TGME49_235200	PAN domain-containing protein
TGME49_278790	Tctex2-related light chain
TGME49_457400	18S ribosomal RNA
TGME49_458480	18S ribosomal RNA
TGME49_289370	hypothetical protein
TGME49_207130	SAG-related sequence SRS49A
TGME49_300990	Toxoplasma gondii family C protein
TGME49_224575	hypothetical protein
TGME49_240470	hypothetical protein
TGME49_264178	flagellar associated protein
TGME49_309025	hypothetical protein
TGME49_460330	18S ribosomal RNA
TGME49_292270	SAG-related sequence SRS36C
TGME49_315900	hypothetical protein
TGME49_458320	18S ribosomal RNA
TGME49_275660	hypothetical protein
TGME49_233040	3'5'-cyclic nucleotide phosphodiesterase PDE15
TGME49_204420	oocyst wall protein OWP1
TGME49_212280	hypothetical protein
TGME49_251958	SAG-related sequence SRS59B
TGME49_292275	SAG-related sequence SRS36E
TGME49_212275	hypothetical protein
TGME49_209920	PAN domain-containing protein
TGME49_250020	hypothetical protein
TGME49_270655	hypothetical protein
TGME49_312600	heat shock protein HSP21
TGME49_461470	18S ribosomal RNA
TGME49_209620	eukaryotic aspartyl protease superfamily protein
TGME49_248730	hypothetical protein
TGME49_252300	hypothetical protein
TGME49_220650	hypothetical protein
TGME49_460130	28S ribosomal RNA
TGME49_253330	bradyzoite pseudokinase BPK1
TGME49_239520	hypothetical protein
TGME49_210320	SAG-related sequence SRS37A
TGME49_229405	3'5'-cyclic nucleotide phosphodiesterase PDE4
TGME49_244620	NEK kinase
TGME49_460880	28S ribosomal RNA
TGME49_306620	AP2 domain transcription factor AP2IX-9
TGME49_216570	tRNA-Arg
TGME49_458420	28S ribosomal RNA
TGME49_205090	Toxoplasma gondii family D protein
TGME49_278522	hypothetical protein
TGME49_207010	SAG-related sequence SRS48K
TGME49_223120	cyclin-dependent kinase regulatory subunit protein
TGME49_237810	hypothetical protein
TGME49_237700	ADP/ATP carrier protein, putative
TGME49_293250	hypothetical protein
TGME49_289930	phosphoenolpyruvate carboxykinase, putative
TGME49_459240	28S ribosomal RNA
TGME49_267470	cold-shock DNA-binding domain-containing protein
TGME49_315480	acyl-CoA dehydrogenase, middle domain-containing protein
TGME49_232110	hypothetical protein
TGME49_233280	hypothetical protein
TGME49_240230	hypothetical protein
TGME49_285665	hypothetical protein
TGME49_289020	hypothetical protein
TGME49_305110	hypothetical protein
TGME49_460290	5.8S ribosomal RNA
TGME49_278080	SUSA-1
TGME49_458520	28S ribosomal RNA
TGME49_220720	hypothetical protein
TGME49_285940	male gamete fusion factor HAP2, putative
TGME49_225540	hypothetical protein
TGME49_269300	lipase
TGME49_457320	28S ribosomal RNA
TGME49_460910	28S ribosomal RNA
TGME49_239670	hypothetical protein
TGME49_270260	hypothetical protein
TGME49_240240	subtilisin SUB5
TGME49_267410	scavenger receptor protein SR1 precursor
TGME49_267490	cathepsin CPC3, putative
TGME49_203800	hypothetical protein
TGME49_458970	28S ribosomal RNA
TGME49_458830	28S ribosomal RNA
TGME49_458700	28S ribosomal RNA
TGME49_306500	hypothetical protein
TGME49_249960	inner dynein arm light chain, putative
TGME49_310650	hypothetical protein
TGME49_293780	hypothetical protein
TGME49_221550	CMGC kinase, MAPK family, MEK kinase-related (incomplete catalytic triad)
TGME49_294808	hypothetical protein
TGME49_202910	zinc carboxypeptidase superfamily protein
TGME49_320190	SAG-related sequence SRS16B
TGME49_457930	28S ribosomal RNA
TGME49_224750	SAG-related sequence SRS40F
TGME49_461220	28S ribosomal RNA
TGME49_202205	hypothetical protein
TGME49_203985	hypothetical protein
TGME49_205760	membrane protein
TGME49_212030	hypothetical protein
TGME49_212937	hypothetical protein
TGME49_217370	hypothetical protein
TGME49_219110	hypothetical protein
TGME49_230900	hypothetical protein
TGME49_231998	hypothetical protein
TGME49_232140	hypothetical protein
TGME49_239430	EF hand domain-containing protein
TGME49_242390	enoyl-coa hydratase/isomerase family protein
TGME49_242740	hypothetical protein
TGME49_246660	AP2 domain transcription factor AP2XII-3
TGME49_248225	PF2 arrest specific protein 8/11, putative
TGME49_258530	flagellar associated protein
TGME49_266330	Toxoplasma gondii family A protein
TGME49_267435	hypothetical protein
TGME49_269232	tRNA-Lys
TGME49_272905	hypothetical protein
TGME49_275600	diacylglycerol acyltransferase
TGME49_286265	tRNA-Pro
TGME49_289160	hypothetical protein
TGME49_292250	SAG-related sequence SRS36A
TGME49_292935	coiled-coil domain-containing protein
TGME49_295600	SAG-related sequence SRS10
TGME49_299150	AP2 domain transcription factor AP2III-3
TGME49_299800	hypothetical protein
TGME49_310275	hypothetical protein
TGME49_311485	hypothetical protein
TGME49_457790	5.8S ribosomal RNA
TGME49_458110	5.8S ribosomal RNA
TGME49_315400	SAG-related sequence SRS53D
TGME49_459200	28S ribosomal RNA
TGME49_295140	1-phosphatidylinositol 4-kinase
TGME49_329600	hypothetical protein
TGME49_215885	hypothetical protein
TGME49_262160	hypothetical protein
TGME49_458080	28S ribosomal RNA
TGME49_200240	microneme protein MIC17B
TGME49_300980	hypothetical protein
TGME49_257010	sporozoite developmental protein
TGME49_458040	28S ribosomal RNA
TGME49_239365	hypothetical protein
TGME49_205480	IMC subcompartment protein ISP4
TGME49_273915	hypothetical protein
TGME49_252065	KRUF family protein
TGME49_240260	hypothetical protein
TGME49_295920	hypothetical protein
TGME49_248425	hypothetical protein
TGME49_274140	RNA binding protein, putative
TGME49_204325	hypothetical protein
TGME49_320260	hypothetical protein
TGME49_460560	18S ribosomal RNA
TGME49_285770	coiled-coil domain-containing protein 189, putative
TGME49_458120	28S ribosomal RNA
TGME49_271335	hypothetical protein
TGME49_284550	EF hand domain-containing protein
TGME49_306270	hypothetical protein
TGME49_237800	dense granule protein GRA11B
TGME49_273110	SAG-related sequence SRS30D
TGME49_211360	hypothetical protein
TGME49_287460	hypothetical protein
TGME49_316290	hypothetical protein
TGME49_213635	hypothetical protein
TGME49_203250	hypothetical protein
TGME49_215140	hypothetical protein
TGME49_460340	18S ribosomal RNA
TGME49_457330	18S ribosomal RNA
TGME49_232420	hypothetical protein
TGME49_251665	hypothetical protein
TGME49_315520	calcium-binding egf domain-containing protein CBDP1
TGME49_251962	SAG-related sequence SRS59K
TGME49_459020	18S ribosomal RNA
TGME49_459740	18S ribosomal RNA
TGME49_315630	hypothetical protein
TGME49_229915	dynein regulatory complex protein 9, putative
TGME49_301140	SAG-related sequence SRS19A
TGME49_315340	SAG-related sequence SRS52C
TGME49_217940	hypothetical protein
TGME49_262940	aspartyl proteinase (eimepsin), putative
TGME49_209985	rhoptry protein ROP42
TGME49_295945	hypothetical protein
TGME49_268940	hypothetical protein
TGME49_248677	nucleic acid binding protein, putative
TGME49_213850	MORN repeat-containing protein
TGME49_226450	hypothetical protein
TGME49_209585	hypothetical protein
TGME49_217390	hypothetical protein
TGME49_254750	c3orf15 protein
TGME49_315540	calcium binding egf domain-containing protein
TGME49_320540	hypothetical protein
TGME49_460710	5.8S ribosomal RNA
TGME49_262890	hypothetical protein
TGME49_243240	WD domain, G-beta repeat-containing protein
TGME49_320230	SAG-related sequence SRS15C
TGME49_207210	hypothetical protein
TGME49_321470	SAG-related sequence SRS12D
TGME49_202090	hypothetical protein
TGME49_247750	hypothetical protein
TGME49_271320	hypothetical protein
TGME49_278350	Toxoplasma gondii family A protein
TGME49_252640	P-type ATPase PMA1
TGME49_291040	lactate dehydrogenase LDH2
TGME49_204560	type I fatty acid synthase, putative
TGME49_301470	hypothetical protein
TGME49_307450	hypothetical protein
TGME49_204500	hypothetical protein
TGME49_276860	LEA domain-containing protein LEA860
TGME49_221840	hypothetical protein
TGME49_269160	outer dynein arm docking complex protein ODA1, putative
TGME49_239550	dynein light chain 2B, cytoplasmic, putative
TGME49_254020	dynein intermediate chain, putative
TGME49_224760	SAG-related sequence SRS40E
TGME49_318180	peroxisomal membrane protein PEX16, putative
TGME49_297920	hypothetical protein
TGME49_288265	hypothetical protein
TGME49_311850	hypothetical protein
TGME49_291910	hypothetical protein
TGME49_264805	hypothetical protein
TGME49_313840	hypothetical protein
TGME49_312635	P-loop NTPase, putative
TGME49_318130	Toxoplasma gondii family E protein
TGME49_223430	hypothetical protein
TGME49_313890	hypothetical protein
TGME49_244335	hypothetical protein
TGME49_266368	hypothetical protein
TGME49_264150	hypothetical protein
TGME49_236020	BT1 family protein
TGME49_236880	hypothetical protein
TGME49_243150	Toxoplasma gondii family A protein
TGME49_256080	glycosyltransferase, group 2 family protein
TGME49_272620	hypothetical protein
TGME49_284670	flagellar associated protein
TGME49_292150	hypothetical protein
TGME49_457950	5.8S ribosomal RNA
TGME49_200250	microneme protein MIC17A
TGME49_311370	methylmalonate-semialdehyde dehydrogenase [acylating], putative
TGME49_276840	hypothetical protein
TGME49_210400	hypothetical protein
TGME49_223025	hypothetical protein
TGME49_279460	Toxoplasma gondii family B protein
TGME49_319630	hypothetical protein
TGME49_278290	Toxoplasma gondii family A protein
TGME49_314250	bradyzoite rhoptry protein BRP1
TGME49_291860	HORMA domain-containing protein
TGME49_233920	zinc finger, C3HC4 type (RING finger) domain-containing protein
TGME49_275710	hypothetical protein
TGME49_202020	DnAK-TPR
TGME49_242900	Toxoplasma gondii family A protein
TGME49_254330	lipase
TGME49_315962	hypothetical protein
TGME49_318750	deoxyribose-phosphate aldolase
TGME49_237585	hypothetical protein
TGME49_259020	bradyzoite antigen BAG1
TGME49_320715	hypothetical protein
TGME49_296340	hypothetical protein
TGME49_225400	hypothetical protein
TGME49_272265	hypothetical protein
TGME49_286040	hypothetical protein
TGME49_318650	transhydrogenase
TGME49_320500	patched family protein
TGME49_202930	IMC sutures component ISC5
TGME49_238210	EGF family domain-containing protein
TGME49_202445	hypothetical protein
TGME49_242400	calcium-dependent protein kinase CDPK2B
TGME49_227090	aspartokinase
TGME49_306455	hypothetical protein
TGME49_321710	Kinase-like domain-containing protein [Source:UniProtKB/TrEMBL;Acc:S8FBM1]
TGME49_287040	hypothetical protein
TGME49_254790	hypothetical protein
TGME49_458690	18S ribosomal RNA
TGME49_240390	calcium-dependent protein kinase
TGME49_238470	SAG-related sequence SRS22C
TGME49_243130	Toxoplasma gondii family A protein
TGME49_254780	hypothetical protein
TGME49_257925	hypothetical protein
TGME49_257810	hypothetical protein
TGME49_313440	dense granule protein GRA59
TGME49_316320	ABC transporter transmembrane region domain-containing protein
TGME49_268860	enolase 1 (ENO1)
TGME49_210095	rhoptry protein ROP43
TGME49_294260	NEK kinase
TGME49_278400	Toxoplasma gondii family A protein
TGME49_231090	hypothetical protein
TGME49_297090	hypothetical protein
TGME49_278680	hypothetical protein
TGME49_287430	hypothetical protein
TGME49_320270	nucleoside transporter, putative
TGME49_224630	zinc finger (CCCH type) motif-containing protein
TGME49_287450	hypothetical protein
TGME49_305580	ankyrin repeat-containing protein
TGME49_313050	oxidoreductase, short chain dehydrogenase/reductase family protein
TGME49_300130	apical membrane antigen 1 domain-containing protein
TGME49_254180	radial spoke protein 3 protein
TGME49_201750	Tctex-1 family protein
TGME49_202065	hypothetical protein
TGME49_202285	EGF family domain-containing protein
TGME49_202600	hypothetical protein
TGME49_205080	hypothetical protein
TGME49_211920	hypothetical protein
TGME49_217810	hypothetical protein
TGME49_221290	tRNA-Leu
TGME49_223770	hypothetical protein
TGME49_224780	SAG-related sequence SRS40B [Source:UniProtKB/TrEMBL;Acc:S8EU84]
TGME49_228310	hypothetical protein
TGME49_243110	hypothetical protein
TGME49_243120	Toxoplasma gondii family A protein
TGME49_253110	kinesin-8, putative
TGME49_266710	NEK kinase
TGME49_269810	tRNA-Trp
TGME49_278360	Toxoplasma gondii family A protein
TGME49_281460	hypothetical protein
TGME49_293830	methyltransferase domain-containing protein
TGME49_293830	methyltransferase domain-containing protein
TGME49_293890	intraflagellar transport 80 family protein
TGME49_294030	hypothetical protein
TGME49_297700	hypothetical protein
TGME49_300090	hypothetical protein
TGME49_300613	ribosomal protein L16, putative
TGME49_300621	ribosomal protein L2
TGME49_301360	phosphate transporter, putative
TGME49_313025	hypothetical protein
TGME49_314670	hypothetical protein
TGME49_315370	SAG-related sequence SRS53A
TGME49_319330	tRNA-Ser
TGME49_457860	5.8S ribosomal RNA
TGME49_458350	28S ribosomal RNA
TGME49_458720	18S ribosomal RNA
TGME49_459170	5.8S ribosomal RNA
TGME49_459540	18S ribosomal RNA
TGME49_460470	18S ribosomal RNA
TGME49_460690	18S ribosomal RNA
TGME49_461020	5.8S ribosomal RNA
TGME49_461450	5.8S ribosomal RNA
TGME49_308096	rhoptry kinase family protein (incomplete catalytic triad)
TGME49_223700	F5/8 type C domain-containing protein
TGME49_321685	hypothetical protein
TGME49_316690	hypothetical protein
TGME49_302055	ribosomal protein S12
TGME49_325400	ribosomal L37ae family protein
TGME49_210600	KRUF family protein
TGME49_309990	hypothetical protein
TGME49_321700	Kinase-like domain-containing protein [Source:UniProtKB/TrEMBL;Acc:S8F8L7]
TGME49_205210	hypothetical protein
TGME49_212910	rhomboid protease ROM3
TGME49_260530	Sel1 repeat-containing protein
TGME49_269315	hypothetical protein
TGME49_297280	hypothetical protein
TGME49_202050	hypothetical protein
TGME49_310260	hypothetical protein
TGME49_320780	hypothetical protein
TGME49_260190	microneme protein MIC13
TGME49_209180	PAN domain-containing protein
TGME49_287440	hypothetical protein
TGME49_275355	SAG-related sequence SRS47A
TGME49_280435	hypothetical protein
TGME49_225590	hypothetical protein
TGME49_203685	hypothetical protein
TGME49_255460	EGF family domain-containing protein
TGME49_203688	hypothetical protein
TGME49_285160	cyclin-dependent kinase family 5 protein
TGME49_258810	SAG-related sequence SRS27B
TGME49_459470	5.8S ribosomal RNA
TGME49_213760	hypothetical protein
TGME49_254680	hypothetical protein
TGME49_315730	apical membrane antigen 1 protein
TGME49_269310	zinc finger (CCCH type) motif-containing protein
TGME49_275790	EGF family domain-containing protein
TGME49_460100	5.8S ribosomal RNA
TGME49_232400	PAN domain-containing protein
TGME49_293790	hypothetical protein
TGME49_266600	Kazal-type serine protease inhibitor domain-containing protein
TGME49_238850	SAG-related sequence SRS22I
TGME49_227100	glutaredoxin 5
TGME49_275590	mono- or diacylglycerol acyltransferase
TGME49_313000	Toxoplasma gondii family D protein
TGME49_295662	hypothetical protein
TGME49_231860	hypothetical protein
TGME49_257970	hypothetical protein
TGME49_243170	Toxoplasma gondii family A protein
TGME49_278882	GDA1/CD39 (nucleoside phosphatase) family protein
TGME49_220560	transmembrane protein TauE, putative
TGME49_231400	tubulin/FtsZ family, GTPase domain-containing protein
TGME49_311710	hypothetical protein
TGME49_319680	hypothetical protein
TGME49_258370	rhoptry kinase family protein ROP28
TGME49_315390	SAG-related sequence SRS53C
TGME49_219742	hypothetical protein
TGME49_458170	5.8S ribosomal RNA
TGME49_203682	hypothetical protein
TGME49_319970	subtilisin SUB10
TGME49_238440	SAG-related sequence SRS22A
TGME49_305830	EF hand domain-containing protein
TGME49_321800	EGF family domain-containing protein
TGME49_297290	hypothetical protein
TGME49_304450	cation-transporting ATPase
TGME49_275390	hypothetical protein

## Sheet: 3h
3h. Genes exhibiting a fold change of ≥ 5-fold between in vitro tachyzoites and tissue cysts of T. gondii (Padj < 0.05; Ramakrishnan et al.).
Gene ID	Product Description
TGME49_305890	hypothetical protein
TGME49_275470	dense granule protein GRA15
TGME49_239580	hypothetical protein
TGME49_258220	hypothetical protein
TGME49_289710	AP2 domain transcription factor AP2IX-5
TGME49_290980	serine palmitoyltransferase SPT1
TGME49_239570	hypothetical protein
TGME49_250950	KRUF family protein
TGME49_268240	hypothetical protein
TGME49_326800	S-Adenosyl homocysteine hydrolase
TGME49_241310	hypothetical protein
TGME49_254910	hypothetical protein
TGME49_233450	SAG-related sequence SRS29A
TGME49_262050	rhoptry kinase family protein ROP39
TGME49_278965	hypothetical protein
TGME49_251740	AP2 domain transcription factor AP2XII-9
TGME49_204050	subtilisin SUB1
TGME49_286595	hypothetical protein
TGME49_226532	hypothetical protein
TGME49_226540	protein kinase
TGME49_270150	hypothetical protein
TGME49_233460	SAG-related sequence SRS29B (SAG1)
TGME49_268170	hypothetical protein
TGME49_297725	hypothetical protein
TGME49_209090	proteasome maturation factor ump1 protein
TGME49_220740	hypothetical protein
TGME49_233120	AP2 domain transcription factor AP2VIII-2
TGME49_263230	hypothetical protein
TGME49_233770	calcium-translocating P-type ATPase, PMCA-type protein
TGME49_323010	hypothetical protein
TGME49_200340	hypothetical protein
TGME49_268850	enolase 2
TGME49_242118	myosin-light-chain kinase
TGME49_313270	hypothetical protein
TGME49_254950	RNA cap guanine-N2 methyltransferase
TGME49_289800	hypothetical protein
TGME49_226755	3'5'-cyclic nucleotide phosphodiesterase PDE18
TGME49_262550	hypothetical protein
TGME49_217740	3-ketoacyl-(acyl-carrier-protein) reductase
TGME49_217880	RNA-binding protein Nova-1, putative
TGME49_269210	hypothetical protein
TGME49_250955	KRUF family protein
TGME49_289490	serine/threonine specific protein phosphatase
TGME49_295380	hypothetical protein
TGME49_257790	lysine deacetylase KDAC4
TGME49_273280	hypothetical protein
TGME49_268182	hypothetical protein
TGME49_232980	hypothetical protein
TGME49_318430	malate dehydrogenase MDH
TGME49_271420	porphobilinogen deaminase
TGME49_291890	microneme protein MIC1
TGME49_263520	microtubule associated protein SPM1
TGME49_216000	alveolin domain containing intermediate filament IMC3
TGME49_226710	hypothetical protein
TGME49_215570	AP2 domain transcription factor AP2X-11
TGME49_218930	BTB/POZ domain-containing protein
TGME49_204270	dense granule protein GRA60
TGME49_200430	cytidine and deoxycytidylate deaminase zinc-binding region domain-containing protein
TGME49_230110	hypothetical protein
TGME49_269460	basal complex component BCC5
TGME49_229260	basal complex component BCC4
TGME49_266970	ubiquitin family protein
TGME49_262750	histone lysine methyltransferase, SET, putative
TGME49_263800	hypothetical protein
TGME49_289910	haloacid dehalogenase-like hydrolase HAD2a
TGME49_262540	protein kinase, putative
TGME49_259130	4-hydroxybenzoate polyprenyl transferase
TGME49_254530	hypothetical protein
TGME49_269430	heptaprenyl diphosphate synthase COQ1
TGME49_220930	IMC sutures component ISC3
TGME49_286200	hypothetical protein
TGME49_268176	hypothetical protein
TGME49_283740	RNA recognition motif-containing protein
TGME49_308010	hypothetical protein
TGME49_236790	hypothetical protein
TGME49_220190	hypothetical protein
TGME49_319580	hypothetical protein
TGME49_209130	regulator of chromosome condensation (RCC1) repeat-containing protein
TGME49_227330	hypothetical protein
TGME49_277860	hypothetical protein
TGME49_231780	hypothetical protein
TGME49_232060	hypothetical protein
TGME49_231350	glucosamine-fructose-6-phosphate aminotransferase
TGME49_261740	rhoptry protein ROP47
TGME49_230340	apical annuli protein AAP4
TGME49_291960	rhoptry kinase family protein ROP40 (incomplete catalytic triad)
TGME49_310370	hypothetical protein
TGME49_220180	hypothetical protein
TGME49_231640	alveolin domain containing intermediate filament IMC1
TGME49_253060	WD domain, G-beta repeat-containing protein
