# Supplementary material for: Translation initiation factor eIF1.2 promotes Toxoplasma stage conversion by regulating levels of key differentiation factors
Source: Nat Commun. 2024 May 23;15:4385. doi: 10.1038/s41467-024-48685-4 (PMC11116398; doi:10.1038/s41467-024-48685-4)
Supplement: Supplementary file 8 — Source Data [file 41467_2024_48685_MOESM8_ESM.xlsx]

## Sheet: Fig. 1
Data source - Figure 1
Figure 1c
	Ratio of GFP median fluorescence intensity (Mut pop'n/WT)
	Pre-sort			Post-sort 3
	GFP median fluorescence intensity		Ratio	GFP median fluorescence intensity		Ratio
	WT	Mut pop'n	Mut pop'n/WT	WT	Mut pop'n	Mut pop'n/WT
	205	278	1.3561	1137	582	0.511873
	Ratio of tdTomato-ATG8 median fluorescence intensity (Mut pop'n/WT)
	Pre-sort			Post-sort 3
	tdTomato-ATG8 median fluorescence intensity		Ratio	tdTomato-ATG8 median fluorescence intensity		Ratio
	WT	Mut pop'n	Mut pop'n/WT	WT	Mut pop	Mut pop'n/WT
	49.8	43	0.863454	25.9	32.6	1.25869

## Sheet: Fig. 2
Data source - Figure 2
Figure 2c
	Plaque number
			well #1	well #2	well #3	Average of the 3 wells
	WT	Biological replicate #1	94	97	101	97.3333
		Biological replicate #2	44	63	59	55.3333
		Biological replicate #3	175	152	172	166.333
		Biological replicate #4	48	44	39	43.6667
		Biological replicate #5	139	172	147	152.667
		Biological replicate #6	33	32	32	32.3333
	F97L	Biological replicate #1	42	54	39	45
		Biological replicate #2	51	37	36	41.3333
		Biological replicate #3	125	115	103	114.333
		Biological replicate #4	26	37	27	30
		Biological replicate #5	95	100	88	94.3333
		Biological replicate #6	35	27	26	29.3333
Figure 2d. Plaque size
	Biological replicate #1	WT			F97L				Biological replicate #2	WT			F97L				Biological replicate #3	WT			F97L				Biological replicate #4	WT			F97L				Biological replicate #5	WT			F97L				Biological replicate #6	WT			F97L
		well #1 (mm2)	well #2 (mm2)	well #3 (mm2)	well #1 (mm2)	well #2 (mm2)	well #3 (mm2)			well #1 (mm2)	well #2 (mm2)	well #3 (mm2)	well #1 (mm2)	well #2 (mm2)	well #3 (mm2)			well #1 (mm2)	well #2 (mm2)	well #3 (mm2)	well #1 (mm2)	well #2 (mm2)	well #3 (mm2)			well #1 (mm2)	well #2 (mm2)	well #3 (mm2)	well #1 (mm2)	well #2 (mm2)	well #3 (mm2)			well #1 (mm2)	well #2 (mm2)	well #3 (mm2)	well #1 (mm2)	well #2 (mm2)	well #3 (mm2)			well #1 (mm2)	well #2 (mm2)	well #3 (mm2)	well #1 (mm2)	well #2 (mm2)	well #3 (mm2)
	Plaque #1	0.633	0.989	0.458	0.24	0.345	0.627		Plaque #1	0.334	1.5	0.342	0.414	1.032	0.469		Plaque #1	0.615	1.064	0.399	1.043	0.561	0.552		Plaque #1	0.256	0.187	0.35	0.232	0.244	0.208		Plaque #1	0.145	0.37	0.52	0.195	0.168	0.211		Plaque #1	0.198	0.226	0.318	0.3	0.288	0.36
	Plaque #2	0.624	0.8	0.24	0.277	0.177	0.543		Plaque #2	0.33	1.658	0.443	0.384	1.218	0.214		Plaque #2	0.555	1.827	0.702	0.399	0.57	0.397		Plaque #2	0.134	0.293	0.107	0.122	0.426	0.422		Plaque #2	0.215	0.162	0.362	0.289	0.296	0.12		Plaque #2	0.217	0.567	0.202	0.166	0.487	0.693
	Plaque #3	0.401	0.246	0.291	0.227	0.184	0.456		Plaque #3	0.6	0.112	0.283	0.273	0.847	0.663		Plaque #3	0.293	0.501	0.544	0.237	0.349	0.68		Plaque #3	0.236	0.246	0.124	0.023	0.296	0.205		Plaque #3	0.161	0.164	0.799	0.084	0.087	0.095		Plaque #3	0.17	0.44	0.282	0.356	0.432	0.29
	Plaque #4	0.172	0.318	0.349	0.29	0.452	0.16		Plaque #4	0.512	0.692	0.564	0.158	0.894	0.314		Plaque #4	1.402	0.495	0.321	0.287	0.158	0.382		Plaque #4	0.244	0.949	0.323	0.218	0.259	0.363		Plaque #4	0.127	1.584	0.097	0.067	0.353	0.104		Plaque #4	0.174	0.382	0.451	0.109	0.218	0.306
	Plaque #5	0.824	0.081	0.379	0.325	0.281	0.137		Plaque #5	0.251	0.451	0.885	0.099	0.379	0.228		Plaque #5	0.394	0.21	0.561	0.327	0.212	0.327		Plaque #5	0.254	0.675	0.164	0.218	0.048	0.201		Plaque #5	0.154	0.236	0.121	0.028	0.058	0.097		Plaque #5	0.156	0.699	0.227	0.097	0.173	0.253
	Plaque #6	0.246	0.001	0.155	0.483	0.171	0.442		Plaque #6	0.099	0.623	0.349	0.218	2.032	0.112		Plaque #6	0.462	0.721	0.182	0.24	0.035	0.621		Plaque #6	0.08	0.308	0.285	0.278	0.188	0.101		Plaque #6	0.199	0.251	0.685	0.698	0.087	0.248		Plaque #6	0.329	0.606	0.36	0.369	0.466	0.238
	Plaque #7	0.239	0.11	9.443	0.52	0.141	0.449		Plaque #7	0.118	0.456	0.618	0.435	0.923	0.119		Plaque #7	0.18	0.447	0.127	0.277	0.141	0.396		Plaque #7	0.087	0.453	0.093	0.162	0.088	0.172		Plaque #7	0.296	0.192	0.115	0.298	0.168	0.071		Plaque #7	0.077	0.404	0.408	0.311	0.105	0.073
	Plaque #8	0.396	0.316	0.266	0.52	0.452	0.177		Plaque #8	0.362	0.249	0.349	1.37	0.772	0.403		Plaque #8	0.724	1.291	0.082	0.514	0.769	0.954		Plaque #8	0.068	0.299	0.34	0.346	0.278	0.105		Plaque #8	0.266	0.148	0.167	0.158	0.688	0.134		Plaque #8	0.338	0.205	0.242	0.099	0.324	0.421
	Plaque #9	0.09	0.208	0.237	0.639	0.127	0.493		Plaque #9	0.215	0.419	0.372	0.523	0.371	0.074		Plaque #9	0.498	0.305	0.144	1.051	0.544	0.472		Plaque #9	0.08	0.363	0.309	0.088	0.426	0.115		Plaque #9	0.13	0.192	0.238	0.113	0.01	0.057		Plaque #9	0.397	0.87	0.115	0.185	0.266	0.211
	Plaque #10	0.284	0.226	0.548	0.25	0.405	0.175		Plaque #10	0.34	0.663	0.366	0.468	0.748	0.196		Plaque #10	0.275	0.256	0.618	0.183	0.016	0.242		Plaque #10	0.132	0.093	0.534	0.179	0.33	0.141		Plaque #10	0.205	0.05	0.178	0.134	0.202	0.077		Plaque #10	0.406	0.385	0.176	0.303	0.273	0.142
	Plaque #11	0.126	0.357	0.297	0.157	0.927	0.153		Plaque #11	0.504	0.326	0.606	0.528	0.685	0.589		Plaque #11	0.429	0.456	0.306	0.308	0.243	0.97		Plaque #11	0.14	0.197	0.259	0.084	0.538	0.087		Plaque #11	0.231	0.224	0.058	0.07	0.276	0.114		Plaque #11	0.106	0.308	0.176	0.202	0.203	0.179
	Plaque #12	0.273	0.417	0.124	0.102	0.499	0.126		Plaque #12	0.25	0.249	0.625	0.916	1.038	0.475		Plaque #12	0.234	0.571	0.341	0.214	0.287	0.322		Plaque #12	0.224	0.322	0.135	0.083	0.087	0.248		Plaque #12	0.352	0.207	0.169	0.091	0.225	0.05		Plaque #12	0.499	0.245	0.253	0.32	0.069	0.133
	Plaque #13	0.099	0.34	0.097	0.246	0.384	0.161		Plaque #13	0.246	0.171	1.052	0.291	0.622	0.817		Plaque #13	0.349	0.403	0.123	0.299	0.667	0.4		Plaque #13	0.158	0.114	0.358	0.087	0.103	0.319		Plaque #13	0.131	0.279	0.084	0.081	0.107	0.068		Plaque #13	0.434	0.335	0.522	0.206	0.318	0.254
	Plaque #14	0.441	0.543	0.591	0.131	0.941	0.211		Plaque #14	0.112	0.054	0.4	0.512	0.327	0.081		Plaque #14	0.362	0.769	0.116	0.259	1.184	0.232		Plaque #14	0.281	0.555	0.309	0.202	0.154	0.043		Plaque #14	0.184	0.355	0.228	0.198	0.225	0.094		Plaque #14	0.469	0.381	0.22	0.115	0.433	0.284
	Plaque #15	1.386	0.25	0.763	0.079	0.499	0.24		Plaque #15	0.36	0.225	0.776	0.246	0.945	1.074		Plaque #15	0.136	0.148	0.045	0.311	0.322	0.218		Plaque #15	0.37	0.151	0.142	0.14	0.093			Plaque #15	0.228	0.148	0.161	0.266	0.256	0.087		Plaque #15	0.392	0.332	0.224	0.135	0.345	0.238
	Plaque #16	0.5	0.729	0.507	0.148	0.189	0.244		Plaque #16	0.137	0.151	0.405	0.56	0.533	0.421		Plaque #16	0.254	0.841	0.17	0.715	0.406	0.186		Plaque #16	0.308	0.083	0.215	0.073	0.224			Plaque #16	0.215	0.114	0.154	0.105	0.309	0.273		Plaque #16	0.311	0.35	0.173	0.245	0.152	0.087
	Plaque #17	0.206	0.377	0.401		0.177	0.53		Plaque #17	0.121	1.27	0.285	0.75	0.747	0.501		Plaque #17	0.186	0.431	0.428	1.125	0.671	0.171		Plaque #17	0.419	0.034	0.279	0.06	0.141			Plaque #17	0.476	0.154	0.07	0.093	0.158	0.151		Plaque #17	0.204	0.131	0.217	0.145	0.149	0.09
	Plaque #18	0.492	0.335	0.236		1.003	0.275		Plaque #18	0.356	0.371	0.18	0.669	0.618	0.676		Plaque #18	0.173	0.382	0.267	0.249	0.196	0.139		Plaque #18	0.292	0.128	0.259		0.056			Plaque #18	0.776	0.09	0.067	0.047	0.036	0.054		Plaque #18	0.42	0.429	0.172			0.426
	Plaque #19	0.099	0.353	0.211		0.283	0.082		Plaque #19	0.233	0.392	0.475	0.382	1.1	0.581		Plaque #19	0.341	0.45	0.391	0.088	0.378	0.456		Plaque #19	0.397	0.342	0.205		0.168			Plaque #19	0.177	0.281	0.068	0.262	0.026	0.264		Plaque #19	0.391	0.273	0.123			0.284
	Plaque #20	0.167	0.499	0.102		0.212	0.22		Plaque #20	0.092	0.129	0.661	0.222	0.911	0.743		Plaque #20	0.144	0.18	0.249	0.418	0.198	0.432		Plaque #20	0.86	0.117			0.108			Plaque #20	0.464	0.185	0.292	0.091	0.07	0.16		Plaque #20	0.57	0.112	0.499			0.423
	Plaque #21	0.38	0.164	0.088		0.11	0.136		Plaque #21	0.246	0.632	0.484	0.336	0.658	0.529		Plaque #21	0.687	0.106	0.308	1.326	0.075	0.287		Plaque #21	0.497	0.349			0.235			Plaque #21	0.144	0.266	0.09	0.131	0.185	0.252		Plaque #21	0.211	0.242	0.384			0.181
	Plaque #22	0.336	0.226	0.212		0.151	0.102		Plaque #22	0.113	0.674	0.176	0.637	0.773	0.699		Plaque #22	0.138	0.489	0.859	0.312	0.198	0.148		Plaque #22	0.454	0.349			0.305			Plaque #22	0.494	0.829	0.125	0.151	0.087	0.103		Plaque #22	0.634	0.081	0.38			0.17
	Plaque #23	0.776	0.466	0.254		1.345	0.167		Plaque #23	0.142	0.798	0.374	0.879	0.584	1.105		Plaque #23	0.327	0.28	0.183	0.416	0.063	0.218		Plaque #23	0.201	0.075			0.037			Plaque #23	0.494	0.199	0.235	0.442	0.296	0.271		Plaque #23	0.392	0.125	0.149			0.108
	Plaque #24	0.363	0.472	0.377		0.389	0.065		Plaque #24	0.151	0.456	0.748	0.474	0.821	0.76		Plaque #24	0.098	0.144	0.596	0.171	0.157	0.4		Plaque #24	0.1	0.137			0.125			Plaque #24	0.229	0.47	0.744	0.131	0.154	0.087		Plaque #24	0.388	0.387	0.415			0.321
	Plaque #25	0.668	0.291	0.11		0.431	0.032		Plaque #25	0.387	0.23	0.577	0.427	0.724	0.461		Plaque #25	0.098	0.107	0.286	0.299	0.054	0.319		Plaque #25	0.175	0.332			0.056			Plaque #25	0.162	0.184	0.115	0.122	0.571	0.161		Plaque #25	0.378	0.224	0.463			0.075
	Plaque #26	0.253	0.206	0.086		0.129	0.035		Plaque #26	0.169	0.262	0.555	0.308	0.641	0.78		Plaque #26	0.199	0.673	0.259	0.167	0.086	0.081		Plaque #26	0.268	0.305						Plaque #26	0.152	0.174	0.537	0.306	0.07	0.201		Plaque #26		0.195	0.333
	Plaque #27	0.192	0.38	0.451		0.082			Plaque #27	0.5	0.538	0.735	0.523	0.696	1.019		Plaque #27	0.007	0.166	0.097	0.736	0.104	0.116		Plaque #27	0.197	0.591						Plaque #27	0.204	0.417	0.406	0.251	0.238	0.221		Plaque #27		0.211	0.247
	Plaque #28	0.363	0.583	0.513		0.164			Plaque #28	0.682	0.637	1.168	1.295	0.584	0.664		Plaque #28	0.214	0.069	0.248	0.526	0.106	0.232		Plaque #28	0.1	0.299						Plaque #28	0.296	0.07	0.103	0.078	0.091	0.16		Plaque #28		0.631	0.263
	Plaque #29	0.605	0.219	0.305		0.168			Plaque #29	0.905	0.432	0.231	0.496	0.644	0.856		Plaque #29	0.202	0.237	0.095	0.101	0.073	0.444		Plaque #29	0.761	0.511						Plaque #29	0.282	1.135	0.238	0.037	0.175	0.125		Average	0.33044	0.349143	0.2855	0.215471	0.276529	0.2496
	Plaque #30	0.788	0.348	0.287		0.177			Plaque #30	0.206	0.683	0.436	0.369		0.814		Plaque #30	0.161	0.18	1.032	0.226	0.519	0.242		Plaque #30	0.551	0.575						Plaque #30	0.604	0.167	0.168	0.211	0.182	0.08		Average of the 3 wells	0.321694			0.2472
	Plaque #31	0.079	0.517	0.287		0.249			Plaque #31	0.654	0.833	2.225	0.469		0.535		Plaque #31	0.352	0.082	0.725	0.311	0.132	0.985		Plaque #31	0.363	0.252						Plaque #31	0.071	0.179	0.043	0.138	0.481	0.122
	Plaque #32	1.118	0.158	0.141		0.134			Plaque #32	0.488	0.76	0.732	1.356		0.134		Plaque #32	0.199	0.092	0.161	0.108	0.284	0.273		Plaque #32	0.453	0.309						Plaque #32	0.264	0.063	0.33	0.168	0.054	0.141
	Plaque #33	0.277	0.151	0.528					Plaque #33	0.513	0.865	0.48	0.429		0.308		Plaque #33	0.347	0.292	0.528	0.111	0.223	0.451		Plaque #33	0.332	0.309						Plaque #33	0.144	0.071	0.091	0.083	0.265	0.134
	Plaque #34	0.198	0.123	0.603					Plaque #34		0.664	1.24	0.635				Plaque #34	0.747	0.098	0.186	0.173	0.13	0.333		Plaque #34	0.453	0.537						Plaque #34	0.155	0.132	0.256	0.066	0.172	0.087
	Plaque #35	0.123	0.777	0.353					Plaque #35		0.142	0.295	0.632				Plaque #35	0.129	0.434	0.346	0.104	0.132	0.16		Plaque #35	0.356	0.134						Plaque #35	0.299	0.195	0.204	0.048	0.091	0.088
	Plaque #36	0.086	0.67	0.162					Plaque #36		1.365	0.154	0.477				Plaque #36	0.185	0.139	0.248	0.119	0.072	0.296		Plaque #36	0.147							Plaque #36	0.209	0.081	0.672	0.083	0.208	0.077
	Plaque #37	0.054	0.828	0.591					Plaque #37		0.549	0.185	0.333				Plaque #37	1.32	0.804	0.501	0.154	0.091	0.127		Plaque #37	0.269							Plaque #37	0.298	0.226	0.251	0.265	0.155	0.044
	Plaque #38	0.787	0.302	0.261					Plaque #38		0.363	0.157	0.305				Plaque #38	0.22	0.278	0.478	0.094	0.136	0.107		Plaque #38	0.266							Plaque #38	0.208	0.342	0.158	0.228	0.108	0.169
	Plaque #39	0.565	0.432	0.298					Plaque #39		0.251	0.112	0.34				Plaque #39	0.676	0.215	1.681	0.157	0.097	0.486		Plaque #39	0.427							Plaque #39	0.198	0.152	0.033	0.265	0.142	0.178
	Plaque #40	0.291	0.345	0.291					Plaque #40		0.853	0.224	0.209				Plaque #40	0.117	0.485	0.853	0.127	0.236	0.161		Plaque #40	0.279							Plaque #40	0.202	0.617	0.167	0.182	0.161	0.128
	Plaque #41	0.333	0.478	0.305					Plaque #41		0.578	0.6					Plaque #41	0.23	1.139	0.273	0.113	1.007	0.108		Plaque #41	0.546							Plaque #41	0.528	0.207	0.038	0.224	0.169	0.04
	Plaque #42	0.196	0.509	0.626					Plaque #42		0.908	0.26					Plaque #42	0.155	0.778	0.569	0.283	0.772	0.182		Plaque #42	0.365							Plaque #42	0.175	0.315	0.081	0.103	0.107	0.098
	Plaque #43	0.544	0.16	0.227					Plaque #43		0.44	0.414					Plaque #43	0.129	0.337	0.35	0.207	0.28	0.341		Plaque #43	0.224							Plaque #43	0.366	0.154	0.118	0.142	0.098	0.125
	Plaque #44	0.268	0.448	0.429					Plaque #44		0.565	0.423					Plaque #44	0.167	0.702	1.051	0.17	0.186	0.116		Average	0.297767	0.313514	0.252105	0.152647	0.20052	0.195		Plaque #44	0.151	0.677	0.057	0.212	0.473	0.538
	Plaque #45	0.107	0.164	0.236					Plaque #45		0.653	0.311					Plaque #45	0.23	0.403	0.423	0.202	0.35	0.226		Average of the 3 wells	0.287796			0.182722				Plaque #45	0.161	0.275	0.171	0.194	0.097	0.1
	Plaque #46	0.343	0.208	0.179					Plaque #46		1.445	0.267					Plaque #46	0.136	0.292	0.426	0.661	0.201	0.38										Plaque #46	0.158	0.226	0.034	0.383	0.087	0.138
	Plaque #47	0.411	0.307	0.151					Plaque #47		0.623	0.121					Plaque #47	0.315	0.259	0.382	0.287	0.481	0.306										Plaque #47	0.085	0.103	0.555	0.276	0.225	0.145
	Plaque #48	0.386	0.003	0.148					Plaque #48		3.399	0.009					Plaque #48	0.157	0.248	0.551	0.404	1.503	0.61										Plaque #48	0.179	0.115	0.14	0.09	0.225	0.073
	Plaque #49	0.353	0.728	0.155					Plaque #49		0.326	0.199					Plaque #49	0.434	0.95	0.306	0.23	0.245	0.173										Plaque #49	0.1	0.152	0.151	0.275	0.179	0.138
	Plaque #50	0.168	0.691	0.066					Plaque #50		0.394	0.042					Plaque #50	0.305	0.106	0.618	0.434	0.495	0.126										Plaque #50	0.125	0.195	0.121	0.222	0.647	0.105
	Plaque #51	0.131	0.205	0.127					Plaque #51		0.638	0.339					Plaque #51	0.259	0.215	0.56	0.336	0.311	0.297										Plaque #51	0.14	0.094	0.094	0.114	0.234	0.103
	Plaque #52	0.482	0.167	0.097					Plaque #52		0.558	0.84					Plaque #52	0.082	0.396	0.252	1.083	0.676	0.1										Plaque #52	0.14	0.05	0.083	0.14	0.234	0.024
	Plaque #53	0.989	0.154						Plaque #53		0.535	0.424					Plaque #53	0.062	0.122	0.737	0.894	0.233	0.214										Plaque #53	0.104	0.083	0.03	0.121	0.043	0.056
	Plaque #54	0.545							Plaque #54		0.33	0.374					Plaque #54	0.082	0.324	0.1	0.56	0.127	0.403										Plaque #54	0.147	0.091	0.128	0.147	0.053
	Plaque #55	0.633							Plaque #55		0.238	0.404					Plaque #55	0.19	0.171	0.286	0.497	0.154	0.309										Plaque #55	0.06	0.216	0.236	0.242	0.046
	Plaque #56	0.615							Average	0.325091	0.614145	0.479109	0.508675	0.788517	0.527697		Plaque #56	0.067	0.305	0.529	0.337	0.212	0.363										Plaque #56	0.088	0.124	0.194	0.101	0.184
	Plaque #57	0.318							Average of the 3 wells	0.472782			0.608296				Plaque #57	0.136	0.207	0.62	0.142	0.431	0.577										Plaque #57	0.118	0.158	0.226	0.199	0.095
	Plaque #58	0.502															Plaque #58	0.066	0.791	0.204	0.359	0.311	0.34										Plaque #58	0.291	0.195	0.536	0.36	0.239
	Plaque #59	1.075															Plaque #59	0.123	0.24	0.426	0.13	0.529	0.334										Plaque #59	0.122	0.319	0.252	0.098	0.081
	Plaque #60	1.127															Plaque #60	0.104	0.207	0.529	0.314	0.358	0.33										Plaque #60	0.174	0.694	0.204	0.59	0.074
	Plaque #61	0.266															Plaque #61	0.166	0.215	0.574	0.1	0.421	0.151										Plaque #61	0.349	0.168	0.137	0.289	0.084
	Plaque #62	2.015															Plaque #62	0.127	0.248	0.232	0.212	0.58	0.045										Plaque #62	0.254	0.309	0.216	0.254	0.154
	Plaque #63	0.437															Plaque #63	0.488	0.132	0.5	0.129	0.145	0.079										Plaque #63	0.349	0.292	0.047	0.083	0.234
	Plaque #64	0.268															Plaque #64	0.214	0.763	0.287	0.33	0.104	0.174										Plaque #64	0.187	0.218	0.815	0.15	0.289
	Plaque #65	0.208															Plaque #65	0.34	0.781	0.086	0.038	0.35	0.041										Plaque #65	0.215	0.222	0.35	0.301	0.197
	Plaque #66	0.155															Plaque #66	0.645	0.145	0.33	0.193	0.353	0.075										Plaque #66	0.345	0.356	0.179	0.207	0.06
	Plaque #67	0.475															Plaque #67	1.13	0.349	0.813	0.164	0.554	0.189										Plaque #67	0.557	0.289	0.185	0.118	0.164
	Plaque #68	0.61															Plaque #68	0.289	0.095	0.377	0.778	0.457	0.098										Plaque #68	0.147	0.157	0.202	0.192	0.113
	Plaque #69	0.203															Plaque #69	0.136	0.117	0.135	0.192	0.432	0.076										Plaque #69	0.155	0.541	0.118	0.11	0.06
	Plaque #70	0.218															Plaque #70	0.756	1.36	0.205	0.727	0.533											Plaque #70	0.097	0.403	0.137	0.145	0.056
	Plaque #71	0.466															Plaque #71	1.15	0.536	0.377	0.054	0.264											Plaque #71	0.241	0.107	0.681	0.13	0.036
	Plaque #72	0.072															Plaque #72	0.35	0.341	0.251	0.163	0.182											Plaque #72	0.11	0.571	0.198	0.154	0.053
	Plaque #73	0.182															Plaque #73	0.057	0.11	0.053	0.204	0.069											Plaque #73	0.131	0.386	0.343	0.177	0.04
	Plaque #74	0.202															Plaque #74	0.409	0.098	0.135	0.176	0.098											Plaque #74	0.273	0.162	0.298	0.14	0.075
	Plaque #75	0.112															Plaque #75	0.13	0.103	0.633	0.207	0.352											Plaque #75	0.177	0.258	0.295	0.185
	Average	0.418867	0.365566	0.473827	0.289625	0.355563	0.247615										Plaque #76	0.299	0.127	0.399	0.078	0.126											Plaque #76	0.161	0.211	0.197	0.172
	Average of the 3 wells	0.41942			0.297601												Plaque #77	0.215	0.274	0.557	0.239	0.081											Plaque #77	0.091	0.11	0.097	0.056
																	Plaque #78	0.356	0.359	0.126	0.142	0.511											Plaque #78	0.172	0.175	0.179	0.13
																	Plaque #79	0.676	0.45	0.274	0.177	0.167											Plaque #79	0.134	0.208	0.108
																	Plaque #80	0.41	0.135	0.174	0.069	0.183											Plaque #80	0.261	0.113	0.033
																	Plaque #81	0.149	0.297	0.739	0.072	0.001											Plaque #81	0.068	0.308	1.055
																	Plaque #82	0.374	0.629	0.511	0.123	0.132											Plaque #82	0.299	0.103	0.144
																	Plaque #83	0.265	0.489	0.747	0.084	0.491											Plaque #83	0.184	0.13	0.175
																	Plaque #84	0.425	0.39	0.613	0.13	0.358											Plaque #84	0.142	0.269	0.128
																	Plaque #85	0.365	0.892	0.183	0.076	0.245											Plaque #85	0.134	0.083	0.205
																	Plaque #86	0.403	0.338	0.762	1.326	0.207											Plaque #86	0.278	0.929	0.187
																	Plaque #87	0.358	0.163	0.101		0.273											Plaque #87	0.55	0.151	0.205
																	Plaque #88	0.149	0.116	0.133		0.147											Plaque #88	0.278	0.359	0.131
																	Plaque #89	0.136	0.107	0.529		0.125											Plaque #89	0.174	0.265	0.103
																	Plaque #90	0.095	0.555	0.548		0.236											Plaque #90	0.074	0.785	0.164
																	Plaque #91	0.595	0.352	1.596		0.088											Plaque #91	0.05	0.184	0.228
																	Plaque #92	0.476	0.114	1.59		0.113											Plaque #92	0.075	0.342	0.122
																	Plaque #93	1.121	0.045	0.001		0.104											Plaque #93	0.095	0.191	0.43
																	Plaque #94	0.425	0.167	1.068		0.224											Plaque #94	0.154	0.41	0.115
																	Plaque #95	0.511	0.188	0.485		0.11											Plaque #95	0.179	0.201	0.107
																	Plaque #96	0.315	0.261	0.311		0.208											Plaque #96	0.205	0.367	0.892
																	Plaque #97	0.362	0.614	0.38		0.372											Plaque #97	0.162	0.132	0.207
																	Plaque #98	0.418	0.106	0.591		0.125											Plaque #98	0.118	0.675	0.167
																	Plaque #99	0.234	0.088	0.402		0.139											Plaque #99	0.295	0.211	0.066
																	Plaque #100	0.504	0.36	0.296		0.155											Plaque #100	0.147	0.282	0.154
																	Plaque #101	0.198	0.331	0.444		0.139											Plaque #101	0.127	0.249	0.189
																	Plaque #102	0.495	0.334	0.725		0.416											Plaque #102	0.403	0.266	0.081
																	Plaque #103	0.237	0.284	0.189		0.179											Plaque #103	0.077	0.097	0.056
																	Plaque #104	0.289	1.086	0.434		0.249											Plaque #104	0.057	0.239	0.054
																	Plaque #105	0.126	0.344	0.463		0.308											Plaque #105	0.201	0.742	0.064
																	Plaque #106	0.239	0.393	0.829		0.086											Plaque #106	0.225	0.402	0.087
																	Plaque #107	0.293	0.334	0.463		0.425											Plaque #107	0.489	0.216	0.098
																	Plaque #108	0.897	0.258	0.409		0.117											Plaque #108	0.157	0.977	0.192
																	Plaque #109	0.492	0.157	0.522													Plaque #109	0.144	0.131	0.073
																	Plaque #110	0.27	0.362	0.375													Plaque #110	0.242	0.33	0.142
																	Plaque #111	0.399	0.315	0.355													Plaque #111	0.195	0.194	0.128
																	Plaque #112	0.158	0.169	0.867													Plaque #112	0.167	0.295	0.093
																	Plaque #113	0.126	0.267	1.054													Plaque #113	0.185	0.064	0.051
																	Plaque #114	0.762	0.108	0.258													Plaque #114	0.212	0.058	0.113
																	Plaque #115	0.133	0.629	0.552													Plaque #115	0.289	0.122	0.038
																	Plaque #116	0.251	0.425	0.51													Plaque #116	0.288	0.114	0.147
																	Plaque #117	0.116	0.551	0.472													Plaque #117	0.151	0.094	0.182
																	Plaque #118	0.062	0.264	0.52													Plaque #118	0.221	0.333	0.121
																	Plaque #119	0.078	0.243	0.242													Plaque #119	0.145	0.266	0.09
																	Plaque #120	0.054	0.456	0.319													Plaque #120	0.202	0.343	0.03
																	Plaque #121	0.05	1.121	0.381													Plaque #121	0.605	0.427
																	Plaque #122	0.086	0.113	0.271													Plaque #122	0.202	0.248
																	Plaque #123		0.091	0.519													Plaque #123	0.594	0.283
																	Plaque #124		0.111	0.421													Plaque #124	0.115	0.085
																	Plaque #125		0.063	0.166													Plaque #125	0.161	0.115
																	Plaque #126			0.445													Plaque #126	0.165	0.424
																	Plaque #127			0.287													Plaque #127	0.583	0.266
																	Plaque #128			0.443													Plaque #128	0.184	0.318
																	Plaque #129			0.1													Plaque #129	0.158	0.208
																	Plaque #130			0.091													Plaque #130	0.188	0.083
																	Plaque #131			0.104													Plaque #131	0.272	0.188
																	Plaque #132			0.063													Plaque #132	0.568	0.113
																	Average	0.325344	0.377024	0.427083	0.326837	0.291398	0.306928										Plaque #133	0.232	0.187
																	Average of the 3 wells	0.376484			0.308388												Plaque #134		0.108
																																	Plaque #135		0.088
																																	Plaque #136		0.295
																																	Plaque #137		0.246
																																	Plaque #138		0.054
																																	Plaque #139		0.078
																																	Plaque #140		0.246
																																	Plaque #141		0.097
																																	Plaque #142		0.134
																																	Plaque #143		0.348
																																	Plaque #144		0.158
																																	Plaque #145		0.103
																																	Plaque #146		0.097
																																	Plaque #147		0.054
																																	Plaque #148		0.08
																																	Average	0.224992	0.257392	0.207308	0.179231	0.17427	0.132849
																																	Average of the 3 wells	0.229898			0.162117
Figure 2f
	The percentage of tdTomato(+) cells in total ungated population
		WT	F97L
	Biological replicate #1	87.2	77.7
	Biological replicate #2	75	76.4
	Biological replicate #3	42.9	63.9
	Biological replicate #4	31.4	37.8
	Biological replicate #5	47.4	90.3
Figure 2g
	tdTomato intensity for tdTomato(+) population
		WT	F97L
	Biological replicate #1	910	2089
	Biological replicate #2	835	888
	Biological replicate #3	399	770
	Biological replicate #4	380	1099
	Biological replicate #5	658	1165
Figure 2i
	The percentage of GFP(+) cells in total ungated population
		WT	F97L
	Biological replicate #1	86.3	52.9
	Biological replicate #2	81.8	43.1
	Biological replicate #3	53.1	27
	Biological replicate #4	47.1	18.2
	Biological replicate #5	85	41.1
Figure 2j
	GFP intensity for GFP(+) population
		WT	F97L
	Biological replicate #1	18764	7529
	Biological replicate #2	14961	4281
	Biological replicate #3	8318	4024
	Biological replicate #4	12815	5989
	Biological replicate #5	9491	3273
Figure 2l
	Cyst count in 16 image fields
	Biological replicates	Genotype	Cystsnumber
	1	WT	122
	2	WT	169
	3	WT	159
	1	F97L	6
	2	F97L	2
	3	F97L	16
Figure 2n
	DBA mean fluorescence intensity
	Biological replicate #1	WT	F97L		Biological replicate #2	WT	F97L		Biological replicate #3	WT	F97L
	Vacuole #1	1323.73	146.595		Vacuole #1	821.211	116.777		Vacuole #1	639.272	266.288
	Vacuole #2	844.505	304.491		Vacuole #2	791.744	209.674		Vacuole #2	2182.84	265.564
	Vacuole #3	962.701	312.22		Vacuole #3	1278.52	225.679		Vacuole #3	1552.41	414.391
	Vacuole #4	2222.75	135.606		Vacuole #4	2519.7	166.343		Vacuole #4	1047.41	674.245
	Vacuole #5	1533.9	106.859		Vacuole #5	669.25	63.393		Vacuole #5	936.647	1350.93
	Vacuole #6	2301.31	1064.38		Vacuole #6	690.851	455.666		Vacuole #6	705.205	1118.38
	Vacuole #7	1958.01	347.986		Vacuole #7	259.304	38.589		Vacuole #7	2422.12	785.365
	Vacuole #8	2137.6	345.38		Vacuole #8	698.341	50.968		Vacuole #8	680.453	651.938
	Vacuole #9	2004.22	136.812		Vacuole #9	2957.14	853.667		Vacuole #9	2556.7	167.692
	Vacuole #10	2027.87	38.118		Vacuole #10	651.209	120.347		Vacuole #10	2072.18	1021.99
	Vacuole #11	2126.16	495.75		Vacuole #11	1176.72	384.456		Vacuole #11	366.08	667.853
	Vacuole #12	643.276	428.815		Vacuole #12	2270.13	50.076		Vacuole #12	1156.92	209.039
	Vacuole #13	557.843	469.666		Vacuole #13	910.668	146.33		Vacuole #13	1435.17	657.966
	Vacuole #14	1923.42	682.178		Vacuole #14	1008.7	421.847		Vacuole #14	520.187	629.805
	Vacuole #15	1289.51	504.305		Vacuole #15	157.696	266.583		Vacuole #15	893.877	463.379
	Vacuole #16	970.777	32.712		Vacuole #16	140.042	151.528		Vacuole #16	1563.33	453.653
	Vacuole #17	1715.86	376.684		Vacuole #17	2485.04	260.312		Vacuole #17	490.92	191.747
	Vacuole #18	2055.27	48.507		Vacuole #18	2771.81	1108.5		Vacuole #18	1270.82	1486.07
	Vacuole #19	273.437	417.802		Vacuole #19	783.419	56.956		Vacuole #19	1554.22	388.227
	Vacuole #20	611.386	156.703		Vacuole #20	2116.46	161.717		Vacuole #20	980.491	537.419
	Vacuole #21	3429.25	113.093		Vacuole #21	1118.82	70.535		Vacuole #21	1519.02	306.47
	Vacuole #22	821.625	172.433		Vacuole #22	998.95	757.343		Vacuole #22	1278.24	95.929
	Vacuole #23	706.172	311.265		Vacuole #23	647.541	237.187		Vacuole #23	1287.83	107.045
	Vacuole #24	573.893	169.802		Vacuole #24	3046.03	186.801		Vacuole #24	1620.72	194.71
	Vacuole #25	514.964	174.955		Vacuole #25	335.293	107.804		Vacuole #25	1002.8	143.204
	Vacuole #26	613.842	204.357		Vacuole #26	1132.53	66.09		Vacuole #26	1540.57	63.415
	Vacuole #27	637.088	139.194		Vacuole #27	1162.78	135.974		Vacuole #27	1972.48	462.899
	Vacuole #28	924.086	141.317		Vacuole #28	2002.07	116.395		Vacuole #28	1513.01	271.671
	Vacuole #29	699.018	119.634		Vacuole #29	1311.62	743.378		Vacuole #29	1258.89	375.019
	Vacuole #30	1839.26	364.625		Vacuole #30	1684.67	53.915		Vacuole #30	1029.85	428.462
	Vacuole #31	514.809	486.371		Vacuole #31	2001.35	57.969		Vacuole #31	736.573	440.15
	Vacuole #32	593.425	289.026		Vacuole #32	1388.02	163.497		Vacuole #32	2690.96	385.632
	Vacuole #33	468.914	823.134		Vacuole #33	950.161	918.284		Vacuole #33	2298.79	397.575
	Vacuole #34	2099.85	372.438		Vacuole #34	1212.86	427.516		Vacuole #34	2250.65	368.091
	Vacuole #35	1688.13	803.104		Vacuole #35	913.607	269.066		Vacuole #35	2331.11	151.525
	Vacuole #36	1203.43	282.427		Vacuole #36	716.856	923.088		Vacuole #36	1588.35	104.926
	Vacuole #37	337.478	22.674		Vacuole #37	654.481	788.373		Vacuole #37	717.12	643.096
	Vacuole #38	1056.24	59.291		Vacuole #38	1425.42	902.72		Vacuole #38	6914.17	81.173
	Vacuole #39	2088.79	39.844		Vacuole #39	1103.17	135.309		Vacuole #39	906.802	79.276
	Vacuole #40	2925.26	19.834		Vacuole #40	382.93	119.511		Vacuole #40	1198.33	116.147
	Vacuole #41	3276.59	87.661		Vacuole #41	529.372	116.184		Vacuole #41	2426.09	53.633
	Vacuole #42	3654.43	57.882		Vacuole #42	1694.98	77.819		Vacuole #42	1592.84	63.981
	Vacuole #43	2475.06	89.814		Vacuole #43	955.706	236.43		Vacuole #43	864.886	92.845
	Vacuole #44	2358.03	99.104		Vacuole #44	814.215	151.141		Vacuole #44	757.473	263.07
	Vacuole #45	1707.51	154.222		Vacuole #45	1964.9	194.363		Vacuole #45	1076.15	354.624
	Vacuole #46	1332.19	248.938		Vacuole #46	857.028	872.082		Vacuole #46	2015.67	112.116
	Vacuole #47	1449.24	155.32		Vacuole #47	753.043	1067.69		Vacuole #47	2685.6	59.875
	Vacuole #48	1748.51	114.295		Vacuole #48	505.453	635.637		Vacuole #48	1246.18	106.097
	Vacuole #49	219.94	174.601		Vacuole #49	1148.67	1619.22		Vacuole #49	2125.59	58.867
	Vacuole #50	226.79	94.184		Vacuole #50	1327.12	111.604		Vacuole #50	2004.55	63.775
	Vacuole #51	792.708	164.276		Vacuole #51	2024.96	83.453		Vacuole #51	1811.09	16.75
	Vacuole #52	1464.25	34.653		Vacuole #52	536.702	123.072		Vacuole #52	1295.41	484.84
	Vacuole #53	2463.25	124.934		Vacuole #53	1751.39	148.276		Vacuole #53	1585.27	89.523
	Vacuole #54	1975.64	134.648		Vacuole #54	1238.47	231.214		Vacuole #54	1798.39	38.286
	Vacuole #55	1329.99	131.838		Vacuole #55	2311.62	184.107		Vacuole #55	5961.59	142.875
	Vacuole #56	5085.4	270.865		Vacuole #56	3293.6	165.727		Vacuole #56	2415.59	69.024
	Vacuole #57	1972.26	330.104		Vacuole #57	627.055	76.836		Vacuole #57	2943.61	59.346
	Vacuole #58	2080.45	586.582		Vacuole #58	1195.86	193.645		Vacuole #58	2369.53	172.558
	Vacuole #59	1975.63	332.487		Vacuole #59	328.032	733.836		Vacuole #59	2519.74	93.788
	Vacuole #60	1617.71	27.035		Vacuole #60	506.562	38.355		Vacuole #60	1698.91	582.519
	Vacuole #61	2067.03	95.958		Vacuole #61	3127.56	667.844		Vacuole #61	900.689	131.678
	Vacuole #62	1074.99	517.552		Vacuole #62	956.813	150.884		Vacuole #62	1407.11	394.286
	Vacuole #63	1048.19	461.677		Vacuole #63	770.744	605.223		Vacuole #63	1110.76	308.571
	Vacuole #64	541.131	483.975		Vacuole #64	1022.52	186.111		Vacuole #64	1014.88	300.098
	Vacuole #65	881.648	229.076		Vacuole #65	1110.66	59.484		Vacuole #65	862.693	104.88
	Vacuole #66	872.443	405.118		Vacuole #66	1196.1	119.62		Vacuole #66	2360.53	302.956
	Vacuole #67	812.839	430.988		Vacuole #67	1718.22	95.801		Vacuole #67	1204.48	549.501
	Vacuole #68	529.243	185.746		Vacuole #68	885.756	83.028		Vacuole #68	749.352	122.588
	Vacuole #69	452.039	162.212		Vacuole #69	1363.16	92.149		Vacuole #69	1201.54	559.508
	Vacuole #70	889.17	41.754		Vacuole #70	1281.78	61.381		Vacuole #70	974.47	909.093
	Vacuole #71	1183.28	768.991		Vacuole #71	2546.92	319.24		Vacuole #71	2000.6	997.913
	Vacuole #72	1249.45	121.408		Vacuole #72	808.343	387.047		Vacuole #72	2472.06	796.571
	Vacuole #73	1069.53	101.973		Vacuole #73	926.635	14.406		Vacuole #73	2389.07	174.786
	Vacuole #74	1222.92	50.177		Vacuole #74	925.734	59.213		Vacuole #74	378.027	270.977
	Vacuole #75	1049.24	92.931		Vacuole #75	1223.95	47.124		Vacuole #75	2544.63	102.61
	Vacuole #76	1204.33	643.949		Vacuole #76	839.422	30.982		Vacuole #76	1381.45	113.386
	Vacuole #77	1055.09	122.297		Vacuole #77	1904.78	40.285		Vacuole #77	443.895	57.51
	Vacuole #78	1160.09	470.49		Vacuole #78	1724.57	19.25		Vacuole #78	1989.61	938.769
	Vacuole #79	1150.36	247.169		Vacuole #79	1355.83	40.49		Vacuole #79	1153.23	716.838
	Vacuole #80	1346.9	384.968		Vacuole #80	1549.19	43.893		Vacuole #80	1059.7	587.683
	Vacuole #81	1796.91	461.036		Vacuole #81	3915.57	44.069		Vacuole #81	365.949	324.96
	Vacuole #82	1401.48	419.323		Vacuole #82	2375.86	43.103		Vacuole #82	356.855	469.204
	Vacuole #83	969.656	1098.61		Vacuole #83	3041.65	307.369		Vacuole #83	1985.98	392.59
	Vacuole #84	397.811	632.161		Vacuole #84	2487.52	80.483		Vacuole #84	1287.22	142.226
	Vacuole #85	513.175	1046.11		Vacuole #85	1156.56	95.585		Vacuole #85	1069.32	441.666
	Vacuole #86	375.518	478.659		Vacuole #86	1841.2	92.522		Vacuole #86	1434.99	310.287
	Vacuole #87	458.996	360.708		Vacuole #87	442.991	150.519		Vacuole #87	933.692	828.59
	Vacuole #88	1468.52	204.303		Vacuole #88	939.748	64.783		Vacuole #88	1181.65	424.91
	Vacuole #89	713.35	354.381		Vacuole #89	751.63	164.925		Vacuole #89	1743.94	173.083
	Vacuole #90	708.365	447.681		Vacuole #90	550.264	238.098		Vacuole #90	1693.74	201.049
	Vacuole #91	528.822	508.833		Vacuole #91	1173.93	50.374		Vacuole #91	1736.23	24.8
	Vacuole #92	980.186	1062.19		Vacuole #92	3533.83	37.075		Vacuole #92	2213.12	271.12
	Vacuole #93	419.641	91.207		Vacuole #93	3258.16	198.073		Vacuole #93	1895.89	89.101
	Vacuole #94	876.245	1193.89		Vacuole #94	1209.33	79.93		Vacuole #94	314.094	106.018
	Vacuole #95	1228.26	340.594		Vacuole #95	4294.74	121.611		Vacuole #95	1118.41	72.324
	Vacuole #96	710.65	1458.7		Vacuole #96	424.902	65.151		Vacuole #96	925.832	180.569
	Vacuole #97	1034.9	72.494		Vacuole #97	2080.95	386.178		Vacuole #97	770.123	1097.52
	Vacuole #98	329.386	1064.91		Vacuole #98	1199	49.458		Vacuole #98	1351.03	1168.24
	Vacuole #99	453.612	1805.89		Vacuole #99	1872.84	35.302		Vacuole #99	1706.18	1133.81
	Vacuole #100	1208.72	946.429		Vacuole #100	1362.75	74.158		Vacuole #100	919.812	1034.27
	Vacuole #101	648.72	799.614		Vacuole #101	1412.51	43.574		Vacuole #101	733.665	174.196
	Vacuole #102	1203.14	551.582		Vacuole #102	2100.76			Vacuole #102	1562.74	1080.3
	Vacuole #103	1448.47	276.273		Vacuole #103	1795.23			Vacuole #103	2030.99	859.126
	Vacuole #104	1617.69	850.436		Vacuole #104	1502.22			Vacuole #104	1209.88	297.717
	Vacuole #105	1362.97	119.348		Vacuole #105	1466.6			Vacuole #105	866.792	255.161
	Vacuole #106	1146.87	275.51		Vacuole #106	1862.12			Vacuole #106	1795.8
	Vacuole #107	615.598	199.559		Vacuole #107	2615.61			Vacuole #107	947.007
	Vacuole #108	151.905	1319.54						Vacuole #108	2214.18
	Vacuole #109	1300.82	1176.68						Vacuole #109	2479.1
	Vacuole #110	437.795	946.313						Vacuole #110	897.95
	Vacuole #111	636.354	1030.01
	Vacuole #112	709.788	721.935
	Vacuole #113	1442.46	717.523
	Vacuole #114	1070.32	901.69
	Vacuole #115	726.309
	Vacuole #116	255.604
	Vacuole #117	561.48
	Vacuole #118	676.625
	Vacuole #119	219.267
	Vacuole #120	261.675
	Vacuole #121	405.507
	Vacuole #122	372.399
Figure 2o
	GFP mean fluorescence intensity
	Biological replicate #1	WT	F97L		Biological replicate #2	WT	F97L		Biological replicate #3	WT	F97L
	Vacuole #1	667.758	271.832		Vacuole #1	468.82	193.87		Vacuole #1	424.2	320.475
	Vacuole #2	458.816	441.221		Vacuole #2	414.416	318.611		Vacuole #2	958.813	416.508
	Vacuole #3	453.459	450.747		Vacuole #3	628.806	356.883		Vacuole #3	879.595	517.859
	Vacuole #4	1206.87	90.312		Vacuole #4	1315.66	523.22		Vacuole #4	520.249	745.259
	Vacuole #5	803.632	222.108		Vacuole #5	386.32	86.908		Vacuole #5	485.616	1614.36
	Vacuole #6	1247.04	1812.42		Vacuole #6	461.235	1324.69		Vacuole #6	403.878	1660.18
	Vacuole #7	855.813	459.88		Vacuole #7	226.808	63.036		Vacuole #7	1138.3	769.395
	Vacuole #8	1208.71	527.952		Vacuole #8	440.101	85.702		Vacuole #8	488.979	602.227
	Vacuole #9	975.99	97.692		Vacuole #9	1653.67	2107.91		Vacuole #9	1135.36	121.744
	Vacuole #10	1097.49	36.854		Vacuole #10	352.434	209.821		Vacuole #10	1125.22	2145.5
	Vacuole #11	1083.45	959.985		Vacuole #11	699.226	1332.99		Vacuole #11	256.717	868.399
	Vacuole #12	383.598	792.174		Vacuole #12	1250	101.013		Vacuole #12	725.485	207.927
	Vacuole #13	302.535	866.272		Vacuole #13	517.364	358.892		Vacuole #13	830.826	812.164
	Vacuole #14	763.785	908.472		Vacuole #14	563.133	1090.69		Vacuole #14	312.73	715.94
	Vacuole #15	629.703	814.46		Vacuole #15	121.401	471.729		Vacuole #15	460.086	606.741
	Vacuole #16	551.212	60.962		Vacuole #16	80.624	244.396		Vacuole #16	827.497	644.771
	Vacuole #17	956.893	226.809		Vacuole #17	1546.28	368.783		Vacuole #17	403.243	489.892
	Vacuole #18	1105.57	140.525		Vacuole #18	1667.64	2333.69		Vacuole #18	709.636	1802.47
	Vacuole #19	195.693	375.675		Vacuole #19	1017.21	76.69		Vacuole #19	1024.68	564.525
	Vacuole #20	362.385	486.226		Vacuole #20	1102.92	283.953		Vacuole #20	621.977	729.983
	Vacuole #21	1573.7	396.842		Vacuole #21	600.826	116.331		Vacuole #21	694.851	442.265
	Vacuole #22	566.231	272.955		Vacuole #22	619.848	703.075		Vacuole #22	584.391	171.466
	Vacuole #23	589.75	472.088		Vacuole #23	470.447	380.608		Vacuole #23	614.115	135.853
	Vacuole #24	683.94	323.752		Vacuole #24	2774.95	225.114		Vacuole #24	956.273	185.944
	Vacuole #25	512.715	330.969		Vacuole #25	189.688	214.84		Vacuole #25	576.213	149.938
	Vacuole #26	557.826	331.733		Vacuole #26	558.15	69.218		Vacuole #26	769.598	69.851
	Vacuole #27	603.231	146.914		Vacuole #27	581.524	240.17		Vacuole #27	1439.45	487.288
	Vacuole #28	780.702	173.948		Vacuole #28	1143.63	220.749		Vacuole #28	854.681	344.181
	Vacuole #29	573.866	193.964		Vacuole #29	812.928	1188.46		Vacuole #29	655.553	402.469
	Vacuole #30	1396.31	634.831		Vacuole #30	1024.17	31.642		Vacuole #30	596.455	434.797
	Vacuole #31	638.658	773.382		Vacuole #31	1059.18	74.539		Vacuole #31	501.016	414.954
	Vacuole #32	504.587	604.012		Vacuole #32	786.48	358.733		Vacuole #32	1440.76	402.307
	Vacuole #33	479.393	1259.53		Vacuole #33	508.153	1543.84		Vacuole #33	1522.69	467.937
	Vacuole #34	1915.39	1152.3		Vacuole #34	688.826	616.437		Vacuole #34	1613.44	493.244
	Vacuole #35	1819.34	1242.69		Vacuole #35	488.953	463.929		Vacuole #35	1136.79	109.407
	Vacuole #36	1205.32	329.171		Vacuole #36	436.571	1712.31		Vacuole #36	943.888	91.284
	Vacuole #37	397.569	18.651		Vacuole #37	348.978	1179.63		Vacuole #37	526.846	571.75
	Vacuole #38	630.517	114.936		Vacuole #38	770.618	892.117		Vacuole #38	4366.27	86.602
	Vacuole #39	953.339	42.061		Vacuole #39	1020.07	240.08		Vacuole #39	553.66	78.728
	Vacuole #40	1477.5	27.28		Vacuole #40	458.035	241.686		Vacuole #40	1042.03	110.468
	Vacuole #41	1701.14	153.962		Vacuole #41	423.528	246.386		Vacuole #41	1410.53	37.531
	Vacuole #42	1780.89	109.574		Vacuole #42	931.026	78.636		Vacuole #42	760.432	240.386
	Vacuole #43	1442.58	172.676		Vacuole #43	570.027	301.818		Vacuole #43	489.391	134.064
	Vacuole #44	1230.96	197.072		Vacuole #44	395.852	258.626		Vacuole #44	447.681	336.725
	Vacuole #45	835.277	279.525		Vacuole #45	1203.62	218.839		Vacuole #45	624.966	539.121
	Vacuole #46	1462.09	362.274		Vacuole #46	503.233	2637.97		Vacuole #46	1179.41	88.057
	Vacuole #47	1441.75	131.898		Vacuole #47	360.298	1631.63		Vacuole #47	1316.54	116.106
	Vacuole #48	1043.76	100.67		Vacuole #48	460.718	1582.01		Vacuole #48	627.137	128.254
	Vacuole #49	174.975	313.148		Vacuole #49	543.557	1884.49		Vacuole #49	1238.61	61.34
	Vacuole #50	193.442	72.617		Vacuole #50	798.197	272.265		Vacuole #50	762.933	80.165
	Vacuole #51	600.168	115.663		Vacuole #51	1974.49	111.45		Vacuole #51	1079.32	29.966
	Vacuole #52	1029.02	35.182		Vacuole #52	341.442	163.215		Vacuole #52	654.071	212.806
	Vacuole #53	1339.48	61.754		Vacuole #53	1005.99	173.907		Vacuole #53	765.851	97.478
	Vacuole #54	1139.66	112.999		Vacuole #54	646.012	363.056		Vacuole #54	923.295	48.826
	Vacuole #55	608.471	117.906		Vacuole #55	1200.54	215.54		Vacuole #55	3520.19	205.6
	Vacuole #56	3100.61	291.282		Vacuole #56	1670.41	188.171		Vacuole #56	2552.21	70.457
	Vacuole #57	1272.9	670.289		Vacuole #57	431.054	67.663		Vacuole #57	1565.86	91.507
	Vacuole #58	1054.92	545.999		Vacuole #58	563.59	166.943		Vacuole #58	1512.33	270.362
	Vacuole #59	1021.26	287.81		Vacuole #59	411.816	878.035		Vacuole #59	1125.45	112.004
	Vacuole #60	940.215	16.515		Vacuole #60	439.257	25.106		Vacuole #60	838.415	716.801
	Vacuole #61	1205.79	140.096		Vacuole #61	1988.59	1401.62		Vacuole #61	550.145	196.502
	Vacuole #62	663.539	1233.54		Vacuole #62	533.536	200.674		Vacuole #62	574.628	434.682
	Vacuole #63	588.069	1015.96		Vacuole #63	472.156	1373.71		Vacuole #63	554.703	544.895
	Vacuole #64	270.836	827.616		Vacuole #64	716.834	224.857		Vacuole #64	477.205	477.933
	Vacuole #65	515.157	194.933		Vacuole #65	891.086	61.23		Vacuole #65	405.088	408.439
	Vacuole #66	489.612	860.629		Vacuole #66	875.133	370.386		Vacuole #66	1585.76	1148.31
	Vacuole #67	467.911	435.53		Vacuole #67	1814.91	136.196		Vacuole #67	677.412	907.988
	Vacuole #68	302.201	169.326		Vacuole #68	1406.83	99.949		Vacuole #68	394.805	101.368
	Vacuole #69	314.496	180.586		Vacuole #69	762.051	215.958		Vacuole #69	595.216	502.804
	Vacuole #70	467.368	34.65		Vacuole #70	791.576	407.124		Vacuole #70	582.404	756.757
	Vacuole #71	572.49	897.49		Vacuole #71	1829.54	394.58		Vacuole #71	1587.64	985.566
	Vacuole #72	580.502	156.563		Vacuole #72	536.723	512.342		Vacuole #72	1216.36	813.698
	Vacuole #73	655.76	197.313		Vacuole #73	775.075	18.54		Vacuole #73	1109.47	333.962
	Vacuole #74	641.954	50.327		Vacuole #74	510.038	279.168		Vacuole #74	218.643	504.59
	Vacuole #75	663.432	86.494		Vacuole #75	820.007	86.723		Vacuole #75	1210.54	164.15
	Vacuole #76	507.42	918.856		Vacuole #76	487.834	39.037		Vacuole #76	653.157	141.88
	Vacuole #77	558.402	370.073		Vacuole #77	994.152	62.938		Vacuole #77	294.211	68.772
	Vacuole #78	478.294	648.115		Vacuole #78	1244.68	21.896		Vacuole #78	1269.53	1260.13
	Vacuole #79	657.103	128.895		Vacuole #79	788.648	86.686		Vacuole #79	1546.8	1029.72
	Vacuole #80	704.404	862.236		Vacuole #80	772.252	44.794		Vacuole #80	705.658	864.287
	Vacuole #81	817.821	628.028		Vacuole #81	3732.29	113.214		Vacuole #81	262.177	411.955
	Vacuole #82	639.605	429.946		Vacuole #82	345.592	62.952		Vacuole #82	278.04	851.419
	Vacuole #83	352.251	1591.86		Vacuole #83	1553.35	758.91		Vacuole #83	1063.31	469.739
	Vacuole #84	330.284	1142.34		Vacuole #84	1241.89	140.39		Vacuole #84	795.85	169.733
	Vacuole #85	406.621	1512.9		Vacuole #85	664.113	175.751		Vacuole #85	770.396	431.778
	Vacuole #86	287.965	555.971		Vacuole #86	968.848	125.805		Vacuole #86	930.18	380.217
	Vacuole #87	429.799	587.72		Vacuole #87	519.993	253.609		Vacuole #87	466.712	696.075
	Vacuole #88	806.106	510.17		Vacuole #88	509.349	173.769		Vacuole #88	566.519	505.44
	Vacuole #89	486.371	622.865		Vacuole #89	598.52	652.584		Vacuole #89	779.652	264.359
	Vacuole #90	465.024	703.896		Vacuole #90	353.494	484.67		Vacuole #90	870.75	326.417
	Vacuole #91	481.31	698.169		Vacuole #91	649.995	76.16		Vacuole #91	983.585	14.252
	Vacuole #92	829.479	1523.81		Vacuole #92	1892.74	49.668		Vacuole #92	1408.26	482.718
	Vacuole #93	252.249	189.535		Vacuole #93	1740.55	279.356		Vacuole #93	899.44	88.819
	Vacuole #94	690.581	1758.7		Vacuole #94	737.284	39.231		Vacuole #94	230.927	136.389
	Vacuole #95	827.53	516.685		Vacuole #95	2572.6	90.516		Vacuole #95	534.979	119.268
	Vacuole #96	559.172	2885.49		Vacuole #96	285.944	83.999		Vacuole #96	456.526	535.456
	Vacuole #97	739.917	126.83		Vacuole #97	999.489	618.445		Vacuole #97	531.106	2041.22
	Vacuole #98	366.707	2394.3		Vacuole #98	1061.6	58.929		Vacuole #98	619.975	1255.69
	Vacuole #99	690.535	2544		Vacuole #99	1683.04	37.045		Vacuole #99	971.817	2717.84
	Vacuole #100	940.375	1291.49		Vacuole #100	1011.45	52.796		Vacuole #100	466.464	1743.79
	Vacuole #101	625.981	1144.47		Vacuole #101	980.435	84.808		Vacuole #101	406.569	273.856
	Vacuole #102	1106.44	793.633		Vacuole #102	1832.42			Vacuole #102	1038.94	1775.74
	Vacuole #103	1411.22	314.595		Vacuole #103	1799.52			Vacuole #103	1255.98	1515.95
	Vacuole #104	1417.48	935.904		Vacuole #104	725.918			Vacuole #104	648.297	361.295
	Vacuole #105	1218.42	97.372		Vacuole #105	858.658			Vacuole #105	474.907	397.757
	Vacuole #106	963.352	397.375		Vacuole #106	1467.28			Vacuole #106	1008.25
	Vacuole #107	574.949	337.685		Vacuole #107	2497.36			Vacuole #107	522.6
	Vacuole #108	201.976	1340.05						Vacuole #108	1174.19
	Vacuole #109	985.508	1319.7						Vacuole #109	1272.78
	Vacuole #110	377.227	1421.42						Vacuole #110	557.48
	Vacuole #111	555.475	1335.74
	Vacuole #112	721.863	713.043
	Vacuole #113	1082.72	1053.73
	Vacuole #114	871.042	1256.29
	Vacuole #115	582.61
	Vacuole #116	279.434
	Vacuole #117	604.583
	Vacuole #118	575.556
	Vacuole #119	179.383
	Vacuole #120	243.915
	Vacuole #121	362.834
	Vacuole #122	388.989
Figure 2p
Figure 2q
	BAG1 (AU)/Actin (AU)
				Actin (AU)	BAG1 (AU)	BAG1/Actin
	Unstressed	Biological replicate #1	WT	11499.7	0	0
			F97L	6667.3	0	0
		Biological replicate #2	WT	5874.47	0	0
			F97L	10094.8	0	0
		Biological replicate #3	WT	10489.4	56.95	0.00542931
			F97L	12461	30.121	0.00241722
		Biological replicate #4	WT	5823.18	335.849	0.0576746
			F97L	2925.57	1643.08	0.561629
				Actin (AU)	BAG1 (AU)	BAG1/Actin
	Stressed	Biological replicate #1	WT	7186	3262.03	0.453943
			F97L	5703.47	946.062	0.165875
		Biological replicate #2	WT	7258.47	3940.03	0.542819
			F97L	6885.88	786.527	0.114223
		Biological replicate #3	WT	10315.8	10190.1	0.987807
			F97L	8729.54	1413.84	0.161961
		Biological replicate #4	WT	13523.3	9370.54	0.692917
			F97L	14600	1571.38	0.107628
Figure 2r
	SAG1 (AU)/Actin (AU)
				Actin (AU)	SAG1 (AU)	SAG1/Actin
	Unstressed	Biological replicate #1	WT	11499.7	10936.3	0.951002
			F97L	6667.3	11512.8	1.72675
		Biological replicate #2	WT	5874.47	11192	1.9052
			F97L	10094.8	12736.5	1.26169
		Biological replicate #3	WT	10489.4	11114.4	1.05958
			F97L	12461	17328.7	1.39063
		Biological replicate #4	WT	5823.18	12229.7	2.10018
			F97L	2925.57	11513.1	3.93535
				Actin (AU)	SAG1 (AU)	SAG1/Actin
	Stressed	Biological replicate #1	WT	7186	1319.13	0.18357
			F97L	5703.47	2428.91	0.425866
		Biological replicate #2	WT	7258.47	2424.62	0.33404
			F97L	6885.88	8429.78	1.22421
		Biological replicate #3	WT	10315.8	7668.95	0.743416
			F97L	8729.54	10375.8	1.18858
		Biological replicate #4	WT	13523.3	7381.54	0.545838
			F97L	14600	15304.3	1.04824
Figure 2s
	Quantification of total flux in bioluminescence imaging (measured in photons per second, p/s)
		infected with WT parasites
		Mouse #1	Mouse #2	Mouse #3	Mouse #4	Mouse #5	Mouse #6	Mouse #7	Mouse #8
	Day 2	7560000	1720000	5980000	1850000	1840000	2820000	2300000	984000
	Day 5	10000000	18700000	6770000	8760000	3770000	4260000	3830000	3580000
	Day 9	1060000	955000	1120000	918000	711000	728000	552000	715000
	Day 12	342000	370000	388000	341000	290000	422000	358000	339000
	Day 15	708000	889000	921000	1030000	535000	717000	731000	877000
		infected with eIF1.2 F97L parasites
		Mouse #1	Mouse #2	Mouse #3	Mouse #4	Mouse #5	Mouse #6	Mouse #7	Mouse #8
	Day 2	11900000	1410000	4980000	9690000	2720000	1550000	5140000	1980000
	Day 5	77800000	23200000	34100000	3830000	10700000	11700000	3680000	4360000
	Day 9	2680000	1100000	2080000	711000	668000	757000	906000	760000
	Day 12	479000	340000	434000	402000	332000	387000	360000	372000
	Day 15	648000	692000	702000	1000000	660000	605000	654000	839000
		Uninfected
		Mouse #1	Mouse #2
	Day 2	411000	321000
	Day 5	337000	449000
	Day 9	537000	593000
	Day 12	407000	372000
	Day 15	617000	711000
Figure 2t
	Body weight (g) of mice used in bioluminescence imaging
		WT
		Mouse #1	Mouse #2	Mouse #3	Mouse #4	Mouse #5	Mouse #6	Mouse #7	Mouse #8
	Day 2	19.2	19.7	17.8	18.1	17.4	18.4	17.3	19.7
	Day 5	17.2	17.6	16.1	18.9	18	16	16.9	16.4
	Day 9	13.6	16.7	15	16.4	14.9	14	16.2	15.2
	Day 12	16.7	15.3	15	13.6	15.4	14.5	15.1	16.2
	Day 15	13.8	17.1	17.3	18.3	16.3	16.8	16	17.9
		F97L
		Mouse #1	Mouse #2	Mouse #3	Mouse #4	Mouse #5	Mouse #6	Mouse #7	Mouse #8
	Day 2	17.7	18.8	18.7	17.3	18.2	15.5	17.6	19.6
	Day 5	16.5	18.7	16.9	17.8	19.4	17.3	17.1	15.3
	Day 9	12.9	16.5	14.3	15.7	15.9	13.8	16.8	14.2
	Day 12	14.9	14.1	12.1	15.3	14.1	14.6	15.6	17.3
	Day 15	16.1	14.4	16.7	17.2	18.9	16.6	14.9	16.2
		Uninfected
		Mouse #1	Mouse #2
	Day 2	18	17.7
	Day 5	17.8	17.5
	Day 9	17.9	17.7
	Day 12	17.4	18.1
	Day 15	17.3	17.4
Figure 2u
	Dataset used for generating survival probability plot
	Mouse	Days	WT	Note
	#1	10	1	One mouse died on Day 10 post-infection
	#2	11	1	One mouse died on Day 11 post-infection
	#3	35	0	All 10 remaining mice remained viable until the final day of harvesting (Day 35 post-infection).
	#4	35	0
	#5	35	0
	#6	35	0
	#7	35	0
	#8	35	0
	#9	35	0
	#10	35	0
	#11	35	0
	#12	35	0
	Mouse	Days	F97L	Note
	#1	10	1	3 mice died on Day 10 post-infection
	#2	10	1
	#3	10	1
	#4	35	0	All 9 remaining mice remained viable until the final day of harvesting (Day 35 post-infection).
	#5	35	0
	#6	35	0
	#7	35	0
	#8	35	0
	#9	35	0
	#10	35	0
	#11	35	0
	#12	35	0
Figure 2v
	Parasite # per brain (by qPCR)
		WT	F97L
	Mouse #1	8543.56	1797.43
	Mouse #2	30412.5	5086.2
	Mouse #3	5000.02	1028.03
	Mouse #4	17668.4	5286.17
	Mouse #5	11283.2	1078.47
	Mouse #6	11946.6	1901.63
	Mouse #7	4659.42	1288.8
	Mouse #8	36462.4	1329.75
	Mouse #9	20951.5	2321.45
	Mouse #10	4405.97

## Sheet: Fig. 3
Data source - Figure 3
Figure 3b
	Quantification of gel shift assay (measured as Kd,app, nM)
		-eIF1A			+eIF1A
	WT	558.6	389.2	299.9	302.8	258.7	687.7
	F97L	363.7	345.4	490	195.7	289.1	267.6
Figure 3g
	Dwell time (s) for T. gondii WT and F97L eIF1.2 on RPL41A(CUG) mRNA
	WT biological repeat #1	WT biological repeat #2	F97L biological repeat #1	F97L biological repeat #2
	5.2	33.9	59.2	154.4
	4.5	9.8	226.3	2.4
	4.5	3.5	43.5	275.3
	2.1	1.2	11.8	31.1
	122.6	2.5	95.6	64.5
	7.5	250.7	11.1	257.3
	3.1	7.2	42.1	12.8
	19.1	2.7	12.9	0.8
	152.6	81.6	52.5	1.8
	128.7	3.9	65.4	4.1
	2.1	144.8	206.2	49.7
	96.9	5	113.9	373.8
	170.5	140.7	93.1	107.9
	9.5	3.2	15.8	2
	41.2	53.1	75.9	167.5
	64.9	66.7	1.1	4
	9.4	28.6	37.1	70.7
	82.4	10.7	2.1	45.3
	13.8	187.3	258.4	9.1
	3.3	10	2	2.4
	89	43.8	311.8	1.9
	65.6	313.6	14.6	4.5
	2.6	11.6	74.3	4.3
	55.2	39.4	151	267.2
	234.9	34.5	48.5	8.9
	23.4	31.8	3.5	49.1
	7	3.5	34.7	3.5
	6.3	14.5	339.4	53.4
	2.6	5.8	42.2	30.8
	0.8	182.3	506.1	8.1
	34.1	4	31	15.3
	12.3	118.8	2.3	1.3
	2.3	4.6	6	19.9
	107.8	12.9	103.2	161.2
	133.4	15.9	113.8	3.5
	4.9	219	99.4	26.8
	11.7	9.9	13.8	99.3
	3.2	105.2	114.5	4.7
	80.2	8.9	3.3	7.1
	22.2	111.4	2.4	72
	43.2	37.7	211.9	40.9
	49.4	16.3	57.9	205.8
	30.6	418	87.5	7.1
	8.5	58.5	101.3	118.4
	3.1	436.6	25	81.9
	20.5	0.9	7.7	12.8
	91.5	403.1	200.8	10.3
	36	32.3	195	9.2
	6.1	227.1	125.6	10.9
	93.3	17.8	53.2	175.5
	56.6	22	29.4	243.2
	84.5	28.2	141.5	61.1
	30	42.3	73.1	5.5
	91.7	16.4	9.2	184.2
	9.4	255.1	22.2	3.8
	13.3	214	17.1	6.7
	9.1	3	70.7	26.9
	16.6	1.7	138.1	1.6
	4.2	6.4	221.5	31.2
	50.6	10.5	2	293
	1.8	45.4	59.2	5.6
	20.1	7.3	72.1	318.5
	5.2	3	3.5	92.1
	17.6	5.5	23.6	115.1
	120	4.7	0.8	29.3
	60.4	8.2	65.3	130.1
	6.2	11.7	2	13.8
	42.5	6	46.7	14.2
	19.3	69.7	108.9	1.6
	47.5	16.4	16.3	38.8
	37.6	4.2	2.3	162.4
	94	40.5	10.7	347.7
	64.1	22.9	139.2	11
	11.1	11.7	49.3	113.3
	42.3	168	3	274.4
	66.7	177.3	2	202.8
	21.4	11.3	184.1	105.8
	6.1	28.5	4.5	121.4
	163.3	29	24.4	32.4
	11.5	8.1	56	260
	10.3	18.6	3.4	12.6
	6.5	10.8	4.8	507.6
	153.7	8.2	187.9	245.1
	63.5	12.2	50	48
	105.8	4.8	184.5	1.6
	9	2.5	2.2	137.9
	3.9	8.6	10.8	1.7
	95.3	94	5.5	13.6
	8.6	4.9	311.2	183.3
	3.9	8.1	147.1	26.9
	31.9	21.1	330.9	179.9
	3.3	10.5	56.5	86.8
	48.1	3.5	31.9	14.5
	11.4	74.2	11	17.7
	3.8	6.6	6.9	235.4
	1.3	104.9	65.4	2.2
	17.2	7.8	215.3	13.5
	26.7	4.3	110.9	1.5
	11.6	98.7	9.3	13.5
	142.7	254.7	1.9	86.4
	5.8	118.7	188.9	265.6
	137.2	15.7	5.9	7
	9.5	8.4	186.6	137.4
	5.6	2.6	41.4	367.1
	16.2	129.3	5.2	58.2
	48.2	33.1	53	113.1
	2.7	25.1	4.6	11.9
	15.7	58.6	14.5	3.6
	5.8	2.8	6.1	49.8
	2.7	12.2	1.8	1
	124.1	144.9	3	2.5
	117.5	71.2	13.4	21.3
	33.3	12.9	2.3	48.5
	142.6	18.3	83.5	5.2
	1.4	3.3	81.5	44.6
	8	17.9	99.7	53.5
	89.8	170.6	1.7	277.7
	22.1	38	2.5	225.5
	78.8	1.4	6.9	146.6
	232.5	3.7	4.3	81.5
	65.6	4.1	63.1	43
	6.2	7.7	43.6	247.3
	13.4	6.7	218.2	7
	105.2	7.8	15.6	125.7
	1.4	73.9	155.6	6.6
	65.5	2.1	65.5	14.9
	1.3	8.2	77.7	267.5
	12.9	73.3	631.9	23.4
	26.9	270.2	25.4	7.9
	71.1	3.5	74.1	12.3
	114.5	1.6	11.8	10
	2.9	101.1	2.1	58.3
	106.4	41.8	12.8	18
	1.3	7.8	9.4	201
	30.5	2.4	7.6	81
	1.8	48.3	99.1	104
	4	7	11.9	143.1
	8.2	13.7	17.8	76.6
	15.2	3.4	134.8	9.8
	124.1	52.4	26.6	89
	100.1	2	36.5	149.8
	31.9	29.3	3.2	106.5
	13.6	2.5	0.9	168
	6.6	13.8	19.4	13.2
	6.5	3.2	165.6	3.9
	89.4	79.9	30.1	17.4
	99.2	14.7	26.3	316.4
	8.4	4.5	22.2	3.4
	16.2	4.1	79.7	50.1
	1.2	2.4	3.5	219.1
	3.5	1.9	152.5	1.6
	177.1	34.9	6.1	24.5
	5.1	50.6	2.3	366.7
	142.2	6.3	6	184
	132.2	29.8	67.3	46.7
	124.8	15.7	3	169.7
	53.1	11.2	9.3	229.4
	28.7	15.2	14.5	2.7
	63.3	7	89.5	2.4
	1.9	9.7	27.5	93.9
	95.7	2.6	4	388.5
	3.1	6.9	91.9	5.8
	5.4	1.4	267.1	14.5
	7.7	5	91.5	2.9
	5.6	9.7	13.2	4.2
	149.6	62.9	95.3	1.3
	69.5	212	205.4	12
	42.8		155.1	196.5
	74		17.8	35.6
	2.8		186.1	90.2
	53		58.1	43.1
	1.9		59.5	8.9
	41		3.8	1.2
	5.8		82.2	2.1
	2.5		5.8	121.9
	345.5		27.6	28.7
	2.4		13.1	2
	163.8		99.4	3.2
	12.5		506	16.2
	116		30.6	43.7
	8.7		296.7	60.1
	87.8		80.4	29.9
	14.3		235.2	214.5
	9.8		91.2	51.3
	3.3		133.3	7.8
	149.6		12.2	134.3
	10.9		24.9	202.1
	40.9			166.1
	120.6			123.7
	193.6			121.9
	231.4			12.2
	16			7
	3.5			271.5
	3.5			102.6
	255.1			34.3
	3.9			249.7
	213.5			12.9
	16.7			5.2
	151.1			4.6
	155.1			142.3
	326.3			9.2
	11.3			254.7
	177.5			484.5
	24.9			2.3
	14			10.9
	25.9			42.5
	10.4
	183.3
	13.6
	4.3
	7.3
	30.8
	14.3
	26.6
	15.1
	115.8
	76
	44.4
	7.1
	2.8
	23.2
	158.7
	3.5
	102.8
	4.1
	2
	51.4
	273.8
	8.9
	5.7
	174.1
	77.5
	1.8
	4.6
	6.4
	0.9
	37.5
	14.9
	1.7
	11.1
	54.6
	5.4
	6.7
	31.2
	26.7
	3.3
	25.1
	123.1
	81.8
	5.6
	112
	13.1
	4.4
	36
	1.8
	135.2
	26.3
	1.8
	37.8
	3.1
	35
	1.3
	2.8
	9.9
	6.5
	1.2
	64.2
	27.4
	17.9
	2.3
	60.6
	170.9
	17
	23.1
	43.9
	9.9
	285.6
	10.9
	94.2
	65.6
	39.9
	40.9
	86.2
	22.6
	34.2
	115.6
	191.7
	13.2
	31
	74.1
	9.6
	148.9
	28.8
	1.9
	66.6
	14
	22.5
	6.2
	48
	21.3
	5.2
	108
	42
	32.2
	11.3
	27.2
	14.7
	8.7
	22.9
	15.6
	141.2
	1.2
	36.8
	17.7
	12.1
	33.6
	19.4
	54.6
	173.6
	10
	276.6
	3.4
	20.9
	16.6
	10.9
	19.4
	55.2
	10.8
	36.1
	4.6
	42.7
	7.4
	23.6
	68
	3.3
	7.3
	5.6
	93.8
	6.9
	6.2
	30.7
	54.2
	84.4
	114.1
	63.9
	1.4
	4.2
	3.6
	81.9
	4
	98.8
	19.9
	138.3
	1.9
	10.1
	9
	193.8
	5.1
	29.9
	130.7
	227.1
	8
	126.1
	22.1
	8.9
	56.4
	72.2
	77.5
	158
	43.4
	3.5
	63.1
	19.2
	24
	47
	196
	23.4
	158.2
	2.4
	7.2
	4.4
	35.1
	120.8
	118.1
	23.3
	121.8
	8.3
	46.1
	21.1
	25.9
	81.3
	4.9
	140.6
	1.8
	113.3
	54.7
	36.8
	1.4
	126.9
	328.9
	4.9
	1.8
	70
	37.8
	41.3
	58.2
	11.5
	4.2
	8.4
	4
	57.1
	7.7
	122.4
	10.1
	7.7

## Sheet: Fig. 4
Data source - Figure 4
Figure 4c
	Fig. 4c. Plaque number
			well #1	well #2	well #3	well #4	Average of the 4 wells
	WT	Biological replicate #1	135	118	139	135	131.75
		Biological replicate #2	128	153	136	146	140.75
		Biological replicate #3	113	131	113	107	116
		Biological replicate #4	140	154	146	157	149.25
	ΔeIF1.2	Biological replicate #1	60	50	50	49	52.25
		Biological replicate #2	80	81	69	57	71.75
		Biological replicate #3	26	19	18	27	22.5
		Biological replicate #4	61	59	50	51	55.25
	ΔeIF1.2::HA-eIF1.2	Biological replicate #1	91	72	77	69	77.25
		Biological replicate #2	110	97	110	95	103
		Biological replicate #3	60	56	59	52	56.75
		Biological replicate #4	89	72	75	76	78
Figure 4d. Plaque size (mm2)
		Biological replicate #1	WT				ΔeIF1.2				ΔeIF1.2::HA-eIF1.2					Biological replicate #2	WT				ΔeIF1.2				ΔeIF1.2::HA-eIF1.2					Biological replicate #3	WT				ΔeIF1.2				ΔeIF1.2::HA-eIF1.2					Biological replicate #4	WT				ΔeIF1.2
			well #1 (mm2)	well #2 (mm2)	well #3 (mm2)	well #4 (mm2)	well #1 (mm2)	well #2 (mm2)	well #3 (mm2)	well #4 (mm2)	well #1 (mm2)	well #2 (mm2)	well #3 (mm2)	well #4 (mm2)			well #1 (mm2)	well #2 (mm2)	well #3 (mm2)	well #4 (mm2)	well #1 (mm2)	well #2 (mm2)	well #3 (mm2)	well #4 (mm2)	well #1 (mm2)	well #2 (mm2)	well #3 (mm2)	well #4 (mm2)			well #1 (mm2)	well #2 (mm2)	well #3 (mm2)	well #4 (mm2)	well #1 (mm2)	well #2 (mm2)	well #3 (mm2)	well #4 (mm2)	well #1 (mm2)	well #2 (mm2)	well #3 (mm2)	well #4 (mm2)			well #1 (mm2)	well #2 (mm2)	well #3 (mm2)	well #4 (mm2)	well #1 (mm2)
		Plaque #1	0.135	0.07	0.1	0.306	0.211	0.662	0.253	0.389	0.647	0.652	0.931	0.035		Plaque #1	0.208	0.123	0.126	0.104	0.135	0.617	0.282	0.178	0.051	0.286	0.378	0.704		Plaque #1	0.089	0.075	0.164	0.216	0.413	0.058	0.056	0.644	0.167	0.526	0.588	1.029		Plaque #1	0.13	0.088	0.143	0.088	0.08
		Plaque #2	0.12	0.17	0.114	0.315	0.201	0.14	0.122	0.446	0.642	1.123	0.673	0.009		Plaque #2	0.112	0.034	0.111	0.33	0.264	0.528	0.033	0.337	0.286	0.522	0.1	1.205		Plaque #2	0.12	0.13	0.064	0.056	0.29	0.42	0.064	0.104	0.126	0.123	0.144	0.136		Plaque #2	0.111	0.122	0.107	0.143	0.095
		Plaque #3	0.321	0.125	0.402	0.21	0.431	1.709	0.087	0.183	0.476	0.617	0.673	0.699		Plaque #3	0.14	0.073	0.063	0.074	0.213	0.039	0.056	0.36	0.365	0.443	0.126	0.905		Plaque #3	0.287	0.079	0.096	0.1	0.072	0.536	0.064	0.516	0.126	0.092	0.12	0.46		Plaque #3	0.057	0.275	0.176	0.25	0.259
		Plaque #4	0.085	0.075	0.052	0.275	0.115	0.185	0.192	0.232	1.684	0.672	0.467	0.328		Plaque #4	0.112	0.084	0.1	0.082	0.219	0.112	0.137	1.012	0.253	1.437	0.122	0.363		Plaque #4	0.055	0.082	0.052	0.076	0.143	0.096	0.092	0.22	0.382	0.464	0.42	0.344		Plaque #4	0.137	0.16	0.066	0.07	0.21
		Plaque #5	0.14	0.256	0.035	0.127	0.226	0.206	0.214	0.944	1.298	0.221	0.616	0.118		Plaque #5	0.331	0.157	0.437	0.119	0.09	0.297	0.86	0.03	0.326	0.163	2.109	2.017		Plaque #5	0.352	0.099	0.06	0.168	0.15	0.178	0.196	0.268	0.143	0.082	0.753	0.056		Plaque #5	0.282	0.145	0.018	0.11	0.282
		Plaque #6	0.105	0.346	0.109	0.258	0.461	0.266	0.07	0.192	0.331	0.216	0.127	0.537		Plaque #6	0.387	0.056	0.063	0.056	0.051	0.095	0.082	0.76	1.504	1.454	0.141	0.775		Plaque #6	0.242	0.092	0.072	0.308	0.061	0.386	0.228	0.516	0.461	0.362	0.192	0.132		Plaque #6	0.347	0.179	0.015	0.085	0.179
		Plaque #7	0.206	0.256	0.249	0.083	0.12	0.411	0.31	0.332	0.406	0.376	0.35	0.454		Plaque #7	0.758	0.09	0.211	0.119	0.23	0.129	0.104	0.163	0.359	0.342	0.567	0.334		Plaque #7	0.191	0.044	0.056	0.16	0.072	0.365	0.364	0.412	0.505	0.273	0.084	0.26		Plaque #7	0.194	0.118	0.103	0.129
		Plaque #8	0.15	0.11	0.074	0.153	0.155	0.09	0.402	0.218	0.577	0.291	0.1	1.407		Plaque #8	0.466	0.062	0.378	0.171	0.157	0.236	0.36	0.345	0.095	0.483	2.165	0.945		Plaque #8	0.109	0.102	0.368	0.04	0.335	0.324	0.412	0.104	0.372	0.055	0.056	0.06		Plaque #8		0.141	0.088	0.066
		Plaque #9	0.1	0.14	0.1	0.35	0.351	0.386	0.367	0.127	0.912	0.115	0.808	0.157		Plaque #9	0.561	0.135	0.108	0.248	0.09	0.213	0.834	0.489	0.09	1.313	0.4	0.497		Plaque #9	0.184	0.044	0.044	0.196	0.167	0.157	0.188	0.08	0.167	0.837	0.328	0.865		Plaque #9		0.374	0.085	0.055
		Plaque #10	0.216	0.326	0.083	0.127	0.326	0.416	0.166	0.284	1.058	0.757	0.105	0.332		Plaque #10	0.118	0.039	0.089	0.867	0.831	0.185	0.475	0.248	0.039	0.623	0.2	0.931		Plaque #10	0.239	0.079	0.072	0.504	0.116	0.085	0.148	0.512	0.765	0.751	0.428	0.893		Plaque #10		0.133	0.059	0.081
		Plaque #11	0.16	0.075	0.057	0.118	0.13	0.065	0.166	0.581	0.276	0.536	0.175	1.726		Plaque #11	0.258	0.253	0.048	0.145	0.41	0.051	0.026	0.2	0.202	0.09	0.341	0.315		Plaque #11	0.072	0.109	0.18	0.288	0.212	0.143	0.136	0.284	0.031	0.915	0.757	0.192		Plaque #11		0.092	0.015	0.062
		Plaque #12	0.095	0.14	0.105	0.083	0.702	0.145	0.087	0.987	0.892	0.386	0.721	0.066		Plaque #12	0.191	0.14	0.089	0.115	0.309	0.118	0.248	0.222	0.067	0.056	0.297	0.108		Plaque #12	0.075	0.096	0.068	0.092	0.089	0.403	0.316	0.424	0.519	1.332	0.216	0.1		Plaque #12		0.038		0.074
		Plaque #13	0.075	0.05	0.205	0.205	0.561	0.296	0.245	0.24	0.496	0.17	0.332	2.508		Plaque #13	0.208	0.045	0.441	0.208	0.466	0.079	0.248	0.923	0.095	0.213	0.282	0.271		Plaque #13	0.089	0.201	0.084	0.252	0.348	0.294	0.064	0.1	1.53	1.212	0.188	0.136		Plaque #13		0.038		0.077
		Plaque #14	0.276	0.045	0.205	0.135	0.085	0.461	0.358	0.647	0.421	1.96	0.341	0.153		Plaque #14	0.157	0.5	0.093	0.044	0.314	0.168	0.348	0.156	0.937	1.28	0.578	1.483		Plaque #14	0.072	0.102	0.072	0.144	1.004	0.113	0.068	0.116	0.198	0.12	0.184	0.04		Plaque #14		0.069		0.18
		Plaque #15	0.175	0.597	0.061	0.114	0.145	0.632	0.275	0.149	0.406	0.431	0.424	0.157		Plaque #15	0.258	0.118	0.145	0.074	0.247	0.107	0.285	0.022	0.084	0.438	0.115	0.597		Plaque #15	0.123	0.113	0.068	0.228	0.201	0.707	0.06	0.348	0.051	0.266	0.148	0.592		Plaque #15		0.164		0.029
		Plaque #16	0.09	0.291	0.096	0.092	0.135	0.521	0.127	0.175	0.351	0.231	0.647	0.188		Plaque #16	1.027	0.303	0.104	0.204	0.359	0.41	0.237	0.059	0.286	0.432	0.208	0.219		Plaque #16	0.061	0.092	0.076	0.1	0.195	0.164	0.3	0.224	0.488	0.307	0.148	0.084		Plaque #16		0.137		0.151
		Plaque #17	0.13	0.331	0.083	0.459	0.135	0.697	0.131	0.559	0.196	0.125	0.428	0.197		Plaque #17	0.264	0.247	0.263	0.133	0.118	0.123	0.96	0.152	0.253	0.617	0.115	0.256		Plaque #17	0.229	0.085	0.04	0.248	0.249	0.089	0.088	0.232	0.782	0.912	0.408	1.673		Plaque #17		0.141		0.301
		Plaque #18	0.201	0.105	0.066	0.345	1.148	0.341	0.153	0.28	1.003	0.236	0.227	0.782		Plaque #18	0.494	0.017	0.545	0.078	0.135	0.135	0.489	0.337	0.213	0.348	0.174	0.052		Plaque #18	0.102	0.632	0.476	0.352	0.102	0.43	0.724	0.672	0.43	1.352	2.081	0.152		Plaque #18		0.172		0.114
		Plaque #19	0.095	0.11	0.205	0.197	0.266	0.145	0.083	0.433	1.634	1.203	0.502	0.481		Plaque #19	0.163	0.123	0.085	0.3	0.365	0.135	0.545	0.304	0.281	0.354	0.03	0.43		Plaque #19	0.161	0.161	0.092	0.032	0.294	0.161	0.472	0.765	0.212	0.164	0.268	0.184		Plaque #19		0.084		0.176
		Plaque #20	0.196	0.185	0.096	0.144	0.647	0.912	0.192	0.424	1.238	1.063	0.354	0.594		Plaque #20	0.281	0.011	0.437	0.1	0.41	0.123	1.101	0.093	0.286	0.281	0.341	0.723		Plaque #20	0.068	0.164	0.08	0.08	0.369	0.461	0.152	0.228	0.43	0.789	0.28	0.885		Plaque #20		0.072		0.092
		Plaque #21	0.12	0.145	0.048	0.061	0.316	0.241	0.179	0.568	0.105	0.757	0.245	0.603		Plaque #21	0.174	0.067	0.263	0.245	0.286	0.202	0.082	0.66	0.168	0.455	0.363	0.893		Plaque #21	0.099	0.806	0.088	0.124	0.919	0.471	0.18	0.284	1.226	0.488	0.38	0.196		Plaque #21		0.194		0.136
		Plaque #22	0.035	0.08	0.118	0.297	1.534	0.115	0.083	0.127	0.185	1.078	0.262	0.476		Plaque #22	0.084	0.084	0.1	0.271	0.157	0.039	0.515	0.1	0.629	0.432	0.5	0.119		Plaque #22	0.051	0.072	0.152	0.56	0.352	0.509	0.128	0.416	0.181	0.253	0.236	0.284		Plaque #22		0.072		0.132
		Plaque #23	0.231	0.075	0.07	0.179	0.1	0.175	0.258	0.205	0.597	0.356	0.516	0.284		Plaque #23	0.174	0.163	0.23	0.619	0.09	0.314	0.404	0.185	0.253	0.41	0.167	0.404		Plaque #23	0.273	0.342	0.276	0.116	0.242	1.81	0.344	0.68	0.147	1.376	1.573	0.244		Plaque #23		0.092
		Plaque #24	0.396	0.216	0.157	0.153	0.201	0.07	0.24	0.135	2.256	1.043	0.476	1.28		Plaque #24	0.028	0.123	0.234	0.104		0.028	0.278	0.167	0.848	0.483	0.775	0.601		Plaque #24	0.475	0.068	0.08	0.304	0.154	0.799	0.252	0.288	0.205	0.242	0.608	0.552		Plaque #24
		Plaque #25	0.175	0.125	0.358	0.638	0.572	0.526	0.066	0.218	0.912	1.434	0.97	0.227		Plaque #25	0.297	0.213	0.148	0.208		0.129	0.575	0.196	0.376	0.921	0.23	0.912		Plaque #25	0.096	0.328	0.14	0.44	0.365	0.301			0.249	0.065	0.324	0.548		Plaque #25
		Plaque #26	0.191	0.115	0.345	0.398	1.298	0.14	0.109	0.507	0.256	0.095	0.83	0.109		Plaque #26	0.14	0.393	0.163	0.593		0.017	0.074	0.348	0.427	0.157	0.067	0.36		Plaque #26	0.051	0.082	0.116	0.132	0.543	0.154			0.157	0.154	0.392	0.1		Plaque #26
		Plaque #27	0.085	0.191	0.166	0.122	0.236	0.085	0.262	0.205	1.273	0.968	0.782	1.101		Plaque #27	0.387	0.101	0.278	0.589		0.084	0.122	0.23	0.163	0.163	0.248	0.171		Plaque #27	0.099	0.109	0.064	0.116	0.051	0.157			0.492	0.191	0.116	0.02		Plaque #27
		Plaque #28	0.727	0.105	0.214	0.087	1.349	0.15	0.214	0.332	0.175	0.356	2.634	0.769		Plaque #28	0.595	0.067	0.137	0.248			0.386	0.678	0.236	0.718	0.445	0.83		Plaque #28		0.102	0.168	0.124	0.099	0.512			0.178	0.283	1.657	0.092		Plaque #28
		Plaque #29	0.396	0.18	0.066	0.118	1.053	0.216	0.454	0.227	0.18	0.506	0.179	0.201		Plaque #29	0.354	0.23	0.096	0.137			0.73	0.063	0.483	2.324	0.033	0.326		Plaque #29		0.195	0.096	0.316	0.055	0.529			0.212	0.215	0.504	0.773		Plaque #29
		Plaque #30	0.115	0.105	0.114	0.297	0.406	0.827	1.267	0.389	0.421	0.16	0.332	0.564		Plaque #30	0.455	0.129	0.189	0.189			0.226	0.1	0.359	0.073	0.3	0.341		Plaque #30		0.266	0.084	0.108	0.526	1.028			0.69	0.157	0.364	1.453		Plaque #30
		Plaque #31	0.281	0.125	0.096	0.183	1.148	0.331	0.599	0.114	0.416	1.003	0.52	0.786		Plaque #31	0.118	0.022	0.044	0.148			0.241	0.185	0.129	0.196	0.786	0.297		Plaque #31		0.201		0.168	0.174	0.307			0.161	0.113	0.472	0.204		Plaque #31
		Plaque #32	0.045	0.226	0.083	0.162	0.356	0.16	0.301	0.708	0.797	0.241	1.009	0.572		Plaque #32	0.062		0.085	0.108			0.226		0.23	0.264	0.104	0.856		Plaque #32		0.154		0.148	0.437	0.089			0.307	1.673	0.248	0.116		Plaque #32
		Plaque #33	0.08	0.13	0.044	0.546	0.953	0.366	1.381	0.28	0.281	0.797	0.205	0.262		Plaque #33	0.084		0.167	0.108			0.085		0.483	0.112	0.067	0.875		Plaque #33		0.171		0.224	0.7	0.26			0.174	0.225	0.432	0.232		Plaque #33
		Plaque #34	0.251	0.06	0.07	0.135	0.17	0.807	0.227	0.131	0.917	1.945	0.052	0.52		Plaque #34	0.079		0.141	0.148			0.193		0.253	0.432	0.089	0.834		Plaque #34		0.314		0.072	0.096	0.331			0.386	0.437	0.272	0.256		Plaque #34
		Plaque #35	0.135		0.083	0.856	0.18	0.396		0.38	0.316	1.584	0.07	0.306		Plaque #35	0.056		0.148				0.182		0.174	0.236	0.278	0.26		Plaque #35		0.14		0.132	0.055	0.307			0.478	1.24	0.148	0.116		Plaque #35
		Plaque #36	0.055		0.079	0.166	0.266	0.481		0.223	0.416	0.291	0.162	0.9		Plaque #36	0.348		0.137				0.382		0.084	0.69	0.415	0.178		Plaque #36		0.359		0.212	0.13	0.154			0.102	0.533	0.304	0.308		Plaque #36
		Plaque #37	0.145		0.079	0.135	0.366	0.501		0.127	0.782	1.429	0.166	0.336		Plaque #37							0.13		0.107	0.606	0.156	0.471		Plaque #37		0.085		0.12		0.048			0.437	0.232	0.448	1.041		Plaque #37
		Plaque #38	0.095		0.183	0.144	1.78	0.566			0.481	0.301	0.253	0.904		Plaque #38							0.241		0.253	1.156	1.409	0.486		Plaque #38		0.065		0.376		0.164			0.54	0.137	0.496	0.236		Plaque #38
		Plaque #39	0.085		0.201	0.118	0.602	0.12			1.624	0.261	0.017	0.306		Plaque #39									0.376	0.55	0.07	1.713		Plaque #39		0.143		0.144		0.335			0.106	0.447	0.388	0.076		Plaque #39
		Plaque #40	0.135		0.057	0.183	0.15	0.822			0.451	0.251	0.271	0.245		Plaque #40									1.28	0.118	0.126	0.449		Plaque #40		0.137		0.348		0.14			0.273	0.557	0.128	0.448		Plaque #40
		Plaque #41	0.08		0.092	0.061	0.201				0.998	0.376	0.192	0.332		Plaque #41									0.022	0.191	0.133	1.194		Plaque #41		0.242		0.164		0.116			1.615	0.826	0.656	0.56		Plaque #41
		Plaque #42	0.196		0.157	0.118	0.441				0.251	0.216	0.555	0.817		Plaque #42									0.208	0.32	0.819	2.506		Plaque #42		0.239		0.096		0.492			0.871	0.71	0.388	0.116		Plaque #42
		Plaque #43	0.12			0.092	0.331				1.188	2.642	1.014	0.354		Plaque #43									0.303	1.364	0.126	2.191		Plaque #43		0.512		0.04		0.509			0.219	0.584	0.156	0.08		Plaque #43
		Plaque #44	0.17			0.127					0.556	0.341	0.197	0.149		Plaque #44									0.191	0.157	1.112	0.334		Plaque #44		0.379		0.14					0.212	0.376		0.204		Plaque #44
		Plaque #45				0.096					0.311	0.692	0.31	0.485		Plaque #45									0.516	0.045	0.682	0.586		Plaque #45				0.608					0.475	0.352		0.492		Plaque #45
		Plaque #46									0.556	0.436	0.28	0.17		Plaque #46									0.421	1.263	0.219	0.686		Plaque #46				0.104						0.721		0.144		Plaque #46
		Plaque #47									2.03	0.822	0.389	2.49		Plaque #47									0.129	0.219	0.185	0.226		Plaque #47				0.092						0.198		0.384		Plaque #47
		Plaque #48									0.672	1.248	1.586	0.616		Plaque #48									0.292	0.494	0.226			Plaque #48				0.2						0.133		0.1		Average	0.179714	0.134783	0.0795455	0.118227	0.184167
		Plaque #49									0.566	1.218	0.039	0.162		Plaque #49										0.084	1.253			Plaque #49				0.841						0.806		1.505		Average of the 4 wells	0.128067				0.317419
		Plaque #50									0.441	0.446	0.315	0.839		Plaque #50										0.191	0.267			Plaque #50				0.128						0.355		0.432
		Plaque #51									1.018	0.667	0.642	0.398		Plaque #51										0.556	0.89			Plaque #51				0.18						0.256
		Plaque #52									0.236	0.792	1.398	0.411		Plaque #52										0.477	1.427			Plaque #52				0.228						2.295
		Plaque #53									0.085	0.642	0.542	0.371		Plaque #53										0.118				Plaque #53				0.208						0.15
		Plaque #54									0.556	0.872	0.227	0.55		Plaque #54										0.32				Plaque #54				0.192						0.878
		Plaque #55									0.897	0.436	1.123	0.175		Plaque #55										0.354				Plaque #55				0.08						0.625
		Plaque #56									0.687	0.206	0.616	0.564		Average	0.275806	0.135548	0.180444	0.214294	0.258522	0.174556	0.336368	0.300065	0.322188	0.505891	0.437615	0.685723		Plaque #56				0.068
		Plaque #57									0.165	0.18	1.136	0.948		Average of the 4 wells	0.201523				0.267378				0.487854					Plaque #57				0.024
		Plaque #58									0.687	0.491	0.293	0.345																Plaque #58				0.176
		Plaque #59										0.456		0.577																Plaque #59				0.132
		Plaque #60										0.291		0.205																Plaque #60				0.088
		Plaque #61										1.339		0.057																Plaque #61				0.128
		Plaque #62										0.351		0.629																Plaque #62				0.056
		Plaque #63										0.045		0.616																Plaque #63				0.072
		Plaque #64										0.361		1.101																Plaque #64				0.064
		Plaque #65										0.577		0.782																Plaque #65				0.072
		Plaque #66										0.877																		Plaque #66				0.2
		Plaque #67										0.476																		Plaque #67				0.088
		Plaque #68										0.381																		Plaque #68				0.088
		Plaque #69										0.742																		Plaque #69				0.116
		Plaque #70										0.396																		Average	0.150519	0.183909	0.118267	0.182565	0.271667	0.350977	0.212333	0.351542	0.399511	0.531218	0.429791	0.3917
		Plaque #71										0.231																		Average of the 4 wells	0.158815				0.29663				0.438055
		Plaque #72										0.421
		Average	0.168523	0.167088	0.128024	0.212622	0.47814	0.394525	0.283529	0.343189	0.684224	0.637556	0.513897	0.551108
		Average of the 4 wells	0.169064				0.374846				0.596696
Figure 4f
	Fig. 4f. Cyst count in 16 image fields
	Biological replicates	Genotype	Cystsnumber
	1	WT	110
	2	WT	222
	3	WT	117
	1	Δeif1.2	0
	2	Δeif1.2	7
	3	Δeif1.2	1
	1	Δeif1.2::HA-eIF1.2	279
	2	Δeif1.2::HA-eIF1.2	231
	3	Δeif1.2::HA-eIF1.2	70
Figure 4g
	DBA mean fluorescence intensity
	Biological replicate #1	WT	Δeif1.2	Δeif1.2::HA-eIF1.2		Biological replicate #2	WT	Δeif1.2	Δeif1.2::HA-eIF1.2		Biological replicate #3	WT	Δeif1.2	Δeif1.2::HA-eIF1.2
	Vacuole #1	3446.96	427.926	4061.64		Vacuole #1	11096.7	362.511	1838.51		Vacuole #1	11318.2	611.396	1384.38
	Vacuole #2	2888.56	293.568	1990.28		Vacuole #2	2809.6	289.929	225.675		Vacuole #2	11184.9	1629.64	357.465
	Vacuole #3	1488.36	128.236	3360.23		Vacuole #3	2908.4	303.063	1932.91		Vacuole #3	7241.26	576.782	6174.58
	Vacuole #4	653.352	93.984	4484.8		Vacuole #4	3226.09	341.385	809.024		Vacuole #4	6919.88	80.11	4231.91
	Vacuole #5	514.275	169.193	4230.5		Vacuole #5	3242.79	252.138	5674.05		Vacuole #5	5210.66	189.151	5150.92
	Vacuole #6	3152.95	44.964	5078.8		Vacuole #6	2115.1	239.487	2919.27		Vacuole #6	1742.22	571.542	3007.32
	Vacuole #7	3867.28	176.137	2354.64		Vacuole #7	1471.1	139.961	3892.29		Vacuole #7	554.824	439.115	5792.13
	Vacuole #8	1671.06	173.817	1716.53		Vacuole #8	5641.89	182.813	992.249		Vacuole #8	2385.41	211.903	1745.51
	Vacuole #9	1401.96	122.526	3662.09		Vacuole #9	3976.78	228.648	3076.86		Vacuole #9	2607.56	400.287	4973.75
	Vacuole #10	8122.87	143.246	3610.34		Vacuole #10	5723.35	208.46	711.748		Vacuole #10	223.593	398.84	3655.89
	Vacuole #11	5256.05	133.458	167.132		Vacuole #11	6299.47	185.256	1079.63		Vacuole #11	184.061	130.006	2508.34
	Vacuole #12	5466.15	114.901	164.044		Vacuole #12	4110.64	207.044	1303.79		Vacuole #12	325.422	136.288	4551.91
	Vacuole #13	1346.19	115.687	170.736		Vacuole #13	3856.64	218.034	657.074		Vacuole #13	1825.18	129.431	3931.88
	Vacuole #14	1030.17	174.254	4968.34		Vacuole #14	4264.53	240.338	897.843		Vacuole #14	3120.24	87.432	9911
	Vacuole #15	8163.87	183.502	2297.72		Vacuole #15	2815.53	185.294	544.494		Vacuole #15	700.356	156.294	797.788
	Vacuole #16	7502.47	274.616	7197.54		Vacuole #16	3114.14	236.79	868.686		Vacuole #16	242.406	150.282	2996.08
	Vacuole #17	3636.57	218.418	4107.01		Vacuole #17	2997.91	179.877	290.136		Vacuole #17	290.311	182.193	5166.82
	Vacuole #18	2958.34	84.655	5186.92		Vacuole #18	3268.98	218.628	1328.24		Vacuole #18	1278.55	78.107	3622.93
	Vacuole #19	4249.39	139.35	4231.39		Vacuole #19	4103.41	453.672	1740.12		Vacuole #19	3065.95	132.261	1861.42
	Vacuole #20	2369.98	90.709	4309.25		Vacuole #20	4049.44	463.537	1535.18		Vacuole #20	1869.28	139.447	4387.65
	Vacuole #21	1926.09	66.494	5763.39		Vacuole #21	3950.8	214.56	769.885		Vacuole #21	1895.59	118.077	4989.35
	Vacuole #22	2909.47	109.226	2501.59		Vacuole #22	3671.13	110.526	912.792		Vacuole #22	3002.84	51.524	6569.65
	Vacuole #23	2651.29	120.945	2641.21		Vacuole #23	3395.83	163.552	618.161		Vacuole #23	3196.88	100.316	3206.58
	Vacuole #24	1783.95	123.392	4686.16		Vacuole #24	5583.39	134.991	3589.99		Vacuole #24	1965.21	63.238	757.94
	Vacuole #25	1474.19	110.991	2404.49		Vacuole #25	5071.44	193.854	3663.89		Vacuole #25	1102.28	118.581	1388.45
	Vacuole #26	2949.91	131.318	5490.45		Vacuole #26	5199.23	304.224	6439.9		Vacuole #26	2293.02	77.336	4563.32
	Vacuole #27	2814.45	113.778	593.944		Vacuole #27	4275.09	212.306	4677.26		Vacuole #27	831.903	105.974	2979.04
	Vacuole #28	1845.92	85.178	1877.84		Vacuole #28	4485.44	151.294	3137.16		Vacuole #28	1415.45	311.635	3490.6
	Vacuole #29	3269.97	103.204	1075.38		Vacuole #29	3889.94	346.744	4497.88		Vacuole #29	2076.1	380.454	6561.49
	Vacuole #30	3318.32	121.923	1797.56		Vacuole #30	3060.36	162.63	4349.9		Vacuole #30	2371.17	499.654	1967.85
	Vacuole #31	2867	113.641	411.494		Vacuole #31	146.22	198.792	5283.05		Vacuole #31	1974.97	162.063	5197.57
	Vacuole #32	2417.41	141.845	647.484		Vacuole #32	242.098	271.025	1810.23		Vacuole #32	3016.54	136.206	3714.61
	Vacuole #33	2715.98	103.311	830.329		Vacuole #33	178.092	152.613	1790.02		Vacuole #33	2664.47	136.685	3433.22
	Vacuole #34	1089.2	165.183	972.829		Vacuole #34	289.083	152.204	4914.91		Vacuole #34	403.166	216.407	5329.73
	Vacuole #35	2090.26	127.287	340.197		Vacuole #35	396.11	206.78	4206.16		Vacuole #35	4945.54	259.701	4718.12
	Vacuole #36	514.465	99.386	3944.92		Vacuole #36	776.404	159.518	4134.94		Vacuole #36	4477.18	230.136	4890.48
	Vacuole #37	2080.32	96.539	4027.59		Vacuole #37	302.011	172.084	5627.14		Vacuole #37	1908.87	3490.99	4685.27
	Vacuole #38	2361.79	101.598	2814.65		Vacuole #38	1269.91	127.589	4547.99		Vacuole #38	1377.24	278.588	2987.9
	Vacuole #39	2066.67	109.648	3193.07		Vacuole #39	1020.48	184.793	3646.27		Vacuole #39	2085.79	235.174	3507.33
	Vacuole #40	501.9	93.255	2358.75		Vacuole #40	1390.74	289.854	1398.63		Vacuole #40	3238.95	213.115	5376.34
	Vacuole #41	2820.31	86.586	1781.99		Vacuole #41	357.707	242.227	2663.41		Vacuole #41	2931.87	191.904	8022.93
	Vacuole #42	4298.18	25.769	2398.02		Vacuole #42	400.848	179.725	5666.13		Vacuole #42	2797.65	71.847	3376.32
	Vacuole #43	4028.25	86.465	1950.35		Vacuole #43	994.138	202.078	3622.97		Vacuole #43	6508.78	120.955	464.635
	Vacuole #44	4398.37	31.418	2868.57		Vacuole #44	4301.31	348.342	3445.13		Vacuole #44	7078.97	183.818	6317.63
	Vacuole #45	2959.42	92.785	1829.8		Vacuole #45	1826.05	472.409	328.089		Vacuole #45	6672.02	189.124	1977.98
	Vacuole #46	5803.43	143.881	3198.22		Vacuole #46	2231.24	352.55	338.776		Vacuole #46	1929.67	94.016	1564.98
	Vacuole #47	6263.23	147.352	2924.64		Vacuole #47	1817.87	248.619	119.695		Vacuole #47	2745.72	148.507	1462.74
	Vacuole #48	3993.33	143.153	3959.52		Vacuole #48	2082.36	477.371	91.891		Vacuole #48	725.226	104.339	1377
	Vacuole #49	3329.65	107.303	4475.16		Vacuole #49	351.604	367.577	225.719		Vacuole #49	2517.63	130.504	2293.49
	Vacuole #50	3680.57	130.942	2492.77		Vacuole #50	603.439	239.588	6710.94		Vacuole #50	2439.52	213.102	2907.27
	Vacuole #51	225.149	168.523	2385.2		Vacuole #51	290.39	233.932	7733.12		Vacuole #51	950.196	113.321	3752.53
	Vacuole #52	1658.35	189.349	3622.55		Vacuole #52	389.082	400.75	3367.25		Vacuole #52	316.75	152.888	3422.78
	Vacuole #53	1422.47	108.815	3002.91		Vacuole #53	1217.87	524.47	3147.61		Vacuole #53	4050.43	104.748	7000.04
	Vacuole #54	343.764	141.986	3461.16		Vacuole #54	850.092	637.221	3392.37		Vacuole #54	425.108	100.274	6059.58
	Vacuole #55	1040.43	156.298	7708.21		Vacuole #55	376.183	251.676	3165.2		Vacuole #55	4081.87	335.608	6691.47
	Vacuole #56	2794.36	95.706	5984.07		Vacuole #56	646.103	204.563	2466.1		Vacuole #56	3898.28	255.323	6409.24
	Vacuole #57	3792.99	84.709	4964.02		Vacuole #57	2238.34	314.336	1298.78		Vacuole #57	804.557	201.276	6814.38
	Vacuole #58	479.555	144.208	4160.72		Vacuole #58	790.103	342.873	191.412		Vacuole #58	4140.67	137.787	4075.84
	Vacuole #59	3641.86	158.048	4280.17		Vacuole #59	1590.27	269.769	2899.35		Vacuole #59	4380.55	106.022	4769.31
	Vacuole #60	3521.72	130.447	4037		Vacuole #60	961.716	191.265	726.613		Vacuole #60	1201.45	124.581	3930.92
	Vacuole #61	469.501	117.197	3789.79		Vacuole #61	2121.51	170.709	6140.38		Vacuole #61	1178.62	89.463	3875.75
	Vacuole #62	2443.72	133.67	3672.97		Vacuole #62	5275.52	232.775	3828.11		Vacuole #62	2054.67	2314.05	1613.1
	Vacuole #63	3243.45	66.683	5431.73		Vacuole #63	1399.62	217.377	430.624		Vacuole #63	1203.51	120.332	5632.96
	Vacuole #64	324.738	264.774	2397.74		Vacuole #64	2643.35	528.854	3607.59		Vacuole #64	1177.84	118.866	7434.47
	Vacuole #65	3518.71	94.846	2431.32		Vacuole #65	1695.48	309.874	3677.04		Vacuole #65	2406	145.763	6945.79
	Vacuole #66	2219.99	226.199	3862.04		Vacuole #66	2476.37	337.975	4435.63		Vacuole #66	3776.7	175.982	4771.84
	Vacuole #67	1623.02	149.67	2231.96		Vacuole #67	3045.22	352.6	2719.74		Vacuole #67	3680.23	186.902	4715.79
	Vacuole #68	856.969	149.202	3826.49		Vacuole #68	1791.77	280.958	2848.87		Vacuole #68	343.874	151.103	3756.73
	Vacuole #69	4646.01	206.902	4011.21		Vacuole #69	2053.89	190.387	2762.64		Vacuole #69	2711	117.444	3963.72
	Vacuole #70	5383.46	150.142	5546.55		Vacuole #70	1826.88	285.853	1194.55		Vacuole #70	3046.47	78.262	4028.49
	Vacuole #71	2638.53	112.815	3187.98		Vacuole #71	939.799	440.343	2545.14		Vacuole #71	3749.06	103.557	4721.91
	Vacuole #72	1646.43	87.542	3088.83		Vacuole #72	8280.92	526.661	4876.01		Vacuole #72	3090.36	333.354	3706.21
	Vacuole #73	655.528	66.121	1008.82		Vacuole #73	5849.93	291.139	498.579		Vacuole #73	1232.66	158.222	3601.5
	Vacuole #74	234.621	75.528	1519.43		Vacuole #74	10527.3	159.178	6360.14		Vacuole #74	2667.55	114.693	3360.58
	Vacuole #75	461.649	275.853	720.819		Vacuole #75	4816.31	250.684	2506.32		Vacuole #75	1624.62	307.076	4011.56
	Vacuole #76	819.363	296.27	3187.96		Vacuole #76	9119.13	428.502	383.557		Vacuole #76	3089.39	131.625	3197.57
	Vacuole #77	583.542	37.843	4368.91		Vacuole #77	6520.69	351.529	287.583		Vacuole #77	591.239	139.051	7691.05
	Vacuole #78	1203.44	123.29	4764.19		Vacuole #78	1927.98	136.454	281.044		Vacuole #78	1040.86	116.376	3042.91
	Vacuole #79	1863.42	74.138	5079.8		Vacuole #79	4302.76	70.486	912.423		Vacuole #79	7715.96	145.02	4127.24
	Vacuole #80	1595.62	159.088	5102.8		Vacuole #80	713.118	486.156	956.884		Vacuole #80	8251.47	230.698	2650.74
	Vacuole #81	707.583	246.446	827.769		Vacuole #81	521.215	85.747	1533.46		Vacuole #81	8535.59	133.141	5587.28
	Vacuole #82	3188.32	191.044	1374.18		Vacuole #82	504.725	97.463	6441.45		Vacuole #82	2136.22	87.188	4864.7
	Vacuole #83	2743.21	148.339	2277.8		Vacuole #83	4806.38	195.654	6596.62		Vacuole #83	2966.7	67.194	2899.75
	Vacuole #84	3019.64	164.356	2969.4		Vacuole #84	7281.65	102.669	7737.35		Vacuole #84	1749.93	91.381	3164.84
	Vacuole #85	137.866	105.809	2117.09		Vacuole #85	7563.02	217.018	2785.34		Vacuole #85	3859.61	154.569	3437.14
	Vacuole #86	3003.96	69.802	2721.64		Vacuole #86	5011.67	92.153	2445.04		Vacuole #86	8957.18	165.36	3811.12
	Vacuole #87	136.627	112.769	564.519		Vacuole #87	4436.21	224.172	2690		Vacuole #87	1359.88	96.623	8568.05
	Vacuole #88	175.338	172.97	1003.38		Vacuole #88	4022.67	106.689	2814.23		Vacuole #88	642.523	67.681	6259.71
	Vacuole #89	886.6	160.033	4167.52		Vacuole #89	2841.51	70.476	2807.16		Vacuole #89	1877.27	138.602	6255.66
	Vacuole #90	226.747	81.613	4774.74		Vacuole #90	2986.61	333.683	2496.8		Vacuole #90	1737.88	115.266	4024.35
	Vacuole #91	770.221	259.162	1551.16		Vacuole #91	2790.2	154.985	868.995		Vacuole #91	1949.8	104.298	4497.66
	Vacuole #92	257.077	161.769	8289.83		Vacuole #92	4517	757.495	2336.8		Vacuole #92	822.733	94.319	1911.2
	Vacuole #93	1129.68	320.66	2950.88		Vacuole #93	2551.82	940.004	2985.07		Vacuole #93	1284.65	119.435	2848.07
	Vacuole #94	110.003	142.611	3203.78		Vacuole #94	3755.02	289.407	449.709		Vacuole #94	1891.17	162.32	5503.33
	Vacuole #95	5603.13	219.135	4551.09		Vacuole #95	2949.57	196.026	4919.12		Vacuole #95	1791.46	46.031	3056.26
	Vacuole #96	1032.46	206.115	5169.86		Vacuole #96	2968.52	217.573	750.294		Vacuole #96	2050.65	85.802	6568.25
	Vacuole #97	3882.57	244.774	4035.55		Vacuole #97	3615.54	248.191	4117.65		Vacuole #97	1489.83	121.15	9551.62
	Vacuole #98	2744.79	74.418	4604.57		Vacuole #98	1870.58	877.133	4277.1		Vacuole #98	1412.26	2482.2	10848.7
	Vacuole #99	2798.37	161.852	2010.85		Vacuole #99	7596.05	132.733	5262.23		Vacuole #99	2798.15	85.435	11324.8
	Vacuole #100	4437.98	185.195	5573.65		Vacuole #100	10447.2	165.217	5063.82		Vacuole #100	1561.97	143.742	9261.47
	Vacuole #101		140.517	2902.15		Vacuole #101	9546.52		1304.62		Vacuole #101	910.896	87.216	3731.61
	Vacuole #102			3410.12		Vacuole #102			3879.43		Vacuole #102		99.478
	Vacuole #103			6701.09		Vacuole #103			1304.05
						Vacuole #104			2308.37
						Vacuole #105			1958.82
						Vacuole #106			2038.66
						Vacuole #107			2255.79
						Vacuole #108			3000.5
						Vacuole #109			924.968
						Vacuole #110			3085.74
						Vacuole #111			4655.62
						Vacuole #112			3997.47
						Vacuole #113			3287.96
Figure 4h
	BAG1 mean fluorescence intensity
	Biological replicate #1	WT	Δeif1.2	Δeif1.2::HA-eIF1.2		Biological replicate #2	WT	Δeif1.2	Δeif1.2::HA-eIF1.2		Biological replicate #3	WT	Δeif1.2	Δeif1.2::HA-eIF1.2
	Vacuole #1	1228.08	601.084	3970.04		Vacuole #1	6498.51	1512.27	689.145		Vacuole #1	3954.27	1594.85	615.443
	Vacuole #2	950.297	530.466	3369.73		Vacuole #2	2809.6	1484.52	136.716		Vacuole #2	5600.16	4538.48	272.913
	Vacuole #3	480.074	262.636	2895.79		Vacuole #3	2908.4	1382.77	1892.03		Vacuole #3	3655.15	1540.3	2632.28
	Vacuole #4	86.774	563.755	5191.52		Vacuole #4	3226.09	1096.24	312.248		Vacuole #4	6486.18	430.483	4196.61
	Vacuole #5	3.121	347.851	5588.58		Vacuole #5	3242.79	785.972	2807.5		Vacuole #5	7724.9	892.441	3073.55
	Vacuole #6	2193.64	169.008	4904.11		Vacuole #6	2115.1	952.009	3677.12		Vacuole #6	1986.29	1625.48	2975.97
	Vacuole #7	1913.4	568.888	3468.73		Vacuole #7	1471.1	516.951	5199.41		Vacuole #7	563.337	740.082	2666.07
	Vacuole #8	1273.32	561.347	2687.93		Vacuole #8	5641.89	956.606	557.953		Vacuole #8	1500.76	871.288	2322.77
	Vacuole #9	1402.14	389.833	4017.29		Vacuole #9	3388.98	949.82	1475.93		Vacuole #9	1497.52	1082.84	3082.8
	Vacuole #10	4531.9	491.722	2209.89		Vacuole #10	2165.3	914.367	375.019		Vacuole #10	223.33	1602.24	3623.05
	Vacuole #11	4968.94	493.604	149.915		Vacuole #11	1976.52	904.443	616.2		Vacuole #11	228.372	775.731	2799.87
	Vacuole #12	3210.16	401.249	218.666		Vacuole #12	2698.05	1148.74	669.085		Vacuole #12	233.793	685.442	2034.85
	Vacuole #13	1906.34	523.723	141.327		Vacuole #13	3968.98	1118.45	547.52		Vacuole #13	615.835	525.334	3323.8
	Vacuole #14	1249.33	563.41	2481.43		Vacuole #14	3082.61	1226.6	479.401		Vacuole #14	2380.09	433.039	5883.52
	Vacuole #15	4446.54	644.084	776		Vacuole #15	2593.74	1093.31	303.484		Vacuole #15	292.162	910.497	1331.44
	Vacuole #16	4856.16	896.522	6165.8		Vacuole #16	3357.57	1309.34	1017.87		Vacuole #16	168.539	927.099	1311.97
	Vacuole #17	1259.41	935.619	2646.84		Vacuole #17	2216.3	1180.24	296.036		Vacuole #17	273.471	683.167	2126.93
	Vacuole #18	823.173	472.675	2243.03		Vacuole #18	3186.12	1517.36	582.226		Vacuole #18	3013.73	451.174	2969.08
	Vacuole #19	1410.77	602.204	2061.48		Vacuole #19	3228.9	1740.56	1250.28		Vacuole #19	1170.51	517.136	652.222
	Vacuole #20	1760.68	656.004	1996.72		Vacuole #20	4071.83	1257.09	830.676		Vacuole #20	2453.31	515.085	1722.22
	Vacuole #21	1161.73	356.904	3195.74		Vacuole #21	2094.45	869.898	529.673		Vacuole #21	2358.73	441.228	1953.8
	Vacuole #22	1150.74	550.549	2619.4		Vacuole #22	2053.3	683.313	616.457		Vacuole #22	1807.4	270.877	4304.7
	Vacuole #23	2217.99	643.781	3939.91		Vacuole #23	2836.32	868.66	314.162		Vacuole #23	1124.31	302.566	975.23
	Vacuole #24	1450.76	881.841	2596.99		Vacuole #24	3042.28	921.323	2634.71		Vacuole #24	3030.32	313.796	355.504
	Vacuole #25	1679.15	485.918	2635.28		Vacuole #25	2814.85	871.77	1074.83		Vacuole #25	1020.46	523.127	872.048
	Vacuole #26	1918.8	690.8	3183.53		Vacuole #26	2583.49	1043.03	6474.57		Vacuole #26	2707.08	69.627	3006.89
	Vacuole #27	1306.8	773.083	1228.14		Vacuole #27	2340.36	1042.75	6190.45		Vacuole #27	1013.09	686.452	1145.07
	Vacuole #28	2096.04	599.561	2684.76		Vacuole #28	1002.13	776.586	4149.33		Vacuole #28	2654.07	1338.42	2404.63
	Vacuole #29	3713.85	833.852	1996.81		Vacuole #29	2001.79	1418.84	4936.15		Vacuole #29	2535.58	1462.72	3667.19
	Vacuole #30	3700.69	940.343	2606.05		Vacuole #30	3322.76	821.066	1174.29		Vacuole #30	282.218	1411.42	2069.66
	Vacuole #31	3468.32	699.529	1004.39		Vacuole #31	168.102	1125.73	1654.17		Vacuole #31	651.802	1198.33	3741.74
	Vacuole #32	2732.8	636.826	1188.28		Vacuole #32	338.829	1059.69	4098.68		Vacuole #32	882.371	1090.38	3398.36
	Vacuole #33	1579.18	646.949	1642.8		Vacuole #33	304.556	785.893	3734.71		Vacuole #33	706.295	990.743	2906.03
	Vacuole #34	649.262	1062.05	1993.95		Vacuole #34	450.031	719.839	1813.41		Vacuole #34	51.035	1000.45	6092.65
	Vacuole #35	2912.95	782.648	712.171		Vacuole #35	680.32	821.71	2398.1		Vacuole #35	2445.24	1168.03	4607.99
	Vacuole #36	403.856	673.059	1888.43		Vacuole #36	586.142	810.489	1531.8		Vacuole #36	3092.4	873.132	4755.69
	Vacuole #37	1116.37	737.519	2433.74		Vacuole #37	351.549	800.754	3253.54		Vacuole #37	1785.48	4697.32	3422.52
	Vacuole #38	2394.98	608.066	2109.24		Vacuole #38	1011.52	813.092	2683.43		Vacuole #38	1584.02	773.843	2651.73
	Vacuole #39	1056.95	680.528	3458.46		Vacuole #39	864.362	715.835	1113.51		Vacuole #39	2667.45	708.167	1299.76
	Vacuole #40	400.31	798.55	3034.04		Vacuole #40	730.029	750.163	496.465		Vacuole #40	2218.77	994.497	4397.04
	Vacuole #41	1906.34	888.812	1858.64		Vacuole #41	603.094	1779.05	4153.22		Vacuole #41	1946.93	807.508	6507.74
	Vacuole #42	2445.14	27.804	1444.14		Vacuole #42	648.294	1131.97	2548.09		Vacuole #42	4617.65	455.525	2749.34
	Vacuole #43	2239.21	660.863	2837.2		Vacuole #43	644.6	1459.13	1237.66		Vacuole #43	6029.52	402.827	1267.15
	Vacuole #44	3438.71	403.275	1964.99		Vacuole #44	5235.11	1685.29	1316.5		Vacuole #44	3930.26	791.164	4140.16
	Vacuole #45	2144.37	637.898	2927.72		Vacuole #45	937.634	1685.86	196.685		Vacuole #45	4021.69	562.067	3718.9
	Vacuole #46	2762.92	1015.89	2677.66		Vacuole #46	1798.92	1221.01	152.798		Vacuole #46	2847.25	666.795	3045.62
	Vacuole #47	2991.79	1027.15	2968.32		Vacuole #47	798.499	982.258	219.967		Vacuole #47	2998.95	764.355	2671.94
	Vacuole #48	2648.74	941.963	2659.93		Vacuole #48	1079.63	1807.27	136.703		Vacuole #48	1385.52	691.019	2284.58
	Vacuole #49	2343.66	636.653	3710.87		Vacuole #49	521.723	1749.16	327.998		Vacuole #49	2986.84	592.801	2197.97
	Vacuole #50	4322.58	630.053	2335.08		Vacuole #50	558.776	1069.03	4446.03		Vacuole #50	830.63	923.97	2327.08
	Vacuole #51	124.972	1072.04	1764.84		Vacuole #51	251.691	917.563	5807.26		Vacuole #51	793.332	697.632	3830.28
	Vacuole #52	924.952	1113.02	2508.5		Vacuole #52	398.957	1329.62	2551.84		Vacuole #52	134.521	727.208	3504.84
	Vacuole #53	614.239	624.754	2209.63		Vacuole #53	868.853	1184.35	1710.26		Vacuole #53	1409.07	575.465	4474.27
	Vacuole #54	257.997	688.585	2309.14		Vacuole #54	511.642	1500.54	1311.31		Vacuole #54	131.976	505.937	4402.24
	Vacuole #55	2236.5	623.553	7210.81		Vacuole #55	451.459	1176.46	1165.3		Vacuole #55	4413.26	1018.67	4323.53
	Vacuole #56	2975.73	401.651	4871.96		Vacuole #56	668.8	880.696	1806.07		Vacuole #56	3757.08	941.085	4789.1
	Vacuole #57	4602.24	452.96	3068.11		Vacuole #57	897.946	1194.92	1794.61		Vacuole #57	346.506	1253.3	6506.7
	Vacuole #58	783.872	872.041	2079.99		Vacuole #58	659.878	1099.11	363.381		Vacuole #58	2948.77	742.358	3873.08
	Vacuole #59	2258.91	918.694	2134.99		Vacuole #59	811.329	1398.59	1099.42		Vacuole #59	3324.83	560.883	4099.15
	Vacuole #60	956.135	472.752	3028.84		Vacuole #60	1275.68	991.034	447.988		Vacuole #60	3801.49	442.543	3018.7
	Vacuole #61	2.585	615.023	2261.34		Vacuole #61	3337.22	722.814	2233.25		Vacuole #61	1415.89	394.341	3089.22
	Vacuole #62	1119.13	697.728	1547.43		Vacuole #62	3525.45	1151.38	730.213		Vacuole #62	2192.95	5180.55	2593.14
	Vacuole #63	723.096	440.764	4677.64		Vacuole #63	2153.94	1080.56	174.125		Vacuole #63	1028.44	744.98	5610.9
	Vacuole #64	24.902	1226.1	3651.97		Vacuole #64	829.956	1770.46	2413.83		Vacuole #64	1841.27	745.797	6601.12
	Vacuole #65	739.385	713.852	2920.05		Vacuole #65	1182.6	1143.85	2332.26		Vacuole #65	1609.08	851.112	6159.82
	Vacuole #66	1209.33	869.509	2952.9		Vacuole #66	1640.02	1390.41	3405.57		Vacuole #66	4103.54	1126.2	5536.04
	Vacuole #67	944.214	948.275	2603.21		Vacuole #67	3700.56	1255.49	3355.14		Vacuole #67	3902.57	1170.92	2505.74
	Vacuole #68	712.509	566.129	2823.25		Vacuole #68	2191.5	1488.45	3750.92		Vacuole #68	659.765	1253.95	2343.76
	Vacuole #69	2975.47	710.504	2970.64		Vacuole #69	1565.56	1037.17	4183.2		Vacuole #69	1363.51	630.626	2876.61
	Vacuole #70	3044.34	1017.91	2750.67		Vacuole #70	1387.64	1460.86	499.659		Vacuole #70	1684.63	489.711	3019.8
	Vacuole #71	3309.87	587.602	2695.84		Vacuole #71	2033.2	1629.08	833.156		Vacuole #71	1846.86	589.752	3297.24
	Vacuole #72	514.227	752.455	2377.5		Vacuole #72	5030.97	1847.64	4628.6		Vacuole #72	988.173	1223.83	3196.4
	Vacuole #73	305.575	643.33	1942.59		Vacuole #73	3782.72	1047.42	942.554		Vacuole #73	588.515	963.882	2778.22
	Vacuole #74	81.327	597.056	505.208		Vacuole #74	4820.37	614.125	2413.53		Vacuole #74	1511.41	644.336	2611.78
	Vacuole #75	171.606	1638.94	252.189		Vacuole #75	2862.1	1281.57	520.099		Vacuole #75	2195.91	981.71	2701.04
	Vacuole #76	286.755	1703.78	812.956		Vacuole #76	6467.21	1362.24	154.931		Vacuole #76	2254.28	941.353	3111.27
	Vacuole #77	279.521	403.064	3567.04		Vacuole #77	2091.64	1142.52	64.511		Vacuole #77	782.043	726.008	5149.97
	Vacuole #78	501.026	884.164	4056.05		Vacuole #78	1574.61	853.523	214.122		Vacuole #78	1072.5	588.836	2940.81
	Vacuole #79	667.495	642.362	4879.21		Vacuole #79	1131.88	511.939	506.607		Vacuole #79	5159.88	765.358	2927.5
	Vacuole #80	542.639	955.855	3309.78		Vacuole #80	28.589	1773.34	1806.15		Vacuole #80	6158.33	994.173	2948.03
	Vacuole #81	104.639	1206.99	4323.77		Vacuole #81	85.486	320.307	272.678		Vacuole #81	9330.94	770.866	2556.87
	Vacuole #82	1336.57	1042.18	2205.35		Vacuole #82	231.645	619.367	3478.42		Vacuole #82	3197.29	739.651	2733.4
	Vacuole #83	1771.31	626.206	2857.58		Vacuole #83	3147.8	600.816	3166.33		Vacuole #83	811.828	460.66	2335.97
	Vacuole #84	1813.98	638.052	3624.89		Vacuole #84	7504.51	645.959	5817.9		Vacuole #84	1751.54	706.734	2548.33
	Vacuole #85	13.66	527.225	2528.18		Vacuole #85	6272.17	732.626	4837.34		Vacuole #85	3781.27	853.069	2631.15
	Vacuole #86	1819.31	572.015	2507.93		Vacuole #86	3747.11	567.353	2849.71		Vacuole #86	5286.94	1231.96	1576.53
	Vacuole #87	1.633	618.916	1199.06		Vacuole #87	3052.65	592.003	3030.86		Vacuole #87	2487.74	621.142	5240.33
	Vacuole #88	69.672	754.585	2348.41		Vacuole #88	2988.74	375.823	4598.33		Vacuole #88	1705.47	735.22	5963.75
	Vacuole #89	291.553	652.964	3284.45		Vacuole #89	3570.93	720.456	3631.98		Vacuole #89	3380.2	1029.11	6199.59
	Vacuole #90	18.802	527.097	3309.09		Vacuole #90	2301.56	935.942	2242.48		Vacuole #90	2818.75	967.594	2706.03
	Vacuole #91	284.138	913.373	3980.98		Vacuole #91	2635.78	654.024	1636.75		Vacuole #91	3683.1	799.898	2668.82
	Vacuole #92	125.831	586.535	6201.31		Vacuole #92	2968.74	1191.17	3977.63		Vacuole #92	1729.52	626.347	2514.46
	Vacuole #93	405.49	961.077	3461.09		Vacuole #93	3050.26	1425.61	3540.88		Vacuole #93	2469.46	514.511	3189.74
	Vacuole #94	15.226	821.869	4407.4		Vacuole #94	2272.43	643.267	1037.95		Vacuole #94	2680.42	799.875	2411.22
	Vacuole #95	2934.62	972.504	4302.48		Vacuole #95	1902.84	795.696	1281.15		Vacuole #95	1589.57	446.221	3079.36
	Vacuole #96	877.007	586.567	3465.44		Vacuole #96	1992.7	921.559	1199.7		Vacuole #96	2304.16	525.534	2694.03
	Vacuole #97	2097.03	802.968	3804.2		Vacuole #97	2275.14	959.5	3426.57		Vacuole #97	2482.96	746.075	5628.74
	Vacuole #98	1441.2	299.794	3068.86		Vacuole #98	2221.69	1547.42	2621.45		Vacuole #98	3054.03	4630.51	5973.97
	Vacuole #99	1762.76	546.685	680.931		Vacuole #99	5432.96	623.412	3346.15		Vacuole #99	1676.62	322.198	5228.66
	Vacuole #100	2375.9	652.592	3786.13		Vacuole #100	6576.54	718.452	3779.43		Vacuole #100	1460.18	920.561	5502.87
	Vacuole #101		235.849	4994.77		Vacuole #101	6116.99		607.779		Vacuole #101	1424.16	544.543	3978.82
	Vacuole #102			5385.67		Vacuole #102			3400.19		Vacuole #102		419.88
	Vacuole #103			4471.93		Vacuole #103			467.188
						Vacuole #104			2205.11
						Vacuole #105			3687.33
						Vacuole #106			3966.22
						Vacuole #107			2136.91
						Vacuole #108			1728.05
						Vacuole #109			1803.23
						Vacuole #110			3052.32
						Vacuole #111			2207.81
						Vacuole #112			2174.55
						Vacuole #113			2854.12
Figure 4i
Figure 4j
	HA-eIF1.2 (AU)/Actin (AU)
	Biological replicates	Stressed days	Genotype	Actin (AU)	HA-eIF1.2(AU)	HA-eIF1.2/Actin
	1	0	Δeif1.2::HA-eIF1.2	8063.76	7589.81	0.941225
	1	1	Δeif1.2::HA-eIF1.2	5686.28	5117.45	0.899965
	1	7	Δeif1.2::HA-eIF1.2	6144.15	8226.4	1.3389
	2	0	Δeif1.2::HA-eIF1.2	4950.45	2894.55	0.584704
	2	1	Δeif1.2::HA-eIF1.2	4749.03	3468.08	0.730271
	2	7	Δeif1.2::HA-eIF1.2	3578.96	7264.45	2.02976
	3	0	Δeif1.2::HA-eIF1.2	5909.81	7220.23	1.22174
	3	1	Δeif1.2::HA-eIF1.2	3887.15	3668.55	0.943762
	3	7	Δeif1.2::HA-eIF1.2	4606.33	1279.01	0.277664
	4	0	Δeif1.2::HA-eIF1.2	7642.69	10021.6	1.31126
	4	1	Δeif1.2::HA-eIF1.2	5608.33	5099.57	0.909285
	4	7	Δeif1.2::HA-eIF1.2	5122.62	456.749	0.0891632
	5	0	Δeif1.2::HA-eIF1.2	7131.62	3867.86	0.542354
	5	1	Δeif1.2::HA-eIF1.2	8052.28	9653.35	1.19883
	5	7	Δeif1.2::HA-eIF1.2	2907.01	90.778	0.0312273
	6	0	Δeif1.2::HA-eIF1.2	6633.98	1929.79	0.290895
	6	1	Δeif1.2::HA-eIF1.2	5639.57	12231.4	2.16885
	6	7	Δeif1.2::HA-eIF1.2	4253.2	0	0
	7	0	Δeif1.2::HA-eIF1.2	5308.74	7860.54	1.48068
	7	1	Δeif1.2::HA-eIF1.2	5589.28	8303.59	1.48563
	7	7	Δeif1.2::HA-eIF1.2	5377.74	2275.96	0.423219
	8	0	Δeif1.2::HA-eIF1.2	6825.98	6957.1	1.01921
	8	1	Δeif1.2::HA-eIF1.2	6396.69	6876.1	1.07495
	8	7	Δeif1.2::HA-eIF1.2	4587.62	2297.67	0.500841
Figure 4k
Figure 4l
	BAG1 (AU)/Actin (AU)
			Actin (AU)	BAG1 (AU)	BAG1/Actin
	Biological replicate #1	WT	6729.86	3117.08	0.463172
		Δeif1.2	6319.15	0	0
		Δeif1.2::HA-eIF1.2	4666.08	5516.74	1.18231
	Biological replicate #2	WT	6925.98	6351.28	0.917022
		Δeif1.2	4657.62	0	0
		Δeif1.2::HA-eIF1.2	5104.45	7254.23	1.42116
	Biological replicate #3	WT	5958.26	7153.45	1.20059
		Δeif1.2	4771.13	14.121	0.00295967
		Δeif1.2::HA-eIF1.2	4898.03	6185.33	1.26282
	Biological replicate #4	WT	5860.45	5197.45	0.886869
		Δeif1.2	3401.26	0	0
		Δeif1.2::HA-eIF1.2	3578.96	10233.3	2.85929
	Biological replicate #5	WT	5094.98	5463.03	1.07224
		Δeif1.2	8013.64	307.435	0.038364
		Δeif1.2::HA-eIF1.2	4606.33	13067.5	2.83686
	Biological replicate #6	WT	6533.57	6622.86	1.01367
		Δeif1.2	5498.45	2699.55	0.490966
		Δeif1.2::HA-eIF1.2	6144.15	10571.2	1.72053
Figure 4m
	SAG1 (AU)/Actin (AU)
			Actin (AU)	SAG1 (AU)	SAG1/Actin
	Biological replicate #1	WT	6729.86	8700.52	1.29282
		Δeif1.2	6319.15	7453.69	1.17954
		Δeif1.2::HA-eIF1.2	4666.08	1007.36	0.215889
	Biological replicate #2	WT	6925.98	8630.1	1.24605
		Δeif1.2	4657.62	7193.4	1.54444
		Δeif1.2::HA-eIF1.2	5104.45	3521.2	0.689831
	Biological replicate #3	WT	5958.26	0	0
		Δeif1.2	4771.13	7743.69	1.62303
		Δeif1.2::HA-eIF1.2	4898.03	0	0
	Biological replicate #4	WT	5860.45	6584.05	1.12347
		Δeif1.2	3401.26	8305.47	2.44188
		Δeif1.2::HA-eIF1.2	3578.96	2581.5	0.721298
	Biological replicate #5	WT	5094.98	5287.98	1.03788
		Δeif1.2	8013.64	11257.2	1.40476
		Δeif1.2::HA-eIF1.2	4606.33	3244.33	0.70432
	Biological replicate #6	WT	6533.57	2004.13	0.306744
		Δeif1.2	5498.45	4452.33	0.809742
		Δeif1.2::HA-eIF1.2	6144.15	429.163	0.069849
Figure 4n. qRT-PCR analysis of parasites exposed to alkaline stress for various days
	Fold change of BAG1 mRNA (normalized to WT on Day 0)
		WT				Δeif1.2
	Days post differentiation	Biological replicate #1	Biological replicate #2	Biological replicate #3	Biological replicate #4	Biological replicate #1	Biological replicate #2	Biological replicate #3	Biological replicate #4
	0	1	1	1	1	0.820127	0.581344	0.11285	1.6034
	1	2.90102	75.3152	6.81359	2.95838	0.289186	13.9134	1.24062	0.721981
	2	65.8158	9416.16	822.985	259.401	1.05491	782.063	12.3634	6.70001
	3	157.42	16341.3	5751.18	1454.77	1.18523	686.01	202.27	30.9298
	4	233.918	16996.2	4771.1	1752.74	3.14894	1178.22	495.127	24.3718
	Fold change of LDH2 mRNA (normalized to WT on Day 0)
		WT				Δeif1.2
	Days post differentiation	Biological replicate #1	Biological replicate #2	Biological replicate #3	Biological replicate #4	Biological replicate #1	Biological replicate #2	Biological replicate #3	Biological replicate #4
	0	1	1	1	1	0.343522	0.0631575	0.0422282	1.80383
	1	18.7909	32.0549	15.8318	32.0757	0.306527	0.697054	0.305327	0.502873
	2	37.2664	208.519	485.631	478.315	0.553621	8.41236	18.708	8.68001
	3	70.7218	376.418	1590.37	1148.27	1.68804	26.4743	186.533	47.5081
	4	127.855	545.186	1864.99	1579.97	5.45713	34.7924	324.793	22.3893
	Fold change of ENO1 mRNA (normalized to WT on Day 0)
		WT				Δeif1.2
	Days post differentiation	Biological replicate #1	Biological replicate #2	Biological replicate #3	Biological replicate #4	Biological replicate #1	Biological replicate #2	Biological replicate #3	Biological replicate #4
	0	1	1	1	1	0.481005	0.20808	0.150787	3.70653
	1	46.4574	6.23012	9.56396	4.03013	1.14238	0.303388	0.665741	0.962658
	2	247.093	144.72	1383.5	301.225	0.828042	1.6395	8.79579	2.48216
	3	514.999	326.301	2932.73	954.491	0.976644	5.99045	27.7135	6.56444
	4	1407.81	590.512	3010.39	1281.16	3.91789	11.0335	96.5939	5.25314
	Fold change of BPK1 mRNA (normalized to WT on Day 0)
		WT				Δeif1.2
	Days post differentiation	Biological replicate #1	Biological replicate #2	Biological replicate #3	Biological replicate #4	Biological replicate #1	Biological replicate #2	Biological replicate #3	Biological replicate #4
	0	1	1	1	1	1.24003	2.0432	3.34784	0.842648
	1	8.56518	8.84361	5.96789	4.99436	3.72218	6.92032	8.97032	5.4657
	2	16.5133	19.9101	22.1092	14.3567	3.4518	6.85783	14.0496	6.94923
	3	22.0237	35.0385	42.9813	26.6036	3.39792	10.3296	24.3646	9.15672
	4	24.5011	28.5969	35.9089	28.4575	4.17291	8.75807	22.9182	7.20204
	Fold change of SAG1 mRNA (normalized to WT on Day 0)
		WT				Δeif1.2
	Days post differentiation	Biological replicate #1	Biological replicate #2	Biological replicate #3	Biological replicate #4	Biological replicate #1	Biological replicate #2	Biological replicate #3	Biological replicate #4
	0	1	1	1	1	42.1889	5.17851	0.982308	0.179381
	1	36.7232	3.09289	0.536568	0.446365	77.7434	5.45132	0.724073	0.862928
	2	15.604	0.928977	0.232833	0.171796	70.5795	3.84724	1.1786	0.914458
	3	14.3668	0.547099	0.130454	0.0783974	90.1027	3.80301	1.3641	1.02171
	4	15.1231	0.396179	0.123516	0.0752152	51.4216	4.46426	0.851546	0.916877
	Fold change of eIF1.2 mRNA (normalized to WT on Day 0)
		WT				Δeif1.2
	Days post differentiation	Biological replicate #1	Biological replicate #2	Biological replicate #3	Biological replicate #4	Biological replicate #1	Biological replicate #2	Biological replicate #3	Biological replicate #4
	0	1	1	1	1	0.00489281	0.000198156	0.000120212	0.00453068
	1	1.0884	0.782869	1.25718	1.2311	0.00015595	1.1136e-05	2.581e-05	0.000501988
	2	0.945262	1.17639	0.949969	0.912477	0.000169094	4.57e-06	0.000209345	0.00235081
	3	1.20591	0.972134	1.40717	1.24612	3.797e-06	2.636e-06	4.2339e-05	0.00114244
	4	1.44385	1.14548	1.26718	1.52168	1.3754e-05	2.188e-06	7.902e-06	1.6005e-05
Figure 4o
	Brain cyst burden
	Mouse	WT	Δeif1.2	Δeif1.2::HA-eIF1.2
	#1	266	16.5	16.5
	#2	1850	16.5	200
	#3	2250	100	150
	#4	2450	50	33
	#5	3100	16.5	400
	#6	800	16.5	33
	#7	450	16.5	50
	#8	3650	16.5	50
	#9	700	16.5	650
	#10	450	16.5	100
	#11	400	16.5	350
	#12	300	16.5	100
	#13	800	16.5	16.5
	#14	250	33	100
	#15	250	33	100
	#16	700	16.5	180
	#17	250	16.5	950
	#18	800	16.5	67
	#19	1750	16.5	100
	#20		16.5
	Note: Samples for which no cysts were found were given a value, 16.5 cysts per brain, which is the half of limit of the detection (33 cysts per brain).
Figure 4p
	Dataset used for generating survival probability plot
	Mouse	Days	WT	Note		Mouse	Days	Δeif1.2	Note		Mouse	Days	Δeif1.2::HA-eIF1.2	Note
	#1	26	1	One mouse died on Day 26 post-infection		#1	31	1	One mouse died on Day 31 post-infection		#1	35	0	All 20 mice remained viable until the final day of harvesting (Day 35 post-infection)
	#2	35	0	All 19 remaining mice remained viable until the final day of harvesting (Day 35 post-infection)		#2	35	0	All 19 remaining mice remained viable until the final day of harvesting (Day 35 post-infection)		#2	35	0
	#3	35	0			#3	35	0			#3	35	0
	#4	35	0			#4	35	0			#4	35	0
	#5	35	0			#5	35	0			#5	35	0
	#6	35	0			#6	35	0			#6	35	0
	#7	35	0			#7	35	0			#7	35	0
	#8	35	0			#8	35	0			#8	35	0
	#9	35	0			#9	35	0			#9	35	0
	#10	35	0			#10	35	0			#10	35	0
	#11	35	0			#11	35	0			#11	35	0
	#12	35	0			#12	35	0			#12	35	0
	#13	35	0			#13	35	0			#13	35	0
	#14	35	0			#14	35	0			#14	35	0
	#15	35	0			#15	35	0			#15	35	0
	#16	35	0			#16	35	0			#16	35	0
	#17	35	0			#17	35	0			#17	35	0
	#18	35	0			#18	35	0			#18	35	0
	#19	35	0			#19	35	0			#19	35	0
	#20	35	0			#20	35	0			#20	35	0
[truncated: 7 more columns]

## Sheet: Fig. 5
Data source - Figure 5
Figure 5c
	Genes exhibiting a fold change of >= 5-fold in acute (10 days post-infection) versus chronic infection (28 days post-infection) in Pittman et al. (P value <0.05 and Q value <0.05; See Pittman et al. for more details)				Genes exhibiting a fold change of >= 5-fold in chronic (28 days post-infection) versus acute infection (10 days post-infection) in Pittman et al. (P value <0.05 and Q value <0.05; See Pittman et al. for more details)
	Gene ID	Product Description	Fold Change		Gene ID	Product Description	Fold Change
	TGME49_315740	SAG-related sequence SRS54	27*		TGME49_291040	lactate dehydrogenase LDH2 (LDH2)	31
	TGME49_294805	hypothetical protein	77*		TGME49_260190	microneme protein MIC13 (MIC13)	29
	TGME49_216770	hypothetical protein	125*		TGME49_209755	hypothetical protein	11
	TGME49_276110	cytochrome b5 family heme/steroid binding	34*		TGME49_207160	SAG-related sequence SRS49D (SRS49D)	10
	TGME49_247280	hypothetical protein	7		TGME49_225290	GDA1/CD39 (nucleoside phosphatase)	7
	TGME49_209150	non-proton pumping type-II NADH dehydrogenase I (NDH2-I)	6		TGME49_278080	Toxoplasma gondii family A protein (SUSA-1)	32
	TGME49_244690	hypothetical protein	5		TGME49_207210	hypothetical protein	18
	TGME49_226710	hypothetical protein	6		TGME49_319090	proteasome maturation factor ump1 protein	50*
	TGME49_207400	hypothetical protein	6		TGME49_259020	bradyzoite antigen BAG1 (BAG1)	48
	TGME49_275860	hypothetical protein	6		TGME49_293780	hypothetical protein	14
	TGME49_291960	rhoptry kinase family protein ROP40	10		TGME49_216140	tetratricopeptide repeat-containing protein	14
	TGME49_307760	Tubulin-tyrosine ligase family protein	27*		TGME49_219610	hypothetical protein	31*
	TGME49_268850	enolase 2	9		TGME49_240470	hypothetical protein	25*
	TGME49_262730	rhoptry protein ROP16 (ROP16)	8		TGME49_280570	SAG-related sequence SRS35A (SRS35A)	13
	TGME49_261740	hypothetical protein	12		TGME49_204420	oocyst wall protein OWP1 (OWP1)	23
	TGME49_314400	pyruvate dehydrogenase E1 component	8		TGME49_320190	SAG-related sequence SRS16B (SRS16B)	11
	TGME49_200350	subtilisin SUB3 (SUB3)	18*		TGME49_275320	penicillin amidase	5
	TGME49_277490	hypothetical protein	9		TGME49_222370	SAG-related sequence SRS13 (SRS13)	5
	TGME49_249180	bifunctional dihydrofolate reductase-thymidylate synthase	6		TGME49_309930	melibiase subfamily protein	17
	TGME49_229670	ribosomal protein RPS23 (RPS23)	5		TGME49_269020	hypothetical protein	18*
	TGME49_205340	ribosomal protein RPS12 (RPS12)	6		TGME49_253320	hypothetical protein	15*
	TGME49_251810	translation initiation factor eIF-5A	5		TGME49_215130	adaptor-related protein complex 3	27*
	TGME49_213050	hypothetical protein	6		TGME49_256760	pyruvate kinase PyK1 (PYKI)	8
	TGME49_212290	ribosomal protein RPS19 (RPS19)	5		TGME49_306620	AP2 domain transcription factor AP2IX-9 (AP2IX9)	11
	TGME49_285870	SAG-related sequence SRS20A (SRS20A)	7		TGME49_224630	zinc finger (CCCH type) protein	86
	TGME49_271050	SAG 34A/SAG/2	18		TGME49_207710	phosphatidylinositol synthase	6
	TGME49_259240	ribosomal protein RPS21 (RPS21)	6		TGME49_209985	cAMP-dependent protein kinase	18
	TGME49_226960	phosphofructokinase PFKII (PFKII)	6		TGME49_207980	PIG-P protein	19*
	TGME49_288360	tryptophanyl-tRNA synthetase (TrpRS2)	5		TGME49_282130	hypothetical protein	6
	TGME49_305050	calmodulin	295*		TGME49_269670	hypothetical protein	7
	TGME49_243730	rhoptry protein ROP9 (ROP9)	6		TGME49_262970	hypothetical protein	26
	TGME49_293430	hypothetical protein	8		TGME49_253330	Rhoptry kinase family protein	7
	TGME49_237880	hypothetical protein	6		TGME49_202020	DnAK-TPR	44
	TGME49_294800	elongation factor 1-alpha (EF-1-ALPHA)	7		TGME49_213480	hypothetical protein	53*
	TGME49_233480	SAG-related sequence SRS29C (SRS29C)	305		TGME49_209090	hypothetical protein	52*
	TGME49_269950	hypothetical protein	7		TGME49_205750	histone deacetylase complex subunit Sin3 (SIN3)	5
	TGME49_299780	hypothetical protein	6		TGME49_215910	hypothetical protein	5
	TGME49_222170	dense-granule antigen DG32	8		TGME49_306500	hypothetical protein	18*
	TGME49_310780	dense granule protein GRA4 (GRA4)	6		TGME49_207600	tubulin/FtsZ family, GTPase	27*
	TGME49_262050	rhoptry kinase family protein ROP39	23		TGME49_283780	glucose-6-phosphate isomerase GPI (GPI)	6
	TGME49_253930	GCC2 and GCC3 domain-containing protein	6		TGME49_220150	50S ribosomal protein L16	19*
	TGME49_253690	hypothetical protein	5		TGME49_215300	hypothetical protein	24*
	TGME49_254720	dense granule protein GRA8 (GRA8)	6		TGME49_224950	calcium-dependent protein kinase CDPK5 (CDPK5)	5
	TGME49_297880	dense granule protein DG32	19		TGME49_320260	hypothetical protein	15
	TGME49_218740	membrane protein	65*		TGME49_264420	lipoprotein	6
	TGME49_233460	SAG-related sequence SRS29B (SAG1)	181		TGME49_289370	hypothetical protein	18
	TGME49_315320	SAG-related sequence SRS52A (SRS52A)	7		TGME49_232430	hypothetical protein	33*
	TGME49_230160	hypothetical protein	12		TGME49_312600	heat shock protein HSP21 (HSP21)	9
	TGME49_294990	hypothetical protein	106*		TGME49_244412	hypothetical protein	33*
	TGME49_200360	hypothetical protein	7		TGME49_290000	hypothetical protein	9
	TGME49_291890	microneme protein MIC1 (MIC1)	41		TGME49_225540	hypothetical protein	7
	TGME49_230180	hypothetical protein	129*		TGME49_202030	hypothetical protein	10
	TGME49_224460	aminopeptidase	26		TGME49_246080	NAD dependent epimerase/dehydratase	5
	TGME49_294200	glucose-6-phosphate 1-dehydrogenase	13		TGME49_297850	Branched-chain-amino-acid aminotransferase	27*
	TGME49_279350	hypothetical protein	23*		TGME49_226420	peptidase family M3 protein	6
	TGME49_241240	hypothetical protein	40		TGME49_224180	hypothetical protein	26*
	TGME49_277080	microneme protein MIC5 (MIC5)	6		TGME49_256060	nucleosome assembly protein (nap) protein	5
	TGME49_250115	hypothetical protein	6		TGME49_285980	glucosephosphate-mutase GPM1 (GPM1)	6
	TGME49_215960	hypothetical protein	9		TGME49_201840	aspartyl protease ASP1 (ASP1)	5
	TGME49_250955	KRUF family protein	21*		TGME49_204040	hypothetical protein	27*
	TGME49_313250	hypothetical protein	26*		TGME49_315760	AP2 domain transcription factor AP2XI-4 (AP2XI4)	5
	TGME49_243700	hypothetical protein	29*		TGME49_223855	RNA recognition motif-containing protein	35*
	TGME49_293210	hypothetical protein	30*		TGME49_210682	hypothetical protein	53*
					TGME49_320720	hypothetical protein	19*
	As per Pittman et al., * in the fold change column denotes that the average FPKM value during chronic infection was 0, making it impossible to calculate the fold change relative to the average FPKM value in acute samples.				TGME49_309790	hypothetical protein	16*
					TGME49_267680	microneme protein MIC12 (MIC12)	28
					TGME49_294400	hypothetical protein	5
					TGME49_245530	hypothetical protein	26
					TGME49_200250	microneme protein MIC17A (MIC17A)	29
					TGME49_254150	hypothetical protein	18*
					TGME49_318880	hypothetical protein	18
					TGME49_269320	hypothetical protein	23*
					TGME49_290980	glycine C-acetyltransferase	6
					TGME49_205680	hypothetical protein	6
					TGME49_257970	hypothetical protein	89*
					TGME49_276200	hypothetical protein	6
					TGME49_250940	hypothetical protein	11
					TGME49_254330	lipase	16*
					TGME49_269300	lipase	17*
					TGME49_223258	hypothetical protein	17*
					TGME49_207875	GCC2 and GCC3 domain-containing protein	17*
					TGME49_261200	TBC domain-containing protein	18*
					TGME49_245440	hypothetical protein	19*
					TGME49_268765	hypothetical protein	19*
					TGME49_260530	Sel1 repeat-containing protein	22*
					TGME49_308096	rhoptry kinase family protein	25*
					TGME49_460810	ribosomal RNA	25*
					TGME49_310045	hypothetical protein	26*
					TGME49_205210	hypothetical protein	26*
					TGME49_200230	microneme protein MIC17C (MIC17C)	28*
					TGME49_231125	hypothetical protein	30*
					TGME49_240480	cpw-wpc domain-containing protein	31*
					TGME49_315520	calcium binding egf domain-containing protein	32*
					TGME49_260325	hypothetical protein	37*
					TGME49_234625	EGF family domain-containing protein	37*
					TGME49_255460	hypothetical protein	40*
					TGME49_321710	IgA-specific serine endopeptidase	43*
					TGME49_210095	hypothetical protein	57*
					TGME49_313890	hypothetical protein	58*
					TGME49_271450	hypothetical protein	59*
					TGME49_321700	hypothetical protein	80*
					TGME49_219742	hypothetical protein	87*
					TGME49_266600	Kazal-type serine protease inhibitor	89*
					TGME49_258370	rhoptry kinase family protein ROP28 (ROP28)	103*
					TGME49_295662	hypothetical protein	110*
					TGME49_278882	GDA1/CD39 (nucleoside phosphatase)	113*
					TGME49_264150	hypothetical protein	141*
					According to Pittman et al., * in the fold change column signifies that the average FPKM value during acute infection was 0, rendering it impossible to divide by the average FPKM value in chronic infection.
Figure 5d
	log2(fold change)(unstressed Δeif1.2/unstressed WT)
	Genes	Ribo-seq	P-adj for Ribo-seq	RNA-seq	P-adj for RNA-seq
	OWP1 (TGME49_204420)	-2.23855	2.27426e-14	-2.7372	1.26e-17
	SRS35A (TGME49_280570)	-2.14418	6.44656e-14	-1.51492	2.96e-05
	TGME49_207210	-1.64946	2.42018e-08	-0.865353	0.0337873
	MAG2 (TGME49_209755)	-1.5387	3.41232e-07	-0.757297	0.063954
	TGME49_293780	-1.45918	9.78378e-07	-0.787192	0.115306
	LDH2 (TGME49_291040)	-1.40421	1.77618e-06	-0.73757	0.0553323
	SUSA-1 (TGME49_278080)	-1.05685	0.000431419	-0.0033287	0.999692
	BAG1 (TGME49_259020)	-1.03105	0.000873386	-0.347339	0.392081
	TGME49_276200	0.871114	0.0178538	1.45708	2.68e-06
	TGME49_294400	1.0191	1.03838e-05	1.06243	0.00242169
	TGME49_250940	1.11786	0.00100017	0.919719	0.0429412
	TGME49_253330	1.19552	9.71909e-11	0.791328	0.00969055
	SRS54 (TGME49_315740)	-4.37425	3.44192e-119	-3.12818	2.27e-29
	TGME49_294805	-2.00224	2.5418e-11	-2.65633	3.95e-22
	TGME49_216770	-1.19575	2.5071e-07	-0.592941	0.265854
	TGME49_224460	1.29223	8.22605e-46	0.841391	8.75e-16
Figure 5e
	log2(fold change)(stressed Δeif1.2/stressed WT)
		Ribo-seq	P-adj for Ribo-seq	RNA-seq	P-adj for RNA-seq
	LDH2 (TGME49_291040)	-3.99016	1.05511e-39	-2.60266	2.47387e-16
	MIC13 (TGME49_260190)	-3.02937	9.73503e-33	-2.06717	5.01716e-12
	MAG2 (TGME49_209755)	-3.01953	2.11755e-11	-3.20218	3.29593e-20
	SRS49D (TGME49_207160)	-2.85639	5.78961e-09	-2.40438	3.13976e-08
	TGME49_225290	-2.80728	3.15702e-12	-1.65182	8.78935e-05
	SUSA-1 (TGME49_278080)	-2.08666	1.28595e-07	-1.74498	0.000115566
	TGME49_207210	-2.02092	0.000338614	-3.02205	9.62588e-19
	TGME49_319090	-1.9879	0.000394161	-0.613032	0.503324
	BAG1 (TGME49_259020)	-1.86589	0.000405055	-0.985148	0.101535
	TGME49_293780	-1.80252	6.42097e-14	-1.4221	2.1759e-09
	TGME49_216140	-1.53473	1.8563e-06	-0.909246	0.0129314
	TGME49_219610	-1.44136	0.0235272	-1.56159	0.000995246
	TGME49_240470	-1.3905	0.0201056	-0.807967	0.250842
	SRS35A (TGME49_280570)	-1.31157	0.0131862	-1.1617	0.0150722
	OWP1 (TGME49_204420)	-1.17674	0.0972928	-1.21373	0.020144
	SRS16B (TGME49_320190)	-1.0797	2.21048e-06	-1.10838	0.000642049
	TGME49_205680	1.143	0.00199584	0.801038	0.215268
	TGME49_257970	1.37165	0.0303383	0.682199	0.287742
	TGME49_276200	1.40691	0.000856253	2.62459	1.9578e-23
	TGME49_250940	1.9123	2.05482e-05	1.82435	1.1747e-05
	SRS54 (TGME49_315740)	-4.28967	7.51558e-49	-2.93005	3.87268e-18
	TGME49_294805	-1.73097	0.00281641	-1.396	0.000344579
	TGME49_297880	1.01938	1.89855e-10	0.600846	0.00135335
	TGME49_218740	1.02078	0.0675364	0.535383	0.462363
	SAG1 (TGME49_233460)	1.11651	4.82329e-12	1.00458	1.36657e-08
	SRS52A (TGME49_315320)	1.12515	1.92018e-15	1.01628	1.66802e-09
	TGME49_230160	1.18696	5.81183e-06	0.936354	0.045611
	TGME49_294990	1.28904	0.0506186	1.63349	7.22846e-08
	TGME49_200360	1.2983	1.5905e-09	1.06643	9.75566e-08
	MIC1 (TGME49_291890)	1.46294	7.03337e-13	0.998202	0.0049209
	TGME49_230180	1.47772	5.36415e-10	1.36912	1.18002e-08
	TGME49_224460	1.50191	6.14308e-24	0.75943	3.07858e-06
	TGME49_294200	1.50819	1.49431e-17	1.22243	1.17197e-10
	TGME49_279350	1.58532	0.00144195	0.835785	0.0976986
	TGME49_241240	1.59683	3.41418e-17	1.26054	4.06325e-11
	TGME49_277080	1.61923	7.30572e-13	1.07884	0.00810524
	TGME49_250115	1.79627	1.88042e-10	1.61327	4.2466e-11
Figure 5i
Figure 5j
	BFD1-Ty (AU)/Actin (AU)
	Biological replicate #1
	Genotype	Stress (days)	Actin (AU)	BFD1-Ty (AU)	BFD1-Ty/Actin
	WT	0	8771.54	1905.17	0.2172
		1	7495.83	3221.66	0.429794
		2	8762.27	6257.15	0.714101
		3	9873.32	11400	1.15462
	Δeif1.2	0	6768.35	1825.52	0.269714
		1	4235.28	3036.37	0.716923
		2	11102.8	5313.36	0.478562
		3	8295.3	5565.95	0.670977
	Biological replicate #2
	Genotype	Stress (days)	Actin (AU)	BFD1-Ty (AU)	BFD1-Ty/Actin
	WT	0	9643.2	3097.39	0.321199
		1	7081.3	3710.54	0.523992
		2	6859.88	7325.46	1.06787
		3	7845.3	9965.87	1.2703
	Δeif1.2	0	4838.47	887.79	0.183486
		1	5115.64	2559.61	0.50035
		2	5328.69	5930.22	1.11288
		3	6415.64	6487.7	1.01123
	Biological replicate #3
	Genotype	Stress (days)	Actin (AU)	BFD1-Ty (AU)	BFD1-Ty/Actin
	WT	0	9508.9	731.305	0.0769074
		1	9681.9	1042.96	0.107723
		2	11059.7	2104.57	0.190291
		3	8308.61	7670.81	0.923237
	Δeif1.2	0	6352.42	5290.33	0.832806
		1	8726.54	5653.12	0.647808
		2	12053.9	5467.65	0.453599
		3	12484.7	5860.77	0.469435
Figure 5k
	HA-BFD2 (AU)/Actin (AU)
	Biological replicate #1
	Genotype	Stress (days)	Actin (AU)	HA-BFD2 (AU)	HA-BFD2/Actin
	WT	0	8771.54	483.92	0.0551693
		1	7495.83	1174.72	0.156716
		2	8762.27	5576.52	0.636424
		3	9873.32	8839.71	0.895313
	Δeif1.2	0	6768.35	131.778	0.0194697
		1	4235.28	200.95	0.0474467
		2	11102.8	409.021	0.0368396
		3	8295.3	547.749	0.0660313
	Biological replicate #2
	Genotype	Stress (days)	Actin (AU)	HA-BFD2 (AU)	HA-BFD2/Actin
	WT	0	9643.2	1180.03	0.122369
		1	7081.3	1807.81	0.255294
		2	6859.88	3964.12	0.577871
		3	7845.3	7748.24	0.987629
	Δeif1.2	0	4838.47	0	0
		1	5115.64	0	0
		2	5328.69	375.435	0.0704554
		3	6415.64	1127.72	0.175777
	Biological replicate #3
	Genotype	Stress (days)	Actin (AU)	HA-BFD2 (AU)	HA-BFD2/Actin
	WT	0	9508.9	2903.93	0.305391
		1	9681.9	4534.42	0.46834
		2	11059.7	13216.9	1.19505
		3	8308.61	11344.1	1.36534
	Δeif1.2	0	6352.42	688.92	0.10845
		1	8726.54	733.113	0.0840096
		2	12053.9	4743.02	0.393484
		3	12484.7	4346.95	0.348182
Figure 5l
	BAG1 (AU)/Actin (AU)
	Biological replicate #1
	Genotype	Stress (days)	Actin (AU)	BAG1 (AU)	BAG1/Actin
	WT	0	4551.81	0	0
		1	4423.57	0	0
		2	4855.57	351.678	0.0724278
		3	5216.57	6879.86	1.31885
	Δeif1.2	0	4083.15	0	0
		1	5696.69	0	0
		2	9047.71	0	0
		3	8817.76	0	0
	Biological replicate #2
	Genotype	Stress (days)	Actin (AU)	BAG1 (AU)	BAG1/Actin
	WT	0	9643.2	0	0
		1	7081.3	0	0
		2	6859.88	186.607	0.0272027
		3	7845.3	6779.52	0.864151
	Δeif1.2	0	4838.47	0	0
		1	5115.64	0	0
		2	5328.69	0	0
		3	6415.64	0	0
	Biological replicate #3
	Genotype	Stress (days)	Actin (AU)	BAG1 (AU)	BAG1/Actin
	WT	0	9508.9	0	0
		1	9681.9	0	0
		2	11059.7	1029.06	0.0930458
		3	8308.61	10647.2	1.28147
	Δeif1.2	0	6352.42	0	0
		1	8726.54	0	0
		2	12053.9	0	0
		3	12484.7	0	0

## Sheet: Fig. 6
Data source - Figure 6
Figure 6b
Figure 6c
	DD-BFD1-Ty (AU)/Actin (AU)
		Genotype	Conditions	DD-BFD1-Ty (AU)	Actin (AU)	DD-BFD1-Ty/Actin
	Biological replicate #1	DD-BFD1-Ty	Control	179.92	10376.8	0.0173387
			3 uM shield-1	3636.83	4557.4	0.798006
		DD-BFD1-Ty △eif1.2	Control	832.861	5610.05	0.148459
			3 uM shield-1	3005.59	5035.4	0.596892
		Genotype	Conditions	DD-BFD1-Ty (AU)	Actin (AU)	DD-BFD1-Ty/Actin
	Biological replicate #2	DD-BFD1-Ty	Control	118.778	11146.3	0.0106563
			3 uM shield-1	3833.52	5403.45	0.709458
		DD-BFD1-Ty △eif1.2	Control	522.941	10293.4	0.0508037
			3 uM shield-1	8171.56	7176.47	1.13866
		Genotype	Conditions	DD-BFD1-Ty (AU)	Actin (AU)	DD-BFD1-Ty/Actin
	Biological replicate #3	DD-BFD1-Ty	Control	101.192	10907.3	0.00927746
			3 uM shield-1	4139.25	6464	0.640353
		DD-BFD1-Ty △eif1.2	Control	538.698	5046.47	0.106748
			3 uM shield-1	1424.2	4193.03	0.33966
Figure 6d
	DD-HA-BFD2 (AU)/Actin (AU)
		Genotype	Conditions	DD-HA-BFD2 (AU)	Actin (AU)	DD-HA-BFD2/Actin
	Biological replicate #1	DD-HA-BFD2	Control	267.435	8156.66	0.0327873
			3 uM shield-1	10144.8	4614.74	2.19835
		DD-HA-BFD2 △eif1.2	Control	549.749	7283	0.0754838
			3 uM shield-1	7182.25	5575.57	1.28816
		Genotype	Conditions	DD-HA-BFD2 (AU)	Actin (AU)	DD-HA-BFD2/Actin
	Biological replicate #2	DD-HA-BFD2	Control	69.536	7920.2	0.00877958
			3 uM shield-1	9209.61	6125.05	1.5036
		DD-HA-BFD2 △eif1.2	Control	243.435	7114	0.0342191
			3 uM shield-1	10604.4	6320.64	1.67774
		Genotype	Conditions	DD-HA-BFD2 (AU)	Actin (AU)	DD-HA-BFD2/Actin
	Biological replicate #3	DD-HA-BFD2	Control	0	9234.76	0
			3 uM shield-1	2977.67	5699.74	0.522422
		DD-HA-BFD2 △eif1.2	Control	510.062	8095.47	0.0630059
			3 uM shield-1	8230.95	5328.45	1.54472
Figure 6e
	BAG1 (AU)/Actin (AU)
		Genotype	Conditions	BAG1 (AU)	Actin (AU)	BAG1/Actin
	Biological replicate #1	DD-BFD1-Ty	Control	115.364	10376.8	0.0111175
			3 uM shield-1	1780.01	4557.4	0.390576
		DD-BFD1-Ty △eif1.2	Control	177.435	5610.05	0.031628
			3 uM shield-1	699.406	5035.4	0.138898
		DD-HA-BFD2	Control	253.849	8156.66	0.0311217
			3 uM shield-1	17025.7	4614.74	3.68942
		DD-HA-BFD2 △eif1.2	Control	334.263	7283	0.0458963
			3 uM shield-1	8081.98	5575.57	1.44954
		Genotype	Conditions	BAG1 (AU)	Actin (AU)	BAG1/Actin
	Biological replicate #2	DD-BFD1-Ty	Control	381.092	11146.3	0.0341899
			3 uM shield-1	12174.3	5403.45	2.25306
		DD-BFD1-Ty △eif1.2	Control	216.849	10293.4	0.0210669
			3 uM shield-1	3936.91	7176.47	0.548586
		DD-HA-BFD2	Control	136.778	7259	0.0188425
			3 uM shield-1	18756.1	5498.98	3.41083
		DD-HA-BFD2 △eif1.2	Control	374.456	7680.18	0.0487562
			3 uM shield-1	8340.52	5289.45	1.57682
		Genotype	Conditions	BAG1 (AU)	Actin (AU)	BAG1/Actin
	Biological replicate #3	DD-BFD1-Ty	Control	0	10907.3	0
			3 uM shield-1	6701.4	6464	1.03673
		DD-BFD1-Ty △eif1.2	Control	0	5046.47	0
			3 uM shield-1	296.678	4193.03	0.070755
		DD-HA-BFD2	Control	200.364	7920.2	0.0252979
			3 uM shield-1	15584.3	6125.05	2.54436
		DD-HA-BFD2 △eif1.2	Control	293.092	7114	0.0411993
			3 uM shield-1	8973.64	6320.64	1.41974
Figure 6f
	BAG1 (AU)/Actin (AU)
		Genotype	Conditions	BAG1 (AU)	Actin (AU)	BAG1/Actin
	Biological replicate #1	DD-BFD1-Ty △eif1.2	Control	1296.91	5610.05	0.231176
			3 uM shield-1	8080.1	5035.4	1.60466
	Biological replicate #2	DD-BFD1-Ty △eif1.2	Control	557.991	10293.4	0.0542088
			3 uM shield-1	9008.93	7176.47	1.25534
	Biological replicate #3	DD-BFD1-Ty △eif1.2	Control	272.456	5046.47	0.0539894
			3 uM shield-1	5849.03	4193.03	1.39494
Figure 6h. DBA mean fluorescence intensity
	Biological replicate #1										Biological replicate #2										Biological replicate #3
		DD-BFD1-Ty		DD-BFD1-Ty △eif1.2		DD-HA-BFD2		DD-HA-BFD2 △eif1.2				DD-BFD1-Ty		DD-BFD1-Ty △eif1.2		DD-HA-BFD2		DD-HA-BFD2 △eif1.2				DD-BFD1-Ty		DD-BFD1-Ty △eif1.2		DD-HA-BFD2		DD-HA-BFD2 △eif1.2
		Control	3 uM shield-1	Control	3 uM shield-1	Control	3 uM shield-1	Control	3 uM shield-1			Control	3 uM shield-1	Control	3 uM shield-1	Control	3 uM shield-1	Control	3 uM shield-1			Control	3 uM shield-1	Control	3 uM shield-1	Control	3 uM shield-1	Control	3 uM shield-1
	Vacuole #1	393.071	1778.31	144.322	819.164	961.498	1277.29	291.583	148.321		Vacuole #1	300.174	560.981	103.073	743.455	153.477	1480.96	175.344	1461.94		Vacuole #1	404.337	204.378	279.541	449.588	244.072	2042.3	186.14	107.575
	Vacuole #2	515.461	1087.24	97.879	899.265	332.749	3095.33	319.268	1491.88		Vacuole #2	412.66	1109.4	179.826	1153.07	180.452	1237.12	100.043	849.14		Vacuole #2	615.552	178.928	130.427	303.543	154.15	2396.23	73.906	427.059
	Vacuole #3	262.024	1651.47	163.866	858.918	347.45	3021.77	437.373	408.063		Vacuole #3	284.746	816.322	175.704	1285.86	125.993	1121.93	101.153	634.658		Vacuole #3	395.895	449.502	214.348	386.243	209.554	892.74	1220.63	329.004
	Vacuole #4	428.407	1019.97	154.059	839.22	270.877	2395.05	292.071	479.982		Vacuole #4	141.857	437.013	71.485	762.092	84.796	1370.99	81.052	1217.74		Vacuole #4	293.983	685.613	209.277	867.372	79.287	2677.95	108.348	470.894
	Vacuole #5	533.747	535.959	185.392	1609.67	352.555	2016.94	305.475	158.955		Vacuole #5	127.215	698.987	109.048	542.075	126.251	1158.19	137.422	1343.39		Vacuole #5	349.927	159.14	85.852	443.322	97.294	1354.81	156.577	694.309
	Vacuole #6	331.728	995.296	258.375	925.418	287.373	1685.5	229.244	192.513		Vacuole #6	238.827	354.495	172.401	441.244	68.986	930.45	252.187	709.775		Vacuole #6	301.119	980.322	261.162	280.649	64.518	2284.06	1629.36	181.797
	Vacuole #7	355.947	1651.83	214.353	1184.86	356.831	3151.48	324.169	155.751		Vacuole #7	280.465	528.705	100.781	481.062	77.064	1028.65	94.455	134.014		Vacuole #7	121.943	531.574	184.601	342.583	181.228	734.704	840.096	602.894
	Vacuole #8	239.772	997.951	207.422	752.335	447.555	627.288	285.705	236.881		Vacuole #8	360.586	680.338	110.415	492.644	278.067	1402.34	74.882	796.382		Vacuole #8	333.107	659.864	114.78	357.858	75.208	2199.5	1602.58	1199.23
	Vacuole #9	461.413	427.027	175.672	932.936	363.262	2330.47	363.668	119.052		Vacuole #9	189.636	714.62	147.371	585.133	99.333	1006.99	111.11	277.251		Vacuole #9	477.218	232.664	126.971	580.927	59.662	2780.68	953.626	2077.27
	Vacuole #10	314.885	231.738	318.827	848.212	291.802	2297.9	423.779	84.844		Vacuole #10	295.267	541.072	96.996	718.761	153.434	825.488	100.74	163.384		Vacuole #10	67	875.785	217.362	271.773	49.716	1414.83	310.777	202.662
	Vacuole #11	256.268	841.64	292.249	1068.25	415.525	1777.91	190.24	106.031		Vacuole #11	275.488	421.68	89.347	352.52	105.035	830.296	111.71	1510.83		Vacuole #11	193.131	357.091	189.261	242.152	304.778	214.652	172.625	1368.86
	Vacuole #12	468.505	213.159	266.815	643.931	386.456	1504.4	247.019	118.041		Vacuole #12	237.296	367.12	141.899	130.249	68.759	1424.97	273.854	1057.31		Vacuole #12	220.49	391.427	142.755	615.395	74.821	1074.56	978.372	200.854
	Vacuole #13	498.181	672.063	399.147	836.898	314.299	2645.31	198.003	113.716		Vacuole #13	321.29	208.062	148.195	416.018	181.604	640.057	132.543	146.618		Vacuole #13	254.898	229.848	135.864	445.548	200.346	1769.7	76.609	194.835
	Vacuole #14	307.062	1425.35	294.18	832.69	328.836	2138.88	381.157	105.527		Vacuole #14	325.963	413.552	163.83	213.637	264.213	192.323	192.792	1156.67		Vacuole #14	267.243	476.704	203.984	160.013	328.787	1604.8	1787.73	163.873
	Vacuole #15	416.046	1489.34	412.342	892.066	412.659	340.448	239.077	1524.3		Vacuole #15	290.373	311.108	165.771	438.581	319.402	1101.26	149.129	515.622		Vacuole #15	227.854	430.108	162.101	911.862	77.68	541.496	1941.54	151.647
	Vacuole #16	430.717	1004.94	289.181	1030.18	285.597	1647.27	230.021	391.886		Vacuole #16	277.991	530.848	163.153	379.211	253.808	1154.67	143.89	257.224		Vacuole #16	196.797	253.962	152.496	430.793	232.133	139.836	323.154	371.68
	Vacuole #17	321.821	651.757	344.771	837.842	1059.69	325.477	281.499	113.504		Vacuole #17	297.311	741.239	211.422	288.272	288.592	477.114	137.867	1309.89		Vacuole #17	146.677	587.869	176.353	244.915	187.72	92.289	80.605	187.96
	Vacuole #18	239.908	541.316	227.553	1717.54	487.048	503.691	217.295	102.21		Vacuole #18	147.37	967.001	221.146	426.089	101.545	1274.74	130.341	444.707		Vacuole #18	143.329	199.631	105.661	303.85	126.718	89.771	66.369	678.232
	Vacuole #19	375.653	1023.87	367.577	874.798	766.615	2077.82	198.302	162.182		Vacuole #19	396.61	495.268	173.689	477.494	240.664	1087.28	347.334	996.059		Vacuole #19	277.431	274.056	193.136	355.03	322.569	684.36	68.376	387.821
	Vacuole #20	596.75	1896	185.222	2353.83	341.352	365.667	345.864	280.654		Vacuole #20	249.258	521.943	264.923	500.12	68.055	1255.32	75.781	549.548		Vacuole #20	104.569	590.7	74.355	185.912	137.362	666.027	90.551	84.516
	Vacuole #21	514.527	1041.54	106.545	839.252	322.134	363.908	297.449	413.445		Vacuole #21	184.735	403.367	155.042	509.07	115.363	919.672	171.393	45.131		Vacuole #21	316.028	606.772	77.538	589.529	126.645	691.209	59.292	134.345
	Vacuole #22	457.98	1613.28	148.737	773.405	518.307	333.73	344.018	102.514		Vacuole #22	250.289	712.353	363.107	306.71	159.029	986.017	90.196	214.075		Vacuole #22	165.176	323.393	183.564	390.704	131.143	556.628	79.022	103.459
	Vacuole #23	338.196	866.565	231.996	495.76	707.149	2672.78	264.205	87.4		Vacuole #23	49.402	412.107	84.793	411.117	185.5	996.82	82.81	591.3		Vacuole #23	416.97	625.881	287.667	613.525	110.239	2472.86	162.904	81.99
	Vacuole #24	415.42	1386.29	158.457	431.851	532.629	1461.43	235.657	135.842		Vacuole #24	191.04	921.444	161.448	442.393	251.664	482.313	189.117	488.576		Vacuole #24	375.709	314.974	266.779	363.738	135.63	2025.37	62.181	81.847
	Vacuole #25	275.244	1062.82	128.169	1088.51	527.183	1380.82	257.514	114.168		Vacuole #25	350.703	303.376	123.999	478.752	286.041	461.021	66.388	502.972		Vacuole #25	278.559	565.889	238.763	212.17	135.677	1098.93	52.409	82.626
	Vacuole #26	253.013	451.315	138.128	1178.29	316.681	582.909	300.096	1243.93		Vacuole #26	428.435	284.238	305.929	329.576	106.833	465.52	319.915	740.13		Vacuole #26	228.483	350.482	181.11	434.27	94.966	1217.11	62.048	92.131
	Vacuole #27	220.057	701.348	220.539	1660.41	534.136	2179.52	241.492	257.488		Vacuole #27	168.35	289.453	150.316	622.216	217.853	937.696	272.857	49.984		Vacuole #27	80.571	288.651	220.182	703.983	77.662	128.843	103.91	115.71
	Vacuole #28	153.53	952.59	180.797	788.821	655.673	2698.48	409.822	154.107		Vacuole #28	304.794	358.494	96.863	795.174	160.866	1289.33	259.321	764.104		Vacuole #28	112.982	377.145	256.383	290.045	58.833	195.25	39.856	100.242
	Vacuole #29	184.628	739.012	210.776	798.69	731.766	603.033	431.19	358.101		Vacuole #29	217.146	764.282	62.485	330.579	138.634	1069.22	73.932	2978.17		Vacuole #29	108.616	602.629	289.58	578.571	70.792	193.569	116.465	68.649
	Vacuole #30	624.343	869.497	255.107	1559.28	728.627	2412.49	401.141	301.49		Vacuole #30	306.818	502.377	79.471	435.075	112.957	1202.39	173.77	502.253		Vacuole #30	251.523	545.21	304.383	261.936	56.561	411.509	125.647	96.445
	Vacuole #31	584.173	1076.26	171.076	1043.59	620.738	1828.34	163.724	290.854		Vacuole #31	391.874	649.028	122.394	499.772	252.905	1057.69	167.573	680.067		Vacuole #31	280.762	635.972	201.881	642.558	115.142	1399.27	99.569	83.33
	Vacuole #32	525.005	927.705	95.444	959.449	566.113	2112.94	404.128	458.402		Vacuole #32	456.502	547.151	172.624	433.742	217.083	1028.41	146.442	315.122		Vacuole #32	391.955	348.787	309.181	417.269	346.363	1313.62	67.218	545.565
	Vacuole #33	485.476	771.6	185.342	2241.16	397.398	2355.82	336.298	732.934		Vacuole #33	373.427	805.376	94.005	553.188	176.257	942.268	202.196	1365.65		Vacuole #33	149.403	1223.97	84.325	415.477	112.746	1196.01	85.009	561.253
	Vacuole #34	156.82	948.298	207.306	1148.81	816.081	1322.28	328.983	753.903		Vacuole #34	249.312	674.254	53.016	270.394	164.892	934.489	356.476	673.862		Vacuole #34	279.763	1016.69	185.445	476.945	141.591	1553.3	37.737	53.603
	Vacuole #35	361.676	1318.66	180.122	923.677	257.629	1783.47	348.461	557.055		Vacuole #35	413.797	551.012	103.195	242.183	203.282	1541.03	41.839	571.647		Vacuole #35	471.777	997.811	58.383	406.833	76.923	219.655	150.606	652.202
	Vacuole #36	306.983	1609.43	178.745	686.127	658.231	1850.7	429.633	242.56		Vacuole #36	212.375	680.369	166.051	295.635	112.993	1096.76	113.032	893.767		Vacuole #36	295.396	602.484	216.284	612.553	98.963	136.011	61.629	93.467
	Vacuole #37	660.301	2042.71	216.908	813.792	692.744	2168.77	391.424	211.633		Vacuole #37	316.165	321.332	248.574	176.342	121.684	951.723	137.356	71.728		Vacuole #37	488.026	922.235	171.022	273.092	100.326	426.305	54.66	116.065
	Vacuole #38	357.068	1648.74	158.99	1338.16	546.174	2906.57	272.681	168.712		Vacuole #38	328.211	592.357	225.917	332.124	105.996	1304.94	99.221	783.674		Vacuole #38	325.495	613.19	75.317	345.991	80.852	652.566	167.227	106.226
	Vacuole #39	423.411	1420.5	301.08	481.884	787.892	3082.4	346.98	418.285		Vacuole #39	198.555	1161.83	268.01	343.152	104.128	1040.68	53.298	615.541		Vacuole #39	143.268	1296.5	119.593	893.238	89.274	118.029	258.752	77.424
	Vacuole #40	175.602	854.021	113.691	1011.47	652.525	3699.07	263.775	204.353		Vacuole #40	252.092	663.596	192.953	326.138	191.198	1221.79	69.79	629.029		Vacuole #40	88.473	397.184	125.5	401.939	119.115	452.663	176.275	83.983
	Vacuole #41	180.234	708.718	310.457	1369.99	497.992	1493.43	241.492	172.879		Vacuole #41	224.938	268.139	145.798	247.755	557.175	1761.8	83.399	1638.5		Vacuole #41	555.541	590.418	253.374	952.713	137.277	155.788	62.348	512.576
	Vacuole #42	211.884	523.638	309.067	1727.64	240.687	414.592	409.822	140.514		Vacuole #42	289.724	194.968	311.456	708.626	119.363	1148.91	138.215	1184.83		Vacuole #42	447.619	634.94	186.195	552.364	59.585	2309.45	117.212	88.227
	Vacuole #43	239.184	1300.19	271.643	451.351	365.567	404.528	431.19	152.94		Vacuole #43	254.446	190.287	112.761	1056.72	245.759	1125.26	173.36	1211.4		Vacuole #43	317.798	153.632	135.336	472.456	172.709	116.999	311.508	100.915
	Vacuole #44	230.947	908.821	212.599	907.443	379.341	209.735	401.141	197.801		Vacuole #44	269.403	410.829	280.912	379.795	207	1221.8	76.554	283.28		Vacuole #44	145.843	354.198	108.395	443.712	188.917	154.873	85.406	68.282
	Vacuole #45	377.52	1046.1	141.798	1769.77	287.296	3704.32	163.724	119.127		Vacuole #45	250.937	590.152	257.728	482.229	193.766	1649.68	124.257	188.286		Vacuole #45	384.023	803.086	75.384	315.494	234.446	188.425	136.5	123.264
	Vacuole #46	291.199	1578.11	239.695	895.869	468.202	3896.05	404.128	195.802		Vacuole #46	356.387	848.147	205.391	384.094	300.284	286.052	109.253	503.597		Vacuole #46	263.706	1104.52	206.285	540.988	142.153	1432.72	147.841	153.936
	Vacuole #47	414.527	1393.2	157.691	638.489	319.097	3365.52	336.298	330.933		Vacuole #47	202.576	763.418	179.934	439.923	76.71	451.727	85.473	1528.98		Vacuole #47	237.326	317.077	270.403	415.583	250.125	103.494	98.952	134.027
	Vacuole #48	411.596	816.352	219.346	791.298	439.716	2776.72	328.983	1968.81		Vacuole #48	108.537	739.419	57.258	658.451	83.793	236.111	65.378	323.06		Vacuole #48	171.567	369.769	111.29	499.747	196.106	1825.99	107.431	355.508
	Vacuole #49	435.661	874.37	175.976	529.154	458.636	2889.36	348.461	2960.58		Vacuole #49	263.029	673.517	128.809	394.861	115.435	455.107	100.575	125.547		Vacuole #49	437.834	1153.99	104.789	336.324	133.604	1536.03	98.515	443.526
	Vacuole #50	473.48	1347.26	259.9	461.456	267.28	2995.03	429.633	150.275		Vacuole #50	262.617	234.242	65.698	589.098	93.097	151.206	155.778	131.16		Vacuole #50	304.936	572.247	114.188	366.128	120.487	118.722	98.502	222.688
	Vacuole #51	666.478	1181.86	247.84	1090.35	444.985	2459.24	391.424	5098.64		Vacuole #51	281.261	597.795	82.517	273.096	380.437	917.828	151.487	196.419		Vacuole #51	119.181	435.544	137.784	191.054	73.315	328.989	124.111	859.822
	Vacuole #52	563.883	882.595	239.612	900.649	467.683	2132.25	272.681	817.484		Vacuole #52	199.904	500.092	184.542	393.565	245.366	1634.66	104.837	174.554		Vacuole #52	228.776	57.118	156.61	229.012	240.016	145.405	172.288	483.241
	Vacuole #53	450.126	1018.11	287.752	1251.67	275.273	2131.52	346.98	174.129		Vacuole #53	150.787	513.865	140.23	332.082	15.344	1037.32	145.475	320.074		Vacuole #53	147.84	643.726	371.602	304.353	111.717	141.964	103.07	268.932
	Vacuole #54	384.87	1023.82	342.83	972.268	255.241	1316.65	263.775	1258.15		Vacuole #54	133.309	292.144	129.562	411.679	22.925	1071.48	181.687	376.878		Vacuole #54	96.507	732.583	243.47	186.81	119.367	126.547	202.512	1208.63
	Vacuole #55	309.633	1074.07	441.508	993.721	363.946	2775.93	445.816	400.968		Vacuole #55	244.972	422.77	138.335	533.216	88.271	882.813	155.393	66.369		Vacuole #55	232.409	151.955	235.795	894.094	423.781	1353.93	220.828	1990.47
	Vacuole #56	306.384	670.504	388.273	666.481	407.25	1636.36	287.675	1603.01		Vacuole #56	335.59	369.67	138.953	783.946	211.064	1394.1	68.13	91.46		Vacuole #56	140.277	360.349	244.927	577.411	89.106	131.304	192.75	667.589
	Vacuole #57	417.43	1872.85	422.798	314.42	341.239	1978.15	250.081	326.992		Vacuole #57	231.552	588.066	149.192	657.864	191.246	1469.21	100.121	124.564		Vacuole #57	371.314	188.516	226.191	415.194	241.614	1892.28	203.008	183.773
	Vacuole #58	191.057	1371.67	590.776	383.45	483.835	465.316	408.126	398.842		Vacuole #58	158.371	923.272	113.12	520.075	246.621	1156.9	99.19	51.395		Vacuole #58	333.774	475.149	279.973	241.375	250.432	2641.75	100.148	559.613
	Vacuole #59	320.949	1799.07	321.581	212.366	540.199	564.963	583.602	299.035		Vacuole #59	350.457	274.526	262.808	477.825	153.649	165.059	105.061	1004.07		Vacuole #59	388.741	722.244	239.657	330.174	79.851	1441.9	140.865	848.782
	Vacuole #60	422.419	1587	229.114	430.569	395.211	1038.12	225.513	362.608		Vacuole #60	319.23	238.433	82.06	728.5	222.968	158.104	43.409	73.514		Vacuole #60	279.301	887.241	258.7	304.048	91.416	1302.15	125.019	1330.64
	Vacuole #61	498.165	1023.97	386.636	735.807	414.724	289.233	240.589	1617.06		Vacuole #61	278.358	741.732	90.108	570.762	194.375	145.359	155.864	72.479		Vacuole #61	113.371	424.587	204.556	303.725	93.664	1548.84	70.926	284.825
	Vacuole #62	379.45	441.686	240.738	856.107	387.942	483.909	288.815	101.121		Vacuole #62	255.405	825.578	86.778	599.808	199.291	117.945	376.7	529.918		Vacuole #62	138.556	390.402	368.82	312.376	227.149	96.529	155.773	389.8
	Vacuole #63	410.993	541.348	241.883	1085.51	591.995	2434	166.659	173.49		Vacuole #63	329.56	267.593	117.164	336.587	228.872	985.35	290.076	82.83		Vacuole #63	127.645	1083.69	192.099	410.416	155.612	125.92	139.434	39.778
	Vacuole #64	412.447	1168.65	228.866	455.345	321.138	1718.49	110.77	252.463		Vacuole #64	219.295	760.565	131.816	234.504	255.044	1101.67	126.206	214.219		Vacuole #64	129.477	300.641	223.038	333.737	292.741	290.057	61.174	279.513
	Vacuole #65	523.192	819.256	281.684	759.176	402.377	947.715	123.713	79.159		Vacuole #65	295.202	588.57	163.451	376.417	212.847	663.347	86.463	262.708		Vacuole #65	260.712	913.803	128.096	506.215	122.166	297.125	71.506	196.658
	Vacuole #66	586.633	1501.71	170.014	480.104	309.583	4329.17	343.128	119.505		Vacuole #66	294.581	647.656	136.321	629.923	370.412	331.336	127.278	255.276		Vacuole #66	317.754	373.988	299.517	317.229	411.949	1727.86	66.44	1109.18
	Vacuole #67	574.591	593.121	164.549	1209.93	645.942	323.711	151.493	64.768		Vacuole #67	172.619	931.778	159.488	650.653	160.371	1116.58	125.435	241.574		Vacuole #67	370.75	728.351	352.789	420.89	384.421	779.054	192.413	1240.84
	Vacuole #68	346.341	1196.39	147.88	835.036	380.636	2553.47	702.507	212.038		Vacuole #68	393.954	1233.39	181.111	443.176	268.721	1222.4	113.913	247.102		Vacuole #68	146.69	554.019	239.365	386.399	182.695	1897.9	134.363	384.276
	Vacuole #69	449.715	547.331	162.224	1015.6	403.947	296.717	390.658	103.24		Vacuole #69	317.907	834.502	167.059	674.594	111.703	900.949	266.187	1146.84		Vacuole #69	319.639	20.543	200.763	349.45	181.196	1226.93	126.761	86.677
	Vacuole #70	564.72	1288.1	197.408	656.193	388.283	3731.12	178.377	127.514		Vacuole #70	260.366	701.132	164.943	409.035	107.015	118.516	89.672	154.166		Vacuole #70	368.492	626.283	1867.56	364.191	132.552	784.611	83.09	295.505
	Vacuole #71	441.593	890.968	169.482	1004.8	480.731	475.722	342.678	99.48		Vacuole #71	278.189	319.11	116.891	827.66	160.022	300.697	118.046	1390.06		Vacuole #71	178.938	1065.77	1222.54	687.256	87.185	514.228	90.417	383.214
	Vacuole #72	341.898	1067.74	243.743	1015.44	452.269	4125.73	207.898	141.503		Vacuole #72	240.501	697.327	267.267	556.462	151.687	133.896	103.341	71.238		Vacuole #72	190.649	288.569	374.307	602.913	97.958	424.118	86.17	248.512
	Vacuole #73	309.782	1242.71	280.926	631.969	452.091	893.02	229.862	123.278		Vacuole #73	228.044	274.987	213.866	439.405	183.851	1013.63	91.362	103.276		Vacuole #73	366.809	1117.97	268.83	487.712	105.277	2824.15	107.427	218.053
	Vacuole #74	433.519	863.902	260.471	333.163	273.099	3671.79	347.892	131.531		Vacuole #74	203.632	527.571	172.906	511.758	299.571	1357.01	114.308	770.445		Vacuole #74	293.407	437.284	258.174	905.899	57.107	1664.09	137.868	348.517
	Vacuole #75	349.404	601.945	257.924	1141.45	224.221	581.138	239.625	113.391		Vacuole #75	117.785	659.509	181.476	291.343	302.913	920.337	129.963	42.186		Vacuole #75	120.414	456.242	230.166	659.729	271.268	1729.54	176.53	1440.34
	Vacuole #76	395.261	1289.46	279.548	1216.83	235.313	1631.95	198.872	225.006		Vacuole #76	240.164	1159.87	107.686	288.519	350.941	1782.76	104.166	71.259		Vacuole #76	82.476	798.217	225.281	272.59	122.898	181.246	134.917	963.226
	Vacuole #77	407.904	797.129	218.467	433.633	354.338	383.784	249.986	759.51		Vacuole #77	193.666	561.587	166.743	293.114	37.278	520.262	141.744	99.119		Vacuole #77	201.456	279.75	301.515	460.179	137.159	91.953	138.168	164.936
	Vacuole #78	419.463	1561.71	306.803	1164.56	158.44	696.48	210.085	119.267		Vacuole #78	174.507	483.626	61.241	394.861	23.538	1310.6	98.628	124.189		Vacuole #78	209.316	725.947	104.141	534.333	94.884	296.345	95.765	121.086
	Vacuole #79	466.644	550.958	380.202	919.332	562.178	739.986	188.68	140.16		Vacuole #79	158.515	973.623	150.622	377.38	139.076	1558.76	61.482	63.233		Vacuole #79	179.777	820.764	237.74	410.802	238.198	168.489	172.121	196.104
	Vacuole #80	400.944	1150.86	392.27	1565.64	444.592	477.64	179.307	152.572		Vacuole #80	185.094	48.827	87.997	563.102	47.014	1261.75	71.633	740.774		Vacuole #80	76.058	87.83	124.622	502.917	153.911	137.487	128.215	39.023
	Vacuole #81	512.973	1042.59	196.941	486.624	462.05	1125.89	242.99	285.294		Vacuole #81	203.961	517.843	150.454	868.919	34.281	871.128	268.006	1196.38		Vacuole #81	138.304	14.229	164.012	362.751	235.313	1904.57	146.994	91.912
	Vacuole #82	445.415	1027.13	225.877	510.721	270.472	317.301	153.56	215.441		Vacuole #82	113.109	420.039	114.564	348.282	409.386	920.263	264.357	741.516		Vacuole #82	81.344	231.618	75.15	442.111	98.697	1645.86	196.682	80.047
	Vacuole #83	346.498	1115.6	153.936	678.269	398.96	2477.4	171.068	235.056		Vacuole #83	268.299	731.384	373.865	308.691	56.368	1140.51	261.018	119.452		Vacuole #83	159.183	556.019	82.303	445.655	133.378	2162.29	114.491	101.342
	Vacuole #84	437.739	1755.27	338.346	699.889	509.545	16.139	263.583	246.184		Vacuole #84	186.684	886.09	269.263	343.252	276.614	1325.32	204.4	1134.57		Vacuole #84	234.151	374.834	284.324	423.797	106.015	1743.64	70.914	128.853
	Vacuole #85	467.997	1283.85	450.29	1109.99	663.432	5270.63	155.691	188.347		Vacuole #85	289.786	341.691	80.054	627.341	380.404	1255.59	45.709	515.735		Vacuole #85	281.7	344.389	68.467	242.749	97.985	672.612	106.104	124.407
	Vacuole #86	894.853	1027.77	339.692	982.249	479.521	268.304	161.763	298.621		Vacuole #86	207.448	874.795	51.599	621.884	202.127	1158.85	137.07	617.196		Vacuole #86	422.873	378.742	107.299	418.493	141.022	1333.08	68.363	69.103
	Vacuole #87	629.947	658.876	297.741	695.844	355.47	399.396	380.985	268.918		Vacuole #87	291.019	704.509	83.224	493.941	223.089	1015.78	241.762	639.944		Vacuole #87	163.408	705.38	83.598	475.122	129.069	4037.41	81.538	51.432
	Vacuole #88	379.958	842.472	280.399	517.925	213.854	252.035	253.769	285.671		Vacuole #88	220.708	857.664	72.773	284.729	151.309	1241.54	153.514	830.316		Vacuole #88	103.833	675.307	43.831	346.503	82.208	5039.88	192.902	82.85
	Vacuole #89	238.351	1102.61	397.658	774.414	414.293	270.931	296.782	185.9		Vacuole #89	247.793	339.559	71.092	535.963	132.814	879.906	55.2	1345.76		Vacuole #89	118.16	389.51	82.223	594.759	202.47	1524.77	257.868	91.135
	Vacuole #90	715.119	930.248	276.962	649.346	417.509	504.221	314.065	303.012		Vacuole #90	256.32	640.86	167.984	583.203	104.741	632.862	83.432	744.541		Vacuole #90	126.452	676.779	121.311	534.05	80.098	1295.74	180.287	92.086
	Vacuole #91	630.619	547.638	144.734	845.845	304.651	2616.66	369.324	158.005		Vacuole #91	397.948	1085.4	165.949	636.365	77.649	1360.58	167.778	39.32		Vacuole #91	119.051	518.294	120.993	187.071	67.212	1551.44	236.152	398.377
	Vacuole #92	307.488	528.62	193.182	1503.79	414.4	2991.12	159.248	275.078		Vacuole #92	287.2	871.514	157.455	462.615	302.161	1489.26	735.602	44.462		Vacuole #92	185.732	478.301	948.6	404.717	81.302	1650.77	200.318	1602.51
	Vacuole #93	408.079	597.967	220.734	1249.01	368.931	619.462	279.34	282.914		Vacuole #93	234.39	547.631	118.414	637.495	493.384	1720.76	411.858	32.223		Vacuole #93	241.319	870.789	122.456	438.28	81.087	1416.22	345.539	2061.1
	Vacuole #94	403.367	2101.24	334.58	1509.97	255.651	2608.36	236.626	415.774		Vacuole #94	262.534	523.627	85.106	210.578	210.813	958.858	259.144	45.932		Vacuole #94	136.591	632.154	190.874	229.954	375.638	1323.56	243.993	210.16
	Vacuole #95	338.343	2211.27	259.689	886.473	461.204	2761.87	217.656	1456.81		Vacuole #95	256.918	515.919	68.212	452.133	362.132	1187.24	473.381	507.919		Vacuole #95	184.258	279.526	717.294	376.226	619.024	1008.06	96.941	1181.79
	Vacuole #96	361.93	623.879	288.949	1459.8	92.752	3075.95	219.591	153.166		Vacuole #96	193.891	349.702	131.554	457.487	355.983	1272.37	325.576	49.546		Vacuole #96	200.036	937.813	186.987	310.144	204.489	1816.14	70.572	890.515
	Vacuole #97	398.524	565.348	304.697	1010.55	84.94	3100.23	226.759	322.201		Vacuole #97	293.6	826.496	136.782	507.177	502.598	1130.39	138.975	93.499		Vacuole #97	403.946	380.345	157.613	460.854	106.561	1780.35	103.985	763.655
	Vacuole #98	692.594	1175.38	248.333	842.152	496.592	692.6	226.764	203.858		Vacuole #98	249.475	348.907	99.912	702.853	190.002	1553.75	154.705	64.56		Vacuole #98	306.616	412.339	82.233	432.537	167.295	2612	114.267	105.604
	Vacuole #99	209.55	825.28	257.601	1514.46	257.012	3602.48	169.574	98.389		Vacuole #99	67.287	279.886	92.624	240.114	238.344	1627.8	137.865	75.926		Vacuole #99	353.108	328.44	281.572	303.441	138.186	1554.6	100.127	31.606
	Vacuole #100	326.008	813.381	345.921	1495.2	589.453	2241.78	361.33	1268.56		Vacuole #100	62.558	425.767	114.814	531.525	447.11	1746.29	123.438	54.543		Vacuole #100	403.48	290.006	75.126	497.66	80.279	1664.81	114.921	995.905
	Vacuole #101	301.29	895.982	205.657	637.778	339.983	3239.53	137.783	2657.34		Vacuole #101	84.051	752.919		375.43	230.668	1429.43	210.217	535.795		Vacuole #101	313.368	1015.29	391.61	300.429	127.432	1653.56		500.854
	Vacuole #102			340.308	537.663	228.982		257.034	2457.91		Vacuole #102	81.878	903.62				835.49	127.375	632.836		Vacuole #102	195.541	824.425	74.485	297.543	192.73	1502.24
	Vacuole #103			146.178	1007.12	280.432		185.679	146.336		Vacuole #103							172.391	1071.13		Vacuole #103	265.082		179.337		201.803	1686.94
	Vacuole #104			233.789	747.299			140.937			Vacuole #104							151.007	132.259		Vacuole #104	243.243		63.348		119.953	239.277
	Vacuole #105			224.462				446.15			Vacuole #105							67.59	105.381		Vacuole #105	507.128					1208.77
	Vacuole #106			373.52				213.584			Vacuole #106							64.045	85.905		Vacuole #106	144.079
	Vacuole #107			203.988				211.5			Vacuole #107							159.686	171.768		Vacuole #107	376.927
	Vacuole #108			303.74				225.222													Vacuole #108	158.177
	Vacuole #109			757.776				179.787													Vacuole #109	149.704
	Vacuole #110			682.112				408.997
	Vacuole #111			286.654				306.837
	Vacuole #112			337.485				223.695
	Vacuole #113			510.744				328.911
	Vacuole #114							286.133
	Vacuole #115							125.137
Figure 6i. BAG1 mean fluorescence intensity
	Biological replicate #1										Biological replicate #2										Biological replicate #3
		DD-BFD1-Ty		DD-BFD1-Ty △eif1.2		DD-HA-BFD2		DD-HA-BFD2 △eif1.2				DD-BFD1-Ty		DD-BFD1-Ty △eif1.2		DD-HA-BFD2		DD-HA-BFD2 △eif1.2				DD-BFD1-Ty		DD-BFD1-Ty △eif1.2		DD-HA-BFD2		DD-HA-BFD2 △eif1.2
		Control	3 uM shield-1	Control	3 uM shield-1	Control	3 uM shield-1	Control	3 uM shield-1			Control	3 uM shield-1	Control	3 uM shield-1	Control	3 uM shield-1	Control	3 uM shield-1			Control	3 uM shield-1	Control	3 uM shield-1	Control	3 uM shield-1	Control	3 uM shield-1
	Vacuole #1	1564.36	2380.47	904.324	2158.42	1725.83	1085.61	855.193	786.142		Vacuole #1	719.157	976.462	543.335	384.49	624.745	1781.61	512.678	3209.13		Vacuole #1	860.598	387.466	518.559	1074.68	688.968	2565.94	887.34	273.644
	Vacuole #2	1301.43	1670.12	826.492	841.662	800.326	2801.82	1283.98	2052.74		Vacuole #2	850.553	2598.6	624.647	460.161	763.376	1276.52	339.183	1749.72		Vacuole #2	1009.28	594.967	482.696	673.57	361.045	2602.89	674.903	2122.87
	Vacuole #3	626.597	1622.54	1043.18	1186.55	1011.31	2689.17	1511.37	830.673		Vacuole #3	565.808	1622.44	715.263	923.41	538.318	1414.93	343.075	804.363		Vacuole #3	915.844	648.512	702.843	656.514	532.802	1185.88	426.759	1858.24
	Vacuole #4	1323.68	1815.8	902.689	1437.28	1152.68	2732.18	1116.67	1121.94		Vacuole #4	490.597	972.224	350.524	602.257	410.034	1386.55	353.25	2324.15		Vacuole #4	694.493	837.936	647.481	1026.27	263.14	2873.55	749.425	1206.72
	Vacuole #5	1931.26	1084	1130.91	2603.77	956.193	2696.65	1215.04	856.375		Vacuole #5	511.485	933.917	512.726	1408.03	541.448	1635.32	450.163	1992.5		Vacuole #5	897.004	471.446	309.455	714.286	386.451	1438.65	814.472	2416.09
	Vacuole #6	1447.55	792.227	1319.62	1569.87	896.932	2599.19	1015.6	792.668		Vacuole #6	603.717	701.246	577.663	674.369	361.8	1230.29	907.973	1321.4		Vacuole #6	831.653	1005.08	700.763	717.466	217.931	2858.6	1000.46	1052.02
	Vacuole #7	1516.16	1623.34	1382.74	1603.16	810	2283.1	1358.7	884.961		Vacuole #7	627.221	624.418	530.994	1106.22	180.065	1172.44	388.83	1338.51		Vacuole #7	435.495	781.249	602.635	927.751	549.124	709.854	861.557	1027.81
	Vacuole #8	1106.55	1665.95	1134.03	1224.34	1163.8	1313.73	1261.41	620.053		Vacuole #8	618.522	739.558	548.068	1059.26	776.953	1468.45	368.375	1362.56		Vacuole #8	612.159	633.074	487.039	1061.99	383.13	2779.36	950.437	1933.23
	Vacuole #9	1825.46	1348.09	1303.79	1033.78	1166.19	2379.13	1261.78	458.639		Vacuole #9	620.86	1162.71	719.126	1122.2	487.11	1474.59	454.188	1006.82		Vacuole #9	951.378	411.36	587.517	805.306	250.238	3101.3	879.565	5582.13
	Vacuole #10	1383.88	743.99	1656.48	2126.16	1005.76	1904.81	1697.77	701.416		Vacuole #10	855.508	953.797	599.418	1032.63	757.97	1372.55	314.928	1245.05		Vacuole #10	223.813	679.953	782.773	494.843	234.333	1700.05	590.199	1197.7
	Vacuole #11	974.761	1481.66	1500.91	1161.82	1185.38	1555.23	769.911	415.794		Vacuole #11	486.062	774.72	441.127	1158.06	346.381	1276.93	404.639	2329.72		Vacuole #11	534.19	621.034	689.753	706.008	556.633	1980.26	477.843	3189.42
	Vacuole #12	1430.85	1343.33	1316.65	1092.26	1196.02	1766.49	888.954	534.026		Vacuole #12	503.873	910.173	693.224	407.633	208.036	2137.74	742.021	1410.52		Vacuole #12	853.65	563.443	563.847	1043.03	292.818	1486.62	449.523	589.706
	Vacuole #13	1559.39	1390.49	1837.81	1489.75	1073.47	2348.24	675.03	511.663		Vacuole #13	648.109	508.92	804.181	901.755	782.275	1141.89	550.033	1001.78		Vacuole #13	901.464	626.256	531.599	606.513	546.257	2040.32	419.821	737.762
	Vacuole #14	951.11	1563.74	1562.49	1778.78	978.697	2072.04	1056.57	423.79		Vacuole #14	838.337	544.976	791.317	663.104	1014.3	580.694	845.07	1679.18		Vacuole #14	833.577	580.639	696.993	210.553	735.148	1948.36	764.647	790.715
	Vacuole #15	1067.51	1642.89	1701.04	1895.21	1110.68	994.459	944.942	2054.81		Vacuole #15	907.624	1064.57	730.259	1145.19	954.217	1234.17	697.73	1586		Vacuole #15	633.308	871.845	716.911	969.492	316.811	646.085	585.655	648.221
	Vacuole #16	1172.97	1097.07	1599.03	1921.65	828.834	1684.29	698.985	816.914		Vacuole #16	529.248	1101.73	677.675	882.316	983.145	1343.72	624.831	1137.06		Vacuole #16	966.953	306.326	503.909	723.987	570.526	721.438	463.571	862.785
	Vacuole #17	945.283	1056.86	2052.67	1540.19	2251.62	705.325	1016.15	626.634		Vacuole #17	750.883	1013.08	879.244	568.778	1115.22	1382.48	633.823	1941.09		Vacuole #17	658.208	814.564	517.779	400.5	593.601	664.869	408.933	851.279
	Vacuole #18	643.214	821.864	1582.99	2035.53	1706.87	488.186	782.746	420.89		Vacuole #18	286.237	1443.46	881.804	776.045	558.354	1621.73	753.172	1342.78		Vacuole #18	680.088	316.587	368.097	466.932	510.715	659.87	350.433	1218.37
	Vacuole #19	1267.02	811.443	1877.5	1532.69	1802.23	1764.36	552.916	846.981		Vacuole #19	853.628	1002.36	606.139	874.634	1103.08	1359.85	872.243	1482.24		Vacuole #19	860.41	492.4	556.351	558.319	636.807	943.57	301.269	1767.19
	Vacuole #20	2169.81	1912.81	1269.77	4680.99	1283.88	724.467	821.045	752.191		Vacuole #20	693.09	866.94	753.106	560.703	359.765	1592.23	393.081	566.16		Vacuole #20	306.903	615.855	207.371	260.689	366.077	2321.74	373.058	634.927
	Vacuole #21	1845.18	817.033	808.631	1644.66	1072.12	621.814	601.896	983.241		Vacuole #21	437.126	388.838	550.554	869.484	633.806	1284.67	660.893	124.519		Vacuole #21	591.205	537.287	250.54	836.586	321.879	2201.65	592.764	903.354
	Vacuole #22	1128.25	2114.41	804.127	1117.89	1482.84	661.666	907.18	751.776		Vacuole #22	616.478	979.123	1113.84	682.712	800.558	1451.97	329.309	1035.09		Vacuole #22	649.684	816.055	617.402	620.932	456.178	751.321	535.594	808.622
	Vacuole #23	1046.84	1731.55	1294.99	999.17	1569.69	2481.82	731.597	633.114		Vacuole #23	556.683	659.45	279.642	945.363	865.241	1333.38	334.705	1344.79		Vacuole #23	1001.1	470.589	647.531	953.344	417.312	2880.73	1169.68	662.925
	Vacuole #24	990.71	1408.23	534.623	1237.2	1044.95	1184.25	858.515	1009.73		Vacuole #24	647.941	1364.22	717.013	928.296	1125.96	700.393	561.179	1302.57		Vacuole #24	917.9	531.908	688.618	658.657	567.051	2469.62	572.586	563.811
	Vacuole #25	838.78	1195.86	583.93	2138.11	1609.43	905.351	864.122	1308.86		Vacuole #25	1100.21	646.901	454.941	1184.24	1144.81	1412.47	318.656	1039.27		Vacuole #25	813.148	672.271	680.627	298.072	431.888	1523.52	475.075	578.176
	Vacuole #26	803.274	1112.96	518.657	2291.15	885.649	578.923	899.017	1888.16		Vacuole #26	1038.47	559.887	916.694	856.573	563.128	966.651	781.886	1472.4		Vacuole #26	546.359	652.278	641.053	1061.02	321.259	1703.61	461.454	667.596
	Vacuole #27	830.997	1805.39	806.411	3493.36	1566.55	1447.29	1090.54	1482.13		Vacuole #27	603.529	658.759	833.36	1002.09	979.802	1294.58	791.853	400.622		Vacuole #27	354.928	586.725	654.92	862.883	350.47	690.872	941.997	682.655
	Vacuole #28	570.504	1979.78	726.982	1401.46	1594.5	2411.8	1378.98	1028.28		Vacuole #28	932.646	729.819	364.547	1096.52	830.671	1689.41	832.861	1922.57		Vacuole #28	464.912	719.674	633.365	522.51	213.381	890.674	437.204	582.265
	Vacuole #29	950.616	1813.02	1018.76	1828.88	1654.89	823.269	1454.33	1010.78		Vacuole #29	724.856	1199.7	195.315	695.606	667.693	1641.3	352.942	4650.02		Vacuole #29	460.357	919.261	740.956	958.208	327.762	876.699	1076.53	467.983
	Vacuole #30	1322.93	1642.75	810.104	3995.94	1901.88	2306.51	1298.96	1327.32		Vacuole #30	685.648	863.01	421.91	791.88	609.998	1496.23	773.622	2090.88		Vacuole #30	777.64	839.352	796.06	509.544	142.929	1029.4	1152.23	877.338
	Vacuole #31	1137.03	1258.29	653.953	2480.88	1424.7	1511.96	670.276	1326.83		Vacuole #31	917.76	1606.36	534.033	1122.55	1177.84	1713.66	769.965	1107.6		Vacuole #31	682.855	855.868	502.411	1137.77	439.569	2256.8	837.779	737.923
	Vacuole #32	1242.05	1263.29	250.295	1876.29	1432.24	2134.89	1379.64	1058.65		Vacuole #32	1054.86	1269.68	743.293	865.196	993.657	1787.61	659.806	898.236		Vacuole #32	911.317	534.451	705.888	671.37	571.768	1577.13	507.446	1032.12
	Vacuole #33	962.296	1336.78	725.397	2704.49	1069.54	2331.29	1403.28	1051.48		Vacuole #33	757.766	1662.02	353.037	1235.19	829.841	1198.22	679.652	3069.37		Vacuole #33	387.161	1502.97	397.092	688.637	421.298	1335.92	596.592	1170.06
	Vacuole #34	474.406	1534.98	956.597	2253.22	1405.1	1410.36	1140.73	1833.82		Vacuole #34	498.64	1150.19	352.262	665.681	564.082	1179.7	923.709	1251.11		Vacuole #34	850.772	1067.75	436.422	824.94	665.305	2370.24	460.229	388.533
	Vacuole #35	1081.87	1419.44	617.324	1299.09	715.495	1860.33	1478.5	1325.37		Vacuole #35	1016.01	558.114	431.56	606.481	837.173	1785.28	160.204	928.949		Vacuole #35	1115.65	1356.4	153.802	626.952	382.394	474.442	1371.91	1101.17
	Vacuole #36	919.827	1517.8	852.146	1347.78	1375.25	1641.6	1473.4	1211.47		Vacuole #36	673.005	1193.32	350.51	635.253	550.434	1644.03	386.829	1500.38		Vacuole #36	994.527	502.687	313.49	1010.85	620.628	523.081	539.538	617.851
	Vacuole #37	1387.3	1989.47	1128.38	1217.92	1942.23	1620.61	1445.75	991.358		Vacuole #37	773.343	722.254	1007.34	424.974	500.224	1040.82	464.458	461.32		Vacuole #37	1042.6	820.371	350.844	332.936	467.474	625.08	639.12	669.235
	Vacuole #38	1194.51	1704.87	1192.9	2743.28	1411.62	3195.68	669.432	922.448		Vacuole #38	671.621	693.159	842.962	923.25	408.768	1933.99	327.957	1706.83		Vacuole #38	895.253	698.53	212.041	483.891	400.353	683.411	836.141	634.434
	Vacuole #39	1133.82	1268.47	1084.79	1631.76	2039.98	2862.21	1131.48	915.39		Vacuole #39	615.988	1639.31	937.611	735.078	455.943	1654.59	281.135	1368.34		Vacuole #39	466.932	1123.14	446.329	883.618	366.796	267.214	992.052	591.568
	Vacuole #40	512.05	2798.59	424.39	1675.61	1961.25	2924.16	1174.36	1183.26		Vacuole #40	840.099	883.685	513.795	1071.97	737.28	1871.38	236.962	1067.14		Vacuole #40	236.83	647.066	374.76	834.572	488.195	695.737	1050.86	722.55
	Vacuole #41	568.334	1311.73	1039	1815.27	1392.79	1431.72	1090.54	1002.37		Vacuole #41	748.04	670.726	754.989	571.27	1369.32	2050.31	323.086	2949.31		Vacuole #41	1068.71	1172.38	564.056	1113.64	606.695	613.516	610.596	1271.24
	Vacuole #42	616.797	839.477	1151.17	1991.65	772.324	782.041	1378.98	652.77		Vacuole #42	880.155	504.03	1069.22	1084.17	515.931	1964.33	664.198	2116.67		Vacuole #42	1087.16	849.697	582.244	929.054	282.981	2029.1	702.911	599.292
	Vacuole #43	778.943	1433.79	940.998	1053.66	952.571	1006.4	1454.33	623.009		Vacuole #43	832.879	553.709	522.149	1372.93	850.951	1886.13	665.733	2026.83		Vacuole #43	821.372	451.885	388.073	738.022	552.325	411.907	1159.18	649.242
	Vacuole #44	734.483	1082.15	974.137	1352.09	813.77	635.902	1298.96	1371.01		Vacuole #44	771.53	545.752	974.665	430.576	723.757	1535.9	183.666	961.609		Vacuole #44	583.308	471.097	447.666	627.391	468.018	502.955	543.072	562.148
	Vacuole #45	972.491	1297.31	627.769	2493.58	776.837	3496.85	670.276	986.695		Vacuole #45	740.503	716.219	875.808	721.307	853.509	2199.25	627.047	719.345		Vacuole #45	1070.94	508.415	222.059	415.627	647.148	409.921	1218.97	958.934
	Vacuole #46	1103.64	1479.73	1003.3	1611.53	981.566	3627.23	1379.64	1669.93		Vacuole #46	810.835	929.235	683.977	585.124	806.302	739.31	405.43	1703.56		Vacuole #46	744.552	1007.5	524.975	840.819	419.966	2029.11	1178.04	773.351
	Vacuole #47	920.431	1305.64	802.049	1268.9	745.714	3739.51	1403.28	1642.22		Vacuole #47	401.469	1045.7	916.982	833.94	256.553	979.876	396.794	2306.13		Vacuole #47	791.07	644.478	860.046	505.915	573.442	628.647	833.481	695.269
	Vacuole #48	1025.99	979.213	897.332	1485.01	1315.12	2201.42	1140.73	2259.74		Vacuole #48	193.195	949.348	185.648	1263.81	319.333	988.241	322.643	1239.99		Vacuole #48	577.818	813.849	262.697	512.125	538.901	3204.23	975.792	1168.5
	Vacuole #49	1178.5	1308.77	801.891	1327.5	1135.87	2709.26	1478.5	3429.82		Vacuole #49	822.332	1558.12	537.049	893.165	416.978	701.644	373.643	633.179		Vacuole #49	999.998	1559.34	473.921	546.364	244.577	2259.04	884.054	1322.71
	Vacuole #50	1223.16	1411.95	1177.19	1137.15	757.968	3235.9	1473.4	680.455		Vacuole #50	891.787	457.233	325.462	1004.62	373.206	756.865	628.026	707.094		Vacuole #50	1006.7	858.654	422.197	504.389	214.428	466.831	941.389	1564.21
	Vacuole #51	1253.09	1051.57	980.512	2487.89	1100.94	1878.94	1445.75	5442.6		Vacuole #51	1014.41	1634.17	447.681	505.259	1026.35	961.064	626.25	1136.52		Vacuole #51	436.536	578.283	620.022	534.706	194.883	408.687	827.396	2929.57
	Vacuole #52	1312.12	996.974	1152.11	2034.98	1343.44	1992.93	669.432	1257.67		Vacuole #52	739.825	1432.5	616.758	876.048	901.458	1999.43	438.618	740.35		Vacuole #52	418.032	299.685	463.385	533.806	755.036	389.883	1298.41	1045.33
	Vacuole #53	990.3	1500.51	1369.61	2421.04	1027.14	2768.94	1131.48	850.131		Vacuole #53	618.076	1058.08	695.572	637.345	351.352	1347.25	597.917	960.463		Vacuole #53	305.925	1106.66	601.185	598.186	444.739	557.496	920.863	1274.81
	Vacuole #54	1272.68	1785.34	1345.43	1850.67	1281.31	1042.71	1174.36	1738.09		Vacuole #54	582.746	1090.69	391.412	865.713	471.004	1467.14	666.049	853.56		Vacuole #54	260.233	787.895	600.61	463.561	433.354	670.182	858.931	2077.37
	Vacuole #55	975.917	685.458	1449.48	1363.46	1296.82	2402.62	1431.86	955.886		Vacuole #55	749.471	628.418	462.994	795.929	505.562	1535.54	639.778	690.253		Vacuole #55	323.153	426.829	453.839	1851.61	902.455	1730.56	729.133	5386.45
	Vacuole #56	1226.19	777.527	1489.87	969.165	1079.91	1812.92	1085.66	2771.95		Vacuole #56	655.556	629.276	469.204	1165.43	963.93	1852.71	293.958	740.553		Vacuole #56	259.123	704.416	432.828	604.749	325.331	553.7	682.873	2293.53
	Vacuole #57	1203.54	1806.22	1402.77	844.904	892.101	2266.4	1006.11	1693.55		Vacuole #57	628.74	902.994	475.375	1389.54	941.634	2092.25	435.972	927.456		Vacuole #57	937.831	569.456	546.66	709.307	665.761	2599.32	650.002	977.19
	Vacuole #58	957.15	1238.4	1712.22	856.199	1620.79	511.809	1872.44	1502.86		Vacuole #58	487.769	1432.71	351.157	1456.08	1041.93	1330.32	527.514	443.519		Vacuole #58	571.642	504.588	598.239	651.778	912.915	3101.77	478.942	1356.15
	Vacuole #59	1141.92	2403.31	1308.57	723.943	1208.22	727.24	1905.17	1942.77		Vacuole #59	667.073	963.545	1122.68	795.056	763.359	684.551	622.373	1865.6		Vacuole #59	766.045	897.432	614.434	503.736	322.021	2811.23	849.337	2809.43
	Vacuole #60	1285.52	1610.29	1221.54	753.804	1291.72	729.386	877.77	1291.42		Vacuole #60	675.497	657.989	494.938	1623.99	1023.77	850.519	302.113	754.333		Vacuole #60	751.877	1596.54	705.223	596.249	348.342	1969.33	955.936	2418.62
	Vacuole #61	1460.43	1573.93	1147.89	1562.55	1373.09	996.452	816.345	2374.02		Vacuole #61	595.086	965.021	481.568	1183.29	920.53	887.764	552.323	426.594		Vacuole #61	322.846	656.66	440.745	941.191	395.919	1702.12	731.698	1582.19
	Vacuole #62	1064.9	873.751	1065.88	1723.32	1039.3	951.868	1688.68	712.327		Vacuole #62	473.36	1435.57	462.579	1417.14	839.943	805.299	801.76	2539.23		Vacuole #62	429.164	682.552	879.669	637.077	713.566	388.03	1269.51	935.568
	Vacuole #63	1267.86	1548.33	1145.43	2033.66	1665.87	1944.9	1240.83	976.925		Vacuole #63	722.176	558.167	681.343	461.879	1031.82	1300.35	728.945	524.206		Vacuole #63	356.076	776.892	572.723	817.184	479.355	522.247	1338.96	533.067
	Vacuole #64	1311.6	1975.18	970.169	972.078	956.89	1604.45	719.767	482.945		Vacuole #64	479.487	999.486	862.243	390.546	967.534	1330.8	620.751	1289.35		Vacuole #64	363.936	848.874	679.704	593.84	616.756	935.418	811.429	941.274
	Vacuole #65	1422.88	1211.99	1126.93	2001.58	917.418	1648.67	766.476	544.024		Vacuole #65	501.885	784.188	876.811	587.888	576.514	934.293	292.289	1653.47		Vacuole #65	795.184	802.376	483.867	801.979	351.574	872.577	729.958	890.957
	Vacuole #66	1883.27	2277.74	827.727	918.264	1315.57	4068.71	1001.08	860.215		Vacuole #66	535.238	765.058	826.525	1571.38	979.152	875.605	768.749	1545.27		Vacuole #66	1119.57	733.629	547.891	736.109	834.323	2075.92	635.071	1891.41
	Vacuole #67	1947.42	1112.9	863.369	1883.56	1980.83	947.585	1006.25	626.496		Vacuole #67	534.529	1167.51	592.47	1471.67	693.58	1697.48	744.116	1358.74		Vacuole #67	1301.6	1070.07	634.236	1034.86	832.546	1042.88	969.805	2395.58
	Vacuole #68	810.38	1293.84	616.498	1941.48	1373.34	2570.85	2436.78	937.921		Vacuole #68	846.855	1505.29	830.059	1529.59	1098.31	1756.31	631.401	1593.51		Vacuole #68	615.47	744.376	534.624	959.793	505.513	3412.96	1075.11	474.77
	Vacuole #69	1022.84	1115.75	421.222	1978.49	1276.96	810.1	1887.8	549.713		Vacuole #69	849.278	894.865	629.554	929.594	479.09	1277.62	911.945	2006.16		Vacuole #69	765.067	401.512	646.787	1090.41	525.145	1560.63	1026.61	484.53
	Vacuole #70	1187.34	2407.74	833.823	1464.73	1001.34	4219.31	459.393	174.535		Vacuole #70	711.582	912.793	856.431	726.901	456.93	550.478	367.493	1266.3		Vacuole #70	947.409	858.935	538.869	829.827	489.422	874.082	710.711	1164.51
	Vacuole #71	1131.07	1289.72	738.025	1712.5	944.386	960.382	1038.52	399.486		Vacuole #71	567.436	603.218	603.493	1525.43	739.847	532.094	412.533	2646.11		Vacuole #71	709.46	1139.53	519.538	898.024	371.221	674.585	633.98	1133.54
	Vacuole #72	1025.83	1422.04	851.943	2387.79	1483.71	3760.39	769.077	782.416		Vacuole #72	688.93	1452.02	965.852	1079.91	715.504	680.95	373.659	537.822		Vacuole #72	679.421	941.339	723.633	922.692	419.054	2494.74	763.236	1269.24
	Vacuole #73	1438.36	1566.34	1113.79	1843.81	1941.84	1282.45	907.66	339.739		Vacuole #73	614.351	701.811	867.813	969.348	840.788	1425.76	296.814	575.367		Vacuole #73	783.216	1117.38	621.907	1036.75	425.944	3422.84	1033.23	913.353
	Vacuole #74	1144.55	2733.49	951.168	935.067	624.823	3915.79	1285.53	676.109		Vacuole #74	569.985	737.059	676.404	1032.73	686.572	1533.26	724.998	1487.74		Vacuole #74	761.759	755.686	549.381	1064.69	253.214	2449.16	1093.9	1277.06
	Vacuole #75	1102.86	1189.94	1228.05	2531.53	576.461	1030.96	1215.04	786.289		Vacuole #75	419.605	1364.44	691.404	695.918	766.646	1694.12	597.463	359.032		Vacuole #75	576.217	1038.35	602.186	655.982	734.63	2543.62	1218.35	2721.94
	Vacuole #76	1193.83	1613.19	1304.43	2633.94	749.78	1387.91	1043.92	908.127		Vacuole #76	782.48	1408.85	408.94	484.527	674.893	2280.92	451.45	446.203		Vacuole #76	463.616	893.503	549.327	464.718	525.137	829.084	1223.77	1786.07
	Vacuole #77	1253.68	1827.38	725.774	1611.91	620.752	1569.29	990.491	1204.87		Vacuole #77	487.079	755.062	646.911	678.926	546.924	1125.68	551.573	641.862		Vacuole #77	802.68	680.99	494.257	667.497	585.091	607.897	1164.55	1069.8
	Vacuole #78	1195.44	1783.41	1342.63	2288.05	445.77	1356.88	1203.97	604.717		Vacuole #78	558.452	529.618	239.435	844.49	403.754	1828.8	664.301	811.971		Vacuole #78	772.628	799.129	306.673	1204.4	350.638	1030.41	945.221	919.134
	Vacuole #79	1246.93	1485.76	1372.27	2267.62	2208.22	1747.22	943.397	753.847		Vacuole #79	357.325	1490.98	624.496	577.839	596.074	1835.49	438.841	491.53		Vacuole #79	647.598	887.872	522.517	1195.8	768.898	850.983	1083.71	877.368
	Vacuole #80	1528.4	1462.7	1913.93	2493.7	1218.41	1431.55	436.978	836.659		Vacuole #80	504.24	977.146	371.757	873.198	582.013	1886	420.746	1732.03		Vacuole #80	309.77	418.472	357.295	890.523	504.394	678.869	1169.08	252.836
	Vacuole #81	1406.59	1302.35	615.91	1037.72	1398.3	899.853	812.459	1847.77		Vacuole #81	525.049	1028.28	600.984	1349.76	389.285	1401.84	1168.96	2386.66		Vacuole #81	319.244	23.117	619.522	578.395	559.642	3255.03	969.706	764.359
	Vacuole #82	1446.71	1101.33	889.416	1311.48	814.306	831.332	705.22	1495.71		Vacuole #82	560.316	580.769	260.882	854.457	811.884	1190.39	1185.33	1129.26		Vacuole #82	428.92	569.327	323.981	1135.89	407.469	2771.87	942.534	734.435
	Vacuole #83	1009.46	758.652	806.367	1446.11	1482.26	2436.47	746.64	1630.16		Vacuole #83	598.407	959.414	1157.94	604.079	640.15	1330.1	1251.02	496.605		Vacuole #83	583.57	487.929	297.81	622.989	520.546	3284.92	1004.75	944.654
	Vacuole #84	1460.09	2132.3	1332.69	1525.69	1585.48	2084.32	1069.33	1844.01		Vacuole #84	488.796	1510.38	950.304	646	821.074	1405.62	1038.55	3142.35		Vacuole #84	506.984	528.004	552.819	538.678	467.446	2257.91	496.459	928.384
	Vacuole #85	1500.33	1459.16	1790.54	2064.02	1841.26	4077.12	603.613	1310.03		Vacuole #85	768.345	978.122	389.049	1646.37	1019.97	1439.62	350.711	1041.47		Vacuole #85	826.555	604.417	245.693	689.896	441.741	959.989	743.243	714.528
	Vacuole #86	2555.16	1428.15	1477.87	1704.31	1305.08	666.465	691.319	1776.06		Vacuole #86	489.575	1156.62	306.485	964.748	856.087	1190.68	523.085	835.852		Vacuole #86	895.542	454.274	364.979	903.855	565.114	2080.95	492.791	474.983
	Vacuole #87	2517.58	1045.26	1361.46	949.636	1149.21	943.552	1605.35	1865.15		Vacuole #87	808.809	837.151	485.816	822.44	929.709	1697.35	1048.62	864.879		Vacuole #87	456.763	673.698	258.792	827.806	508.034	5022.28	632.272	553.862
	Vacuole #88	1242.89	1085.55	1187.92	1319.36	917.788	801.159	1061.31	1278.46		Vacuole #88	680.641	1096.1	316.554	535.674	729.165	1377.6	595.615	1128.81		Vacuole #88	658.791	397.255	102.304	933.946	294.411	4993.38	622.451	737.956
	Vacuole #89	683.805	2082.54	1457.38	1547.11	1307.63	1100.04	1205.74	880.856		Vacuole #89	598.142	918.592	314.822	1169.86	610.605	1098.59	285.329	1969.33		Vacuole #89	394.485	624.042	181.393	783.134	580.335	2803.08	862.153	859.472
	Vacuole #90	2332.21	1197.37	968.218	1257.06	1416.33	463.23	974.681	1583.33		Vacuole #90	653.937	1054.25	664.586	1114.36	485.192	1125.38	385.561	1290.16		Vacuole #90	657.419	714.462	334.802	1135.22	322.626	1990.11	278.193	842.102
	Vacuole #91	927.883	813.216	429.633	2148.33	1065.65	2155.63	1128.85	856.463		Vacuole #91	783.229	1638.03	647.522	1403.17	466.424	1869.7	627.283	294.589		Vacuole #91	227.19	649.103	302.427	395.586	200.431	2075.41	884.072	967.605
	Vacuole #92	1216.68	831.137	929.556	1946.04	1443.2	2720	625.287	1828.1		Vacuole #92	771.516	1601.59	671.707	1236.13	698.593	2010.21	899.337	403.635		Vacuole #92	641.286	566.319	269.437	443.618	327.626	2665.28	927.846	3368.64
	Vacuole #93	1424.36	743.086	946.288	1758.94	1172.23	842.152	1166.56	1657.1		Vacuole #93	593.681	885.268	528.868	1442.62	1290.28	1989.37	803.941	302.16		Vacuole #93	632.736	882.601	259.901	765.566	222.512	1621.29	1254.66	4801.76
	Vacuole #94	1249.98	3189.68	1114.72	2589.98	984.1	2722.07	1010.98	1109.98		Vacuole #94	590.945	941.393	379.749	596.009	857.085	1475.78	809.681	359.06		Vacuole #94	558.91	470.567	194.727	356.015	833.996	1961.26	1173.06	865.195
	Vacuole #95	810.56	2641.91	1185.35	1421.23	1173.69	2664.28	612.262	2001.99		Vacuole #95	534.557	1156.59	250.16	739.991	973.071	1437.07	400.61	989.101		Vacuole #95	419.512	511.642	763.592	1079.75	1682.8	1841.9	760.833	1632.66
	Vacuole #96	1091.64	1228.08	1314.18	1874.89	1291.39	4466.02	681.697	801.021		Vacuole #96	605.726	876.394	694.21	845.897	1213.43	1710.41	702.623	365.948		Vacuole #96	497.861	795.929	465.075	818.458	466.396	1971.95	603.487	1795.8
	Vacuole #97	916.738	1002.3	1552.21	1399	972.245	2499.22	890.811	785.483		Vacuole #97	680.64	1474.82	599.147	930.525	1718.66	1775.98	491.806	563.529		Vacuole #97	876.624	678.879	384.576	1011.62	463.645	2410.72	729.358	1033.38
	Vacuole #98	1560.1	1255.04	1032.22	1784.35	1084.25	2834.8	920.502	672.359		Vacuole #98	657.751	540.483	452.085	1323.61	628.04	1843.05	542.964	247.358		Vacuole #98	1076.41	492.904	382.546	867.813	515.739	2465.22	736.523	710.787
	Vacuole #99	878.577	1545.63	822.32	3600.62	749.469	3522.92	551.672	593.629		Vacuole #99	442.84	477.181	461.465	537.496	627.468	2283.95	547.35	416.795		Vacuole #99	835.005	526.806	563.493	570.808	481.702	2443.66	1004.79	368.848
	Vacuole #100	950.027	1074.62	1414.57	3762.77	1208.66	1638.86	1177.61	2866.97		Vacuole #100	394.908	1195.24	536.709	1240.58	1465.5	2614.32	516.386	415.711		Vacuole #100	1005.35	672.68	349.06	1069.99	326.986	2025.24	1212.69	1614.9
	Vacuole #101	1159.79	1195.15	1048.06	1623.55	950.184	2690.41	520.662	3280.25		Vacuole #101	418.931	1055.19		763.922	874.717	1930.83	730.597	918.152		Vacuole #101	506.563	791.099	712.424	629.996	497.606	1796.96		1512.85
	Vacuole #102			1477.84	1235.19	586.057		1190.23	2577.02		Vacuole #102	405.282	1387.14				1452.46	787.633	1042.59		Vacuole #102	629.267	1005.95	343.527	686.252	700.546	1563.67
	Vacuole #103			780.147	2639.08	808.993		622.6	850.24		Vacuole #103							691.802	1543.02		Vacuole #103	671.657		592.284		752.49	2384.86
	Vacuole #104			1040.41	1894.83			411.12			Vacuole #104							668.138	1025.75		Vacuole #104	1125.87		235.394		457.086	2464.2
	Vacuole #105			1140.78				1145.6			Vacuole #105							395.556	945.036		Vacuole #105	1192.44					1663.28
	Vacuole #106			1555.85				828.156			Vacuole #106							486.42	674.425		Vacuole #106	721.249
	Vacuole #107			965.047				722.517			Vacuole #107							907.951	972.64		Vacuole #107	1240.32
	Vacuole #108			1102.28				710.451													Vacuole #108	809.263
	Vacuole #109			2318.96				712.655													Vacuole #109	717.123
	Vacuole #110			2240.07				1276.45
	Vacuole #111			927.195				991.439
	Vacuole #112			1316.25				708.572
	Vacuole #113			1942.97				1064.24
	Vacuole #114							1038.5
	Vacuole #115							498.69

## Sheet: Supp. Fig. 1
Data source - Supplementary Figure 1
Supp. Figure 1. Sequence coverage of WT (Pru ATG8) and 8 independent mutants.
	WT				Clone_1B8				Clone_1D10				Clone_1E9				Clone_2H11				Clone_5E4				Clone_5G9				Clone_5G11				Clone_8E7
	Coverage	Count			Coverage	Count			Coverage	Count			Coverage	Count			Coverage	Count			Coverage	Count			Coverage	Count			Coverage	Count			Coverage	Count
	0	2622278			0	2657825			0	2815054			0	2685452			0	2419649			0	2933275			0	2374524			0	2374493			0	2661552
	1	453532			1	415714			1	400317			1	442705			1	499455			1	386801			1	486906			1	505071			1	429079
	2	196768			2	180684			2	178611			2	196980			2	216052			2	187185			2	223868			2	237151			2	186472
	3	122768			3	117579			3	128922			3	139427			3	128106			3	138878			3	121491			3	132840			3	122417
	4	101901			4	91602			4	106363			4	112505			4	93242			4	119813			4	88743			4	92107			4	94164
	5	85657			5	78714			5	93447			5	102186			5	80796			5	107674			5	67962			5	75768			5	84626
	6	80819			6	71063			6	87302			6	92197			6	72265			6	100382			6	58944			6	68683			6	76364
	7	75050			7	64646			7	81453			7	89951			7	68540			7	96834			7	53011			7	63100			7	71363
	8	71324			8	61780			8	78233			8	85007			8	65991			8	92046			8	50729			8	59018			8	68013
	9	69273			9	57583			9	73378			9	83145			9	65532			9	88693			9	47646			9	58083			9	63609
	10	65976			10	56351			10	71913			10	79562			10	60985			10	85957			10	45715			10	56961			10	61057
	11	63103			11	55346			11	68577			11	78155			11	61223			11	83307			11	45772			11	56927			11	60052
	12	61371			12	53169			12	67090			12	75652			12	59478			12	81892			12	44753			12	56745			12	59018
	13	61030			13	51402			13	64693			13	75233			13	59627			13	82801			13	43962			13	58270			13	57444
	14	60352			14	50975			14	63744			14	74085			14	60717			14	81941			14	42472			14	57027			14	55840
	15	59005			15	49902			15	63371			15	74204			15	61052			15	82285			15	42597			15	56778			15	54861
	16	57948			16	48415			16	62659			16	72985			16	61870			16	82849			16	42078			16	55694			16	53237
	17	56442			17	47492			17	62032			17	74563			17	62487			17	83599			17	42189			17	55897			17	52289
	18	55256			18	47373			18	61896			18	75811			18	63566			18	83705			18	42265			18	55594			18	52054
	19	54270			19	47190			19	61909			19	77659			19	65053			19	86435			19	42287			19	54745			19	50908
	20	53792			20	46291			20	63056			20	79906			20	66651			20	87287			20	41527			20	54575			20	50834
	21	54328			21	44804			21	64210			21	82581			21	67659			21	89657			21	42113			21	55998			21	50537
	22	54422			22	44415			22	67027			22	85680			22	67922			22	92945			22	42443			22	57233			22	50972
	23	55090			23	44210			23	68845			23	90460			23	69991			23	96687			23	41969			23	57797			23	50482
	24	54657			24	44120			24	69475			24	96552			24	70837			24	101306			24	43390			24	58932			24	49331
	25	54177			25	44860			25	72862			25	104927			25	74140			25	107392			25	43793			25	59927			25	49462
	26	54989			26	45611			26	75338			26	114102			26	78504			26	114606			26	43853			26	60495			26	50328
	27	55293			27	45481			27	79886			27	124398			27	82932			27	124560			27	43591			27	61051			27	50553
	28	55906			28	45398			28	85084			28	139525			28	88371			28	135083			28	43250			28	63306			28	51913
	29	56452			29	45916			29	89829			29	159284			29	94786			29	150798			29	43831			29	64973			29	53351
	30	57057			30	46538			30	96251			30	185485			30	103139			30	169526			30	44073			30	67060			30	54445
	31	58239			31	46927			31	104877			31	219329			31	113544			31	193981			31	44806			31	70695			31	55962
	32	59501			32	47466			32	115592			32	261112			32	128559			32	227095			32	46158			32	74658			32	57219
	33	60750			33	48038			33	130339			33	312596			33	146150			33	268202			33	47662			33	79160			33	58762
	34	62832			34	49746			34	149269			34	377626			34	168102			34	322988			34	48237			34	83905			34	60510
	35	65399			35	50635			35	172573			35	459496			35	194987			35	386749			35	49745			35	89842			35	62924
	36	67876			36	52259			36	204078			36	558173			36	228400			36	466524			36	51458			36	97028			36	65586
	37	70292			37	53234			37	241381			37	673110			37	268836			37	560928			37	53194			37	104679			37	68172
	38	73332			38	55083			38	288506			38	804362			38	318179			38	669311			38	55236			38	113993			38	72002
	39	75804			39	57088			39	345901			39	955504			39	377834			39	797379			39	57527			39	126344			39	76442
	40	79482			40	58611			40	418506			40	1118036			40	449367			40	941187			40	60121			40	140557			40	81421
	41	83265			41	60260			41	504216			41	1296554			41	533272			41	1097994			41	64291			41	159267			41	87417
	42	88709			42	62835			42	605762			42	1480336			42	630251			42	1262836			42	67672			42	181744			42	93904
	43	94435			43	65638			43	720114			43	1668632			43	740170			43	1437968			43	72111			43	209022			43	103006
	44	101485			44	69232			44	850976			44	1853341			44	860506			44	1619399			44	76709			44	241488			44	112673
	45	109450			45	72930			45	999074			45	2030062			45	997355			45	1790899			45	82112			45	281365			45	125353
	46	119071			46	76740			46	1153971			46	2192627			46	1145171			46	1958755			46	89853			46	329074			46	139513
	47	130129			47	81125			47	1317816			47	2339444			47	1300221			47	2112124			47	98994			47	386386			47	157307
	48	144447			48	86657			48	1488078			48	2457083			48	1458145			48	2250016			48	110133			48	452287			48	179215
	49	160606			49	93317			49	1659863			49	2545399			49	1617046			49	2359671			49	122303			49	531145			49	205506
	50	180065			50	99958			50	1826177			50	2600053			50	1771610			50	2445177			50	136001			50	617692			50	237141
	51	204637			51	108167			51	1982232			51	2623803			51	1920053			51	2498253			51	153731			51	717099			51	276771
	52	232947			52	118887			52	2126360			52	2613258			52	2059166			52	2520223			52	174912			52	825574			52	319240
	53	268380			53	130575			53	2250218			53	2566731			53	2177062			53	2513075			53	199357			53	942484			53	371916
	54	309705			54	146048			54	2354062			54	2489704			54	2273520			54	2473953			54	227200			54	1068433			54	434393
	55	359492			55	163626			55	2430846			55	2387510			55	2356144			55	2409829			55	260499			55	1199842			55	503646
	56	415213			56	184458			56	2473919			56	2263218			56	2404211			56	2315708			56	299017			56	1341760			56	585262
	57	479938			57	209757			57	2495423			57	2120858			57	2435960			57	2207114			57	345114			57	1482429			57	673908
	58	553160			58	239082			58	2482316			58	1963944			58	2428908			58	2076723			58	399223			58	1621035			58	770212
	59	636097			59	275361			59	2441370			59	1802110			59	2403852			59	1930501			59	458635			59	1755291			59	876059
	60	726733			60	316132			60	2379194			60	1638287			60	2350604			60	1782440			60	528691			60	1879354			60	984500
	61	825787			61	365139			61	2291227			61	1473455			61	2275950			61	1628360			61	604737			61	1992378			61	1103163
	62	932176			62	419157			62	2179943			62	1312937			62	2181412			62	1475671			62	688882			62	2090469			62	1221764
	63	1043607			63	481676			63	2060694			63	1160225			63	2068440			63	1323298			63	779747			63	2170070			63	1341611
	64	1156383			64	552286			64	1918582			64	1014419			64	1941242			64	1180488			64	875360			64	2225525			64	1460031
	65	1274297			65	632309			65	1773229			65	881209			65	1808232			65	1045003			65	977805			65	2260333			65	1575073
	66	1392005			66	716459			66	1623110			66	760530			66	1667111			66	920157			66	1079432			66	2279352			66	1685889
	67	1505322			67	805814			67	1474128			67	651350			67	1526953			67	805756			67	1187768			67	2273269			67	1787772
	68	1615413			68	904352			68	1325511			68	555597			68	1383428			68	701571			68	1297153			68	2240747			68	1879220
	69	1719314			69	1002801			69	1181191			69	470675			69	1245916			69	605908			69	1404447			69	2185778			69	1951793
	70	1811956			70	1105900			70	1049573			70	397486			70	1110048			70	520223			70	1511624			70	2122465			70	2016403
	71	1890766			71	1212598			71	921017			71	332702			71	981852			71	446447			71	1611462			71	2033235			71	2055872
	72	1958155			72	1317969			72	804667			72	278412			72	858817			72	380707			72	1703104			72	1935223			72	2083805
	73	2007626			73	1420269			73	696837			73	230057			73	746287			73	323182			73	1789051			73	1827928			73	2092508
	74	2043729			74	1518501			74	602124			74	189735			74	646000			74	273493			74	1856166			74	1707162			74	2080966
	75	2058829			75	1616135			75	514490			75	155514			75	555531			75	230609			75	1912266			75	1586191			75	2053315
	76	2058548			76	1699735			76	439493			76	127897			76	475302			76	194813			76	1956346			76	1460259			76	2008741
	77	2045015			77	1776745			77	372586			77	103542			77	401778			77	162686			77	1986316			77	1328721			77	1952836
	78	2010386			78	1840542			78	313074			78	84379			78	338713			78	136651			78	1996958			78	1203705			78	1880055
	79	1964607			79	1895056			79	263740			79	68471			79	283163			79	113753			79	1997454			79	1083301			79	1796487
	80	1903145			80	1930392			80	219428			80	55394			80	235513			80	95158			80	1979648			80	969218			80	1707503
	81	1827382			81	1953854			81	182861			81	44704			81	194568			81	79165			81	1949483			81	860912			81	1610995
	82	1743145			82	1964017			82	151253			82	36488			82	160792			82	65968			82	1902762			82	760381			82	1508076
	83	1653246			83	1957085			83	124319			83	29337			83	131901			83	54308			83	1843473			83	668552			83	1405204
	84	1553652			84	1935009			84	101944			84	23799			84	107650			84	45606			84	1777732			84	582500			84	1296574
	85	1448183			85	1902839			85	83270			85	19438			85	88536			85	37523			85	1700050			85	507672			85	1192168
	86	1346116			86	1856553			86	68193			86	15780			86	71909			86	31761			86	1617581			86	437937			86	1089364
	87	1242949			87	1799120			87	56179			87	12984			87	58998			87	26322			87	1526401			87	375432			87	990866
	88	1139547			88	1730749			88	45979			88	10707			88	47704			88	22205			88	1433413			88	321194			88	895711
	89	1038341			89	1656272			89	37649			89	9107			89	38952			89	18240			89	1337505			89	273773			89	805943
	90	941955			90	1572306			90	30551			90	7896			90	31369			90	15648			90	1240154			90	232117			90	722461
	91	850345			91	1483890			91	24794			91	7097			91	26037			91	13124			91	1145513			91	196327			91	645243
	92	762618			92	1393498			92	19980			92	6262			92	21511			92	10970			92	1051926			92	164815			92	572362
	93	681010			93	1299778			93	16247			93	5875			93	17773			93	9679			93	958865			93	137834			93	507868
	94	606570			94	1205816			94	13364			94	5240			94	14518			94	8628			94	874397			94	115211			94	447038
	95	536053			95	1113558			95	10913			95	4881			95	12293			95	7446			95	789940			95	96394			95	393232
	96	473028			96	1017341			96	9134			96	4645			96	10080			96	6534			96	712608			96	80302			96	345836
	97	416930			97	926598			97	7738			97	4510			97	8609			97	6193			97	641096			97	66433			97	303291
	98	364593			98	842938			98	6761			98	4409			98	7480			98	5542			98	571294			98	55088			98	264584
	99	317865			99	763303			99	5812			99	4305			99	6562			99	5033			99	510279			99	44960			99	229930
	100	276389			100	688720			100	5161			100	4248			100	5815			100	4752			100	452103			100	37690			100	199255
	101	240962			101	616274			101	4688			101	4223			101	5151			101	4534			101	398560			101	30875			101	172164
	102	207981			102	549994			102	4495			102	4119			102	4775			102	4422			102	350264			102	25609			102	148939
	103	179443			103	489401			103	4070			103	4083			103	4610			103	4334			103	307847			103	21166			103	128898
	104	154466			104	432461			104	3940			104	3978			104	4422			104	4241			104	269790			104	17671			104	111182
	105	132200			105	382250			105	3860			105	3961			105	4264			105	3978			105	235740			105	14436			105	95981
	106	113514			106	336011			106	3653			106	3856			106	4157			106	4074			106	205316			106	12204			106	82186
	107	96689			107	294682			107	3710			107	3725			107	4162			107	3795			107	179649			107	10199			107	70458
	108	83085			108	259160			108	3634			108	3672			108	3989			108	3744			108	155274			108	8820			108	61134
	109	70674			109	226811			109	3609			109	3595			109	3857			109	3645			109	135644			109	7412			109	52508
	110	60495			110	197335			110	3580			110	3362			110	3825			110	3451			110	115708			110	6416			110	44339
	111	51420			111	170957			111	3680			111	3208			111	3678			111	3426			111	100816			111	5473			111	37923
	112	43446			112	148184			112	3620			112	3039			112	3570			112	3284			112	87236			112	4878			112	32260
	113	37066			113	128710			113	3674			113	3054			113	3522			113	3262			113	74804			113	4472			113	27962
	114	31468			114	110625			114	3549			114	2854			114	3443			114	3088			114	64815			114	4005			114	23918
	115	26493			115	95290			115	3674			115	2675			115	3391			115	2996			115	55438			115	3750			115	20941
	116	22655			116	82147			116	3527			116	2547			116	3372			116	2881			116	48264			116	3473			116	17965
	117	19334			117	70670			117	3545			117	2463			117	3231			117	2746			117	41279			117	3407			117	15296
	118	16428			118	59862			118	3448			118	2327			118	3313			118	2690			118	34976			118	3314			118	13279
	119	13846			119	51768			119	3313			119	2151			119	3165			119	2594			119	29908			119	3205			119	11305
	120	11878			120	44292			120	3221			120	2096			120	3155			120	2372			120	25541			120	3135			120	9804
	121	10048			121	37372			121	2861			121	1846			121	2974			121	2175			121	22235			121	3216			121	8445
	122	8504			122	31939			122	3043			122	1755			122	2966			122	2070			122	19013			122	3132			122	7569
	123	7270			123	27474			123	2793			123	1580			123	2779			123	1987			123	16117			123	3176			123	6699
	124	6266			124	23293			124	2779			124	1567			124	2714			124	1854			124	14107			124	3164			124	5927
	125	5413			125	19813			125	2661			125	1416			125	2632			125	1658			125	11951			125	3102			125	5453
	126	4760			126	16971			126	2552			126	1356			126	2484			126	1677			126	10325			126	3069			126	4835
	127	4359			127	14453			127	2362			127	1298			127	2536			127	1646			127	8706			127	3075			127	4499
	128	3928			128	12380			128	2422			128	1203			128	2320			128	1475			128	7557			128	3057			128	4050
	129	3535			129	10595			129	2141			129	1163			129	2291			129	1422			129	6594			129	3258			129	3846
	130	3315			130	9269			130	2069			130	1106			130	2102			130	1332			130	5850			130	3143			130	3693
	131	3051			131	8042			131	2003			131	1059			131	2079			131	1249			131	5127			131	3233			131	3670
	132	2947			132	6986			132	1827			132	1028			132	1932			132	1230			132	4550			132	3182			132	3453
	133	2826			133	6254			133	1746			133	1001			133	1914			133	1114			133	4093			133	3301			133	3337
	134	2847			134	5448			134	1560			134	1014			134	1782			134	1130			134	3740			134	3209			134	3226
	135	2722			135	4736			135	1515			135	995			135	1758			135	1046			135	3449			135	3141			135	3120
	136	2659			136	4103			136	1366			136	916			136	1657			136	954			136	3179			136	3167			136	3208
	137	2634			137	3769			137	1316			137	841			137	1585			137	1005			137	3137			137	3029			137	3255
	138	2700			138	3502			138	1219			138	890			138	1524			138	936			138	2913			138	2941			138	3277
	139	2712			139	3115			139	1183			139	843			139	1384			139	939			139	2776			139	2760			139	3003
	140	2760			140	3031			140	1033			140	774			140	1365			140	952			140	2606			140	2648			140	3102
	141	2779			141	2992			141	994			141	844			141	1255			141	902			141	2545			141	2773			141	3089
	142	2861			142	2784			142	996			142	869			142	1173			142	893			142	2541			142	2568			142	3070
	143	2914			143	2666			143	927			143	881			143	1109			143	872			143	2380			143	2440			143	3000
	144	2951			144	2707			144	878			144	879			144	1002			144	841			144	2334			144	2339			144	2906
	145	3029			145	2570			145	846			145	828			145	1013			145	910			145	2403			145	2233			145	2949
	146	3114			146	2644			146	835			146	886			146	966			146	851			146	2390			146	2144			146	2997
	147	3197			147	2518			147	770			147	902			147	944			147	842			147	2415			147	2109			147	3046
	148	3203			148	2483			148	757			148	919			148	948			148	810			148	2573			148	1867			148	3026
	149	3093			149	2526			149	757			149	971			149	837			149	848			149	2484			149	1756			149	2960
	150	3217			150	2624			150	718			150	871			150	851			150	811			150	2494			150	1689			150	2888
	151	3171			151	2575			151	681			151	926			151	868			151	844			151	2590			151	1602			151	2895
	152	3120			152	2640			152	691			152	999			152	843			152	840			152	2654			152	1477			152	2805
	153	3069			153	2658			153	647			153	900			153	775			153	847			153	2543			153	1501			153	2690
	154	3078			154	2771			154	699			154	991			154	823			154	893			154	2694			154	1322			154	2671
	155	2841			155	2678			155	726			155	1013			155	790			155	838			155	2644			155	1231			155	2487
	156	2964			156	2710			156	709			156	960			156	779			156	831			156	2711			156	1066			156	2456
	157	2730			157	2757			157	722			157	962			157	730			157	843			157	2884			157	1053			157	2452
	158	2801			158	2893			158	737			158	984			158	757			158	874			158	2936			158	1004			158	2327
	159	2645			159	2751			159	749			159	933			159	728			159	826			159	2815			159	884			159	2228
	160	2663			160	2851			160	760			160	900			160	723			160	901			160	2866			160	839			160	2232
	161	2561			161	2782			161	741			161	865			161	786			161	850			161	2855			161	776			161	2086
	162	2337			162	2785			162	765			162	888			162	714			162	819			162	2869			162	753			162	1966
	163	2366			163	2685			163	744			163	822			163	698			163	838			163	2823			163	619			163	1885
	164	2286			164	2680			164	809			164	817			164	711			164	783			164	2858			164	662			164	1703
	165	2095			165	2656			165	736			165	814			165	673			165	756			165	2729			165	600			165	1666
	166	1977			166	2717			166	741			166	811			166	648			166	775			166	2658			166	497			166	1537
	167	1963			167	2574			167	734			167	776			167	695			167	784			167	2573			167	548			167	1399
	168	1884			168	2604			168	749			168	760			168	649			168	786			168	2547			168	500			168	1416
	169	1803			169	2475			169	703			169	773			169	689			169	730			169	2364			169	557			169	1360
	170	1819			170	2560			170	765			170	698			170	657			170	719			170	2296			170	549			170	1254
	171	1599			171	2448			171	756			171	664			171	672			171	694			171	2218			171	571			171	1250
	172	1531			172	2376			172	740			172	703			172	673			172	693			172	2085			172	512			172	1078
	173	1418			173	2297			173	732			173	695			173	753			173	685			173	1970			173	533			173	1043
	174	1367			174	2226			174	759			174	650			174	710			174	632			174	1898			174	539			174	995
	175	1358			175	2271			175	714			175	654			175	732			175	605			175	1857			175	495			175	948
	176	1181			176	2095			176	709			176	626			176	695			176	559			176	1698			176	515			176	922
	177	1173			177	2070			177	722			177	606			177	740			177	595			177	1650			177	503			177	872
	178	1134			178	1981			178	730			178	608			178	755			178	561			178	1509			178	512			178	806
	179	1083			179	1818			179	667			179	599			179	662			179	501			179	1451			179	521			179	751
	180	1009			180	1872			180	715			180	559			180	725			180	552			180	1383			180	532			180	663
	181	984			181	1784			181	666			181	530			181	709			181	471			181	1341			181	534			181	624
	182	901			182	1691			182	673			182	525			182	636			182	484			182	1243			182	519			182	627
	183	833			183	1534			183	713			183	535			183	624			183	506			183	1196			183	489			183	568
	184	847			184	1496			184	676			184	480			184	637			184	484			184	1099			184	487			184	582
	185	767			185	1533			185	688			185	474			185	638			185	445			185	996			185	500			185	531
	186	689			186	1397			186	685			186	482			186	667			186	424			186	887			186	546			186	548
	187	651			187	1279			187	612			187	455			187	640			187	409			187	874			187	494			187	513
	188	676			188	1270			188	643			188	450			188	647			188	418			188	797			188	495			188	501
	189	603			189	1190			189	610			189	441			189	611			189	429			189	730			189	539			189	486
	190	622			190	1151			190	585			190	390			190	637			190	387			190	727			190	566			190	511
	191	544			191	1062			191	496			191	453			191	607			191	357			191	683			191	607			191	520
	192	606			192	1020			192	522			192	403			192	595			192	382			192	695			192	578			192	504
	193	561			193	987			193	527			193	431			193	630			193	317			193	602			193	620			193	485
	194	571			194	900			194	463			194	416			194	625			194	323			194	608			194	623			194	479
	195	594			195	843			195	475			195	415			195	559			195	377			195	567			195	590			195	511
	196	581			196	817			196	404			196	401			196	549			196	304			196	543			196	683			196	543
	197	559			197	762			197	398			197	373			197	523			197	311			197	529			197	672			197	480
	198	506			198	715			198	330			198	356			198	520			198	304			198	486			198	709			198	489
	199	541			199	692			199	349			199	386			199	504			199	284			199	456			199	701			199	466
	200	440			200	647			200	353			200	371			200	475			200	295			200	434			200	714			200	474
	201	457			201	605			201	333			201	365			201	391			201	277			201	426			201	738			201	473
	202	503			202	592			202	319			202	365			202	410			202	275			202	402			202	709			202	507
	203	441			203	572			203	288			203	360			203	393			203	299			203	386			203	732			203	545
	204	477			204	500			204	279			204	346			204	396			204	248			204	371			204	774			204	543
	205	518			205	503			205	257			205	345			205	394			205	267			205	386			205	700			205	524
	206	498			206	481			206	298			206	326			206	348			206	297			206	382			206	707			206	553
	207	509			207	486			207	289			207	333			207	416			207	263			207	364			207	677			207	619
	208	496			208	424			208	299			208	291			208	400			208	275			208	366			208	689			208	562
	209	516			209	392			209	264			209	309			209	388			209	262			209	366			209	721			209	561
	210	540			210	408			210	288			210	318			210	397			210	239			210	371			210	689			210	589
	211	612			211	443			211	273			211	277			211	395			211	246			211	368			211	634			211	588
	212	582			212	411			212	253			212	299			212	385			212	259			212	366			212	654			212	594
	213	534			213	430			213	234			213	285			213	362			213	214			213	350			213	631			213	568
	214	550			214	390			214	201			214	298			214	318			214	201			214	371			214	585			214	624
	215	572			215	398			215	243			215	267			215	331			215	212			215	343			215	578			215	604
	216	636			216	416			216	247			216	306			216	351			216	185			216	398			216	570			216	635
	217	641			217	437			217	221			217	282			217	316			217	184			217	386			217	569			217	621
	218	668			218	438			218	214			218	289			218	338			218	181			218	425			218	522			218	607
	219	640			219	429			219	225			219	307			219	335			219	161			219	400			219	513			219	619
	220	592			220	472			220	227			220	277			220	336			220	171			220	466			220	507			220	614
	221	618			221	429			221	215			221	276			221	278			221	153			221	456			221	467			221	618
	222	665			222	433			222	241			222	270			222	309			222	165			222	491			222	398			222	637
	223	582			223	463			223	255			223	257			223	273			223	156			223	509			223	459			223	596
	224	607			224	461			224	227			224	263			224	305			224	129			224	538			224	406			224	572
	225	658			225	446			225	248			225	234			225	278			225	147			225	535			225	438			225	561
	226	669			226	469			226	228			226	236			226	261			226	138			226	531			226	369			226	603
	227	613			227	489			227	215			227	220			227	284			227	123			227	537			227	399			227	544
	228	604			228	505			228	204			228	219			228	294			228	146			228	593			228	353			228	576
	229	651			229	496			229	209			229	218			229	258			229	162			229	531			229	393			229	546
	230	650			230	524			230	187			230	202			230	214			230	136			230	576			230	399			230	582
	231	594			231	599			231	186			231	213			231	252			231	124			231	592			231	348			231	552
	232	567			232	570			232	201			232	216			232	259			232	140			232	601			232	332			232	538
	233	623			233	560			233	202			233	205			233	231			233	126			233	595			233	357			233	486
	234	629			234	539			234	162			234	195			234	229			234	130			234	573			234	358			234	477
	235	568			235	598			235	152			235	212			235	222			235	119			235	613			235	346			235	466
	236	550			236	572			236	150			236	184			236	214			236	123			236	558			236	372			236	466
	237	555			237	612			237	153			237	190			237	232			237	127			237	551			237	312			237	479
	238	534			238	579			238	154			238	184			238	204			238	133			238	577			238	331			238	426
	239	568			239	617			239	148			239	189			239	213			239	127			239	609			239	312			239	386
	240	520			240	588			240	151			240	189			240	223			240	136			240	618			240	313			240	393
	241	529			241	571			241	143			241	201			241	199			241	144			241	621			241	294			241	408
	242	550			242	595			242	131			242	209			242	216			242	135			242	609			242	318			242	362
	243	566			243	645			243	119			243	210			243	184			243	144			243	588			243	307			243	390
	244	534			244	645			244	102			244	201			244	211			244	150			244	670			244	281			244	381
	245	535			245	625			245	99			245	208			245	190			245	122			245	653			245	291			245	400
	246	561			246	617			246	92			246	201			246	175			246	135			246	599			246	291			246	374
	247	487			247	584			247	99			247	207			247	188			247	140			247	613			247	284			247	331
	248	507			248	614			248	83			248	202			248	166			248	153			248	651			248	285			248	370
	249	484			249	574			249	96			249	165			249	165			249	132			249	578			249	235			249	344
	250	42462			250	55606			250	35396			250	33228			250	43732			250	27575			250	58438			250	41710			250	48105

## Sheet: Supp. Fig. 2
Data source - Supplementary Figure 2
Supp. Figure 2c
	The percentage of GFP(+) cells in total ungated population
		WT	5E4
	Biological replicate #1	65.8	14.4
	Biological replicate #2	82.9	3.07
	Biological replicate #3	96	25.1
	Biological replicate #4	77.5	22.5
	Biological replicate #5	71.8	36.7
	Biological replicate #6	53	42.5
Supp. Figure 2d
	GFP intensity for GFP(+) population
		WT	5E4
	Biological replicate #1	15893	3583
	Biological replicate #2	9599	2480
	Biological replicate #3	15563	2849
	Biological replicate #4	10133	6002
	Biological replicate #5	7562	3967
	Biological replicate #6	4594	3372
Supp. Figure 2f
	The percentage of tdTomato(+) cells in total ungated population
		WT	5E4
	Biological replicate #1	43.9	71
	Biological replicate #2	7.62	37
	Biological replicate #3	22.8	78
	Biological replicate #4	65.5	33.8
	Biological replicate #5	41.6	47.3
	Biological replicate #6	17.1	36.3
Supp. Figure 2g
	tdTomato intensity for tdTomato(+) population
		WT	5E4
	Biological replicate #1	524	1040
	Biological replicate #2	547	636
	Biological replicate #3	1263	2132
	Biological replicate #4	564	1315
	Biological replicate #5	429	535
	Biological replicate #6	412	473
Supp. Figure 2i
	The percentage of tdTomato(+) and GFP(+) cells in total ungated population
		WT	5E4
	Biological replicate #1	41.7	13.9
	Biological replicate #2	7.12	2.84
	Biological replicate #3	22.3	24.7
	Biological replicate #4	62.7	22.3
	Biological replicate #5	38.4	27.1
	Biological replicate #6	16.6	73
Supp. Figure 2j
	tdTomato intensity for tdTomato(+) and GFP(+) population
		WT	5E4
	Biological replicate #1	531	1325
	Biological replicate #2	549	715
	Biological replicate #3	1266	2128
	Biological replicate #4	570	1597
	Biological replicate #5	430	630
	Biological replicate #6	412	506
Supp. Figure 2l
	The percentage of tdTomato(+) and GFP(-) cells in total ungated population
		WT	5E4
	Biological replicate #1	2.09	52.1
	Biological replicate #2	0.47	30.6
	Biological replicate #3	0.41	50
	Biological replicate #4	2.7	11
	Biological replicate #5	3.02	19.4
	Biological replicate #6	0.36	8.9
Supp. Figure 2m
	tdTomato intensity for tdTomato(+) and GFP(-) population
		WT	5E4
	Biological replicate #1	392	927
	Biological replicate #2	515	597
	Biological replicate #3	840	2156
	Biological replicate #4	448	638
	Biological replicate #5	398	448
	Biological replicate #6	380	417

## Sheet: Supp. Fig. 4
Data source - Supplementary Figure 4
Supp. Figure 4b
	The percentage of tdTomato(+) and GFP(+) cells in total ungated population
		WT	F97L
	Biological replicate #1	82.8	52.8
	Biological replicate #2	69.8	42.7
	Biological replicate #3	32.3	26.6
	Biological replicate #4	24.6	17.8
	Biological replicate #5	43	40.9
Supp. Figure 4c
	tdTomato intensity for tdTomato(+) and GFP(+) population
		WT	F97L
	Biological replicate #1	925	2206
	Biological replicate #2	851	1032
	Biological replicate #3	433	807
	Biological replicate #4	427	1345
	Biological replicate #5	661	1078
Supp. Figure 4e
	The percentage of tdTomato(+) and GFP(-) cells in total ungated population
		WT	F97L
	Biological replicate #1	3.92	23
	Biological replicate #2	4.77	28.6
	Biological replicate #3	9.02	35.5
	Biological replicate #4	5.92	17.7
	Biological replicate #5	3.47	47.6
Supp. Figure 4f
	tdTomato intensity for tdTomato(+) and GFP(-) population
		WT	F97L
	Biological replicate #1	514	1471
	Biological replicate #2	447	735
	Biological replicate #3	271	708
	Biological replicate #4	234	674
	Biological replicate #5	565	1244

## Sheet: Supp. Fig. 8
Data source - Supplementary Figure 8
Supp. Figure 8. Polysome profiling experiment
	WT_unstressed (biological replicate #1)					WT_stressed (biological replicate #1)						Δeif1.2_unstressed (biological replicate #1)						Δeif1.2_stressed (biological replicate #1)						Δeif1.2::HA-eIF1.2_unstressed (biological replicate #1)						Δeif1.2::HA-eIF1.2_stressed (biological replicate #1)						WT_unstressed (biological replicate #2)					WT_stressed (biological replicate #2)						Δeif1.2_unstressed (biological replicate #2)
	Position	AbsA	minimum AbsA value around 80S peak	adjusted AbsA		Position	AbsA	minimum AbsA value around 80S peak	Adjusted position	adjusted AbsA		Position	AbsA	minimum AbsA value around 80S peak	Adjusted position	adjusted AbsA		Position	AbsA	minimum AbsA value around 80S peak	Adjusted position	adjusted AbsA		Position	AbsA	minimum AbsA value around 80S peak	Adjusted position	adjusted AbsA		Position	AbsA	minimum AbsA value around 80S peak	Adjusted position	adjusted AbsA		Position	AbsA	minimum AbsA value around 80S peak	adjusted AbsA		Position	AbsA	Minimum AbsA value around 80S region	Adjusted position	adjusted AbsA		Position	AbsA	Minimum AbsA value around 80S region
	-0.38	0.227151	-0.024736	0.251887		-0.37	0.032725	-0.028752	-0.49	0.061477		-0.5	1.03714	-0.033549	-0.44	1.07069		-0.38	-0.131064	-0.035065	-1.5	-0.095999		-0.38	-0.026781	-0.012092	-0.49	-0.014689		-0.5	-0.084766	-0.016748	0.32	-0.068018		-0.5	0.238147	0.038643	0.199504		-0.38	0.899444	0.046315	-0.19	0.853129		-0.5	-0.19947	0.042524
	-0.28	0.588829		0.613565		-0.27	0.513516		-0.39	0.542268		-0.4	0.475398		-0.34	0.508947		-0.28	0.943331		-1.4	0.978396		-0.28	0.712178		-0.39	0.72427		-0.4	0.870261		0.42	0.887009		-0.4	0.236417		0.197774		-0.28	0.894801		-0.09	0.848486		-0.4	-0.202243
	-0.17	0.260287		0.285023		-0.17	0.762658		-0.29	0.79141		-0.3	0.663747		-0.24	0.697296		-0.18	0.17398		-1.3	0.209045		-0.18	1.72898		-0.29	1.74108		-0.3	0.121797		0.52	0.138545		-0.3	0.558053		0.51941		-0.18	0.894096		0.01	0.847781		-0.3	-0.167776
	-0.08	0.774654		0.79939		-0.07	0.147784		-0.19	0.176536		-0.2	0.651552		-0.14	0.685101		-0.08	0.966412		-1.2	1.00148		-0.08	0.284057		-0.19	0.296149		-0.2	0.256958		0.62	0.273706		-0.2	0.701415		0.662772		-0.08	1.15019		0.11	1.10387		-0.2	-0.050122
	0	0.260287		0.285023		0	0.762658		-0.12	0.79141		-0.1	1.88599		-0.04	1.91954		0	0.17398		-1.12	0.209045		0	1.72898		-0.11	1.74108		-0.1	1.45583		0.72	1.47258		-0.1	0.274857		0.236214		0	0.894096		0.19	0.847781		-0.1	0.471938
	0.1	0.774654		0.79939		0.1	0.147784		-0.02	0.176536		0	0.651552		0.06	0.685101		0.1	0.966412		-1.02	1.00148		0.1	0.284057		-0.01	0.296149		0	0.256958		0.82	0.273706		0	0.701415		0.662772		0.1	1.15019		0.29	1.10387		0	-0.050122
	0.19	0.492481		0.517217		0.2	1.62881		0.08	1.65756		0.1	1.88599		0.16	1.91954		0.2	1.49097		-0.92	1.52604		0.2	0.094472		0.09	0.106564		0.1	1.45583		0.92	1.47258		0.1	0.274857		0.236214		0.2	0.500492		0.39	0.454177		0.1	0.471938
	0.29	0.709102		0.733838		0.3	1.50831		0.18	1.53706		0.19	5.64035		0.25	5.6739		0.3	0.764319		-0.82	0.799384		0.3	1.39929		0.19	1.41138		0.19	2.4997		1.01	2.51645		0.19	0.272398		0.233755		0.3	0.362625		0.49	0.31631		0.19	4.4522
	0.39	0.46507		0.489806		0.4	5.00404		0.28	5.0328		0.29	4.67007		0.35	4.70362		0.4	3.41237		-0.72	3.44743		0.4	2.18202		0.29	2.19411		0.29	5.13492		1.11	5.15167		0.29	0.2715		0.232857		0.4	0.30655		0.59	0.260235		0.29	4.41225
	0.49	0.42593		0.450666		0.5	4.39048		0.38	4.41923		0.39	4.65274		0.45	4.68628		0.5	5.63308		-0.62	5.66814		0.5	5.56377		0.39	5.57587		0.39	4.29184		1.21	4.30859		0.39	0.271563		0.23292		0.5	0.896746		0.69	0.850431		0.39	4.38268
	0.59	0.245585		0.270321		0.6	4.37446		0.48	4.40321		0.49	4.60153		0.55	4.63508		0.6	4.47252		-0.52	4.50758		0.6	4.56262		0.49	4.57471		0.49	4.1731		1.31	4.18985		0.49	0.274654		0.236011		0.6	4.4632		0.79	4.41688		0.5	4.34995
	0.69	0.237174		0.26191		0.7	4.31199		0.58	4.34074		0.59	4.54143		0.65	4.57498		0.7	4.35896		-0.42	4.39402		0.7	4.47656		0.59	4.48865		0.59	4.08809		1.41	4.10484		0.59	0.711376		0.672733		0.7	4.43639		0.89	4.39008		0.59	4.29588
	0.8	0.223656		0.248392		0.8	4.25526		0.68	4.28401		0.69	4.4743		0.75	4.50785		0.8	4.23752		-0.32	4.27258		0.8	4.41506		0.69	4.42716		0.69	4.02815		1.51	4.0449		0.69	4.19824		4.1596		0.8	4.40408		0.99	4.35777		0.7	4.24113
	0.89	1.48373		1.50847		0.9	4.18501		0.78	4.21377		0.8	4.37757		0.86	4.41112		0.9	4.11635		-0.22	4.15141		0.9	4.3154		0.79	4.3275		0.79	3.91612		1.61	3.93287		0.79	4.1171		4.07845		0.9	4.37974		1.09	4.33343		0.8	4.17912
	1	4.75085		4.77559		1.01	4.08396		0.89	4.11271		0.9	4.26745		0.96	4.30099		1	3.96073		-0.12	3.9958		1	4.22889		0.89	4.24098		0.89	3.80757		1.71	3.82432		0.89	4.09871		4.06007		1	4.36136		1.19	4.31505		0.9	4.098
	1.1	4.72849		4.75323		1.11	3.95952		0.99	3.98827		1	4.13534		1.06	4.16888		1.1	3.84189		-0.02	3.87695		1.1	4.10555		0.99	4.11765		1	3.70491		1.82	3.72165		0.99	4.09573		4.05708		1.1	4.33003		1.29	4.28371		1	4.01886
	1.2	4.7107		4.73543		1.21	3.80452		1.09	3.83327		1.1	3.99551		1.16	4.02906		1.2	3.69525		0.08	3.73031		1.2	3.9951		1.09	4.00719		1.09	3.58552		1.91	3.60227		1.1	4.09877		4.06012		1.2	4.29836		1.39	4.25205		1.1	3.93229
	1.3	4.69313		4.71786		1.3	3.61427		1.18	3.64302		1.2	3.8269		1.26	3.86045		1.3	3.54856		0.18	3.58362		1.3	3.84978		1.19	3.86187		1.2	3.47941		2.02	3.49616		1.2	4.1099		4.07125		1.3	4.25157		1.49	4.20526		1.2	3.82552
	1.4	4.6726		4.69734		1.41	3.41012		1.29	3.43888		1.3	3.6459		1.36	3.67945		1.4	3.4293		0.28	3.46436		1.4	3.71356		1.29	3.72565		1.3	3.33273		2.12	3.34947		1.29	4.09912		4.06048		1.4	4.18272		1.59	4.13641		1.3	3.66877
	1.5	4.62808		4.65282		1.51	3.20411		1.39	3.23286		1.4	3.45974		1.46	3.49329		1.5	3.28906		0.38	3.32412		1.5	3.56481		1.39	3.5769		1.4	3.21298		2.22	3.22973		1.4	4.07402		4.03538		1.5	4.12859		1.69	4.08227		1.4	3.43521
	1.6	4.56343		4.58817		1.61	2.99062		1.49	3.01938		1.5	3.27274		1.56	3.30629		1.6	3.14375		0.48	3.17882		1.61	3.4351		1.5	3.44719		1.5	3.08858		2.32	3.10533		1.5	4.05753		4.01889		1.6	4.10036		1.79	4.05405		1.5	3.10415
	1.7	4.49561		4.52035		1.71	2.77018		1.59	2.79894		1.6	3.07297		1.66	3.10652		1.7	2.98715		0.58	3.02221		1.71	3.28967		1.6	3.30177		1.6	2.93319		2.42	2.94994		1.6	4.02292		3.98427		1.7	4.04568		1.89	3.99937		1.6	2.97571
	1.8	4.40531		4.43005		1.81	2.55767		1.69	2.58642		1.7	2.87405		1.76	2.9076		1.81	2.78308		0.69	2.81814		1.81	3.11241		1.7	3.1245		1.7	2.76314		2.52	2.77989		1.7	3.95549		3.91685		1.8	3.90581		1.99	3.8595		1.7	2.75501
	1.9	4.31566		4.3404		1.91	2.3554		1.79	2.38415		1.8	2.68149		1.86	2.71504		1.91	2.63079		0.79	2.66586		1.91	2.97722		1.8	2.98932		1.8	2.58907		2.62	2.60581		1.8	3.86681		3.82817		1.91	3.5995		2.1	3.55318		1.8	2.46828
	2	4.17972		4.20446		2.01	2.16095		1.89	2.18971		1.9	2.49946		1.96	2.53301		2.01	2.45734		0.89	2.49241		2.01	2.87905		1.9	2.89114		1.9	2.45958		2.72	2.47633		1.9	3.75395		3.7153		2.01	3.2617		2.2	3.21538		1.9	2.28421
	2.1	4.03476		4.05949		2.11	1.9776		1.99	2.00635		2	2.31041		2.06	2.34396		2.11	2.31292		0.99	2.34798		2.11	2.7073		2	2.71939		2	2.34309		2.82	2.35984		2	3.59115		3.55251		2.11	2.94991		2.3	2.9036		2	2.0212
	2.2	3.84855		3.87329		2.21	1.79855		2.09	1.8273		2.1	2.11693		2.16	2.15048		2.21	2.17513		1.09	2.21019		2.21	2.51416		2.1	2.52625		2.1	2.25519		2.92	2.27194		2.1	3.35667		3.31803		2.21	2.65602		2.4	2.6097		2.1	1.79207
	2.3	3.60246		3.6272		2.31	1.64902		2.19	1.67777		2.2	1.92288		2.26	1.95643		2.31	2.0248		1.19	2.05987		2.31	2.33897		2.2	2.35106		2.2	2.1533		3.02	2.17005		2.2	3.12413		3.08549		2.31	2.38619		2.5	2.33988		2.2	1.63013
	2.4	3.35572		3.38045		2.41	1.51153		2.29	1.54028		2.3	1.75045		2.36	1.784		2.41	1.92686		1.29	1.96192		2.41	2.1579		2.3	2.16999		2.3	2.05329		3.12	2.07004		2.3	2.95311		2.91447		2.41	2.13728		2.6	2.09096		2.3	1.48901
	2.5	3.07339		3.09813		2.51	1.38945		2.39	1.4182		2.4	1.60005		2.46	1.6336		2.51	1.82529		1.39	1.86036		2.51	2.03046		2.4	2.04255		2.4	1.95042		3.22	1.96717		2.4	2.76832		2.72968		2.51	1.91376		2.7	1.86744		2.4	1.33434
	2.61	2.7936		2.81833		2.61	1.28526		2.49	1.31401		2.5	1.48434		2.56	1.51789		2.61	1.74426		1.49	1.77933		2.61	1.91363		2.5	1.92572		2.5	1.86758		3.32	1.88433		2.5	2.48989		2.45125		2.61	1.77482		2.8	1.72851		2.51	1.19809
	2.71	2.51404		2.53878		2.71	1.19135		2.59	1.22011		2.6	1.35667		2.66	1.39022		2.71	1.67947		1.59	1.71454		2.71	1.82847		2.6	1.84056		2.6	1.78371		3.42	1.80046		2.6	2.33277		2.29412		2.71	1.65015		2.9	1.60383		2.6	1.10586
	2.81	2.29089		2.31563		2.81	1.10281		2.69	1.13156		2.7	1.22893		2.76	1.26248		2.81	1.59701		1.69	1.63208		2.81	1.77637		2.7	1.78846		2.7	1.70664		3.52	1.72338		2.7	2.14809		2.10945		2.81	1.50405		3	1.45773		2.71	1.04867
	2.91	2.10892		2.13366		2.92	1.02241		2.8	1.05116		2.81	1.13533		2.87	1.16888		2.91	1.53436		1.79	1.56942		2.91	1.69286		2.8	1.70495		2.8	1.64766		3.62	1.6644		2.8	1.95885		1.92021		2.91	1.40434		3.1	1.35803		2.8	0.966914
	3.01	1.92831		1.95305		3.01	0.960162		2.89	0.988914		2.91	1.05901		2.97	1.09256		3.01	1.44702		1.89	1.48209		3.01	1.63383		2.9	1.64592		2.91	1.56576		3.73	1.58251		2.91	1.80242		1.76378		3.01	1.31073		3.2	1.26442		2.91	0.914372
	3.11	1.79449		1.81923		3.12	0.902025		3	0.930777		3.01	0.989761		3.07	1.02331		3.11	1.37331		1.99	1.40837		3.11	1.56432		3	1.57641		3.01	1.50474		3.83	1.52149		3.01	1.67312		1.63448		3.11	1.24616		3.3	1.19984		3.01	0.843056
	3.21	1.67819		1.70292		3.22	0.852461		3.1	0.881213		3.11	0.935037		3.17	0.968586		3.21	1.28803		2.09	1.3231		3.21	1.49766		3.1	1.50975		3.11	1.4275		3.93	1.44425		3.11	1.54113		1.50248		3.21	1.17304		3.4	1.12673		3.11	0.776186
	3.31	1.53931		1.56405		3.32	0.804997		3.2	0.833749		3.21	0.877969		3.27	0.911518		3.31	1.21329		2.19	1.24836		3.31	1.42253		3.2	1.43462		3.21	1.36771		4.03	1.38446		3.21	1.46526		1.42661		3.31	1.11583		3.5	1.06952		3.21	0.687985
	3.41	1.45072		1.47545		3.42	0.763393		3.3	0.792145		3.31	0.832081		3.37	0.86563		3.42	1.137		2.3	1.17206		3.41	1.33894		3.3	1.35103		3.31	1.296		4.13	1.31274		3.31	1.36088		1.32224		3.41	1.05793		3.6	1.01162		3.31	0.654515
	3.51	1.33982		1.36456		3.52	0.724251		3.4	0.753003		3.41	0.789831		3.47	0.82338		3.51	1.08588		2.39	1.12094		3.51	1.26908		3.4	1.28117		3.41	1.23825		4.23	1.255		3.41	1.28821		1.24957		3.52	1.01554		3.71	0.969221		3.41	0.647845
	3.61	1.26535		1.29008		3.62	0.690187		3.5	0.718939		3.51	0.755415		3.57	0.788964		3.62	1.02654		2.5	1.0616		3.61	1.22256		3.5	1.23465		3.51	1.19268		4.33	1.20942		3.51	1.20824		1.1696		3.62	0.961075		3.81	0.91476		3.51	0.640463
	3.71	1.18297		1.20771		3.72	0.655927		3.6	0.684679		3.61	0.720332		3.67	0.753881		3.72	0.973603		2.6	1.00867		3.71	1.16014		3.6	1.17223		3.61	1.14664		4.43	1.16339		3.61	1.13777		1.09913		3.72	0.915059		3.91	0.868744		3.61	0.608966
	3.81	1.13369		1.15843		3.82	0.625667		3.7	0.654419		3.71	0.685245		3.77	0.718794		3.82	0.901041		2.7	0.936106		3.82	1.09359		3.71	1.10569		3.71	1.09672		4.53	1.11347		3.71	1.07316		1.03451		3.82	0.863563		4.01	0.817248		3.71	0.574537
	3.91	1.06707		1.09181		3.92	0.595483		3.8	0.624235		3.81	0.653808		3.87	0.687357		3.92	0.851777		2.8	0.886842		3.92	1.04953		3.81	1.06162		3.81	1.04999		4.63	1.06674		3.81	1.00889		0.970251		3.92	0.814013		4.11	0.767698		3.81	0.559638
	4.01	1.01327		1.038		4.02	0.567702		3.9	0.596454		3.91	0.619527		3.97	0.653076		4.02	0.814327		2.9	0.849392		4.02	1.00215		3.91	1.01424		3.91	1.0019		4.73	1.01865		3.91	0.951621		0.912978		4.02	0.774417		4.21	0.728102		3.91	0.544079
	4.11	0.970948		0.995684		4.12	0.541159		4	0.569911		4.01	0.587		4.07	0.620549		4.12	0.768251		3	0.803316		4.12	0.947838		4.01	0.95993		4.01	0.956271		4.83	0.973019		4.01	0.901176		0.862533		4.12	0.742687		4.31	0.696372		4.01	0.516649
	4.21	0.906431		0.931167		4.23	0.517045		4.11	0.545797		4.11	0.558927		4.17	0.592476		4.22	0.71943		3.1	0.754495		4.22	0.898545		4.11	0.910637		4.11	0.904701		4.93	0.921449		4.11	0.852268		0.813625		4.22	0.726379		4.41	0.680064		4.11	0.492422
	4.32	0.873063		0.897799		4.33	0.490985		4.21	0.519737		4.21	0.53239		4.27	0.565939		4.33	0.679745		3.21	0.71481		4.33	0.847487		4.22	0.859579		4.21	0.864881		5.03	0.881629		4.21	0.802635		0.763992		4.32	0.705197		4.51	0.658882		4.22	0.472468
	4.42	0.819221		0.843957		4.43	0.469299		4.31	0.498051		4.32	0.509438		4.38	0.542987		4.43	0.651891		3.31	0.686956		4.43	0.808174		4.32	0.820266		4.31	0.827048		5.13	0.843796		4.31	0.75985		0.721207		4.43	0.668134		4.62	0.621819		4.32	0.459204
	4.52	0.784878		0.809614		4.53	0.447674		4.41	0.476426		4.42	0.488752		4.48	0.522301		4.53	0.622325		3.41	0.65739		4.53	0.773694		4.42	0.785786		4.42	0.793509		5.24	0.810257		4.42	0.715631		0.676988		4.53	0.643342		4.72	0.597027		4.43	0.442415
	4.62	0.744394		0.76913		4.63	0.428464		4.51	0.457216		4.52	0.471713		4.58	0.505262		4.63	0.588433		3.51	0.623498		4.63	0.735334		4.52	0.747426		4.52	0.752803		5.34	0.769551		4.52	0.678914		0.640271		4.63	0.612146		4.82	0.565831		4.53	0.421019
	4.72	0.708712		0.733448		4.73	0.410251		4.61	0.439003		4.62	0.458161		4.68	0.49171		4.73	0.558649		3.61	0.593714		4.73	0.695348		4.62	0.70744		4.62	0.711882		5.44	0.72863		4.62	0.63952		0.600877		4.73	0.602449		4.92	0.556134		4.63	0.401336
	4.83	0.66838		0.693116		4.83	0.392374		4.71	0.421126		4.72	0.436369		4.78	0.469918		4.83	0.537944		3.71	0.573009		4.83	0.659998		4.72	0.67209		4.72	0.678267		5.54	0.695015		4.72	0.607406		0.568763		4.83	0.588239		5.02	0.541924		4.73	0.388052
	4.93	0.63566		0.660396		4.93	0.37396		4.81	0.402712		4.82	0.419458		4.88	0.453007		4.93	0.511851		3.81	0.546916		4.94	0.636155		4.83	0.648247		4.82	0.645319		5.64	0.662067		4.82	0.578636		0.539993		4.93	0.559412		5.12	0.513097		4.83	0.37562
	5.03	0.601959		0.626695		5.03	0.357692		4.91	0.386444		4.92	0.401132		4.98	0.434681		5.03	0.491211		3.91	0.526276		5.03	0.612056		4.92	0.624148		4.92	0.623046		5.74	0.639794		4.92	0.554961		0.516318		5.03	0.5336		5.22	0.487285		4.93	0.361698
	5.13	0.566699		0.591435		5.14	0.34419		5.02	0.372942		5.03	0.382653		5.09	0.416202		5.13	0.470654		4.01	0.505719		5.14	0.594501		5.03	0.606593		5.02	0.596126		5.84	0.612874		5.02	0.528711		0.490068		5.13	0.516691		5.32	0.470376		5.03	0.348384
	5.23	0.53695		0.561686		5.24	0.327967		5.12	0.356719		5.13	0.364287		5.19	0.397836		5.23	0.446985		4.11	0.48205		5.24	0.569861		5.13	0.581953		5.12	0.571819		5.94	0.588567		5.13	0.50581		0.467167		5.23	0.497095		5.42	0.45078		5.13	0.33444
	5.33	0.509607		0.534343		5.34	0.31291		5.22	0.341662		5.23	0.349277		5.29	0.382826		5.33	0.427052		4.21	0.462117		5.34	0.545462		5.23	0.557554		5.22	0.543285		6.04	0.560033		5.22	0.483971		0.445328		5.33	0.476702		5.52	0.430387		5.23	0.322619
	5.43	0.489055		0.513791		5.44	0.299673		5.32	0.328425		5.33	0.332437		5.39	0.365986		5.44	0.406191		4.32	0.441256		5.44	0.520772		5.33	0.532864		5.32	0.528773		6.14	0.545521		5.33	0.463253		0.42461		5.43	0.463784		5.62	0.417469		5.33	0.306761
	5.53	0.468263		0.492999		5.54	0.285833		5.42	0.314585		5.43	0.318994		5.49	0.352543		5.53	0.388903		4.41	0.423968		5.54	0.496997		5.43	0.509089		5.42	0.505503		6.24	0.522251		5.42	0.444325		0.405682		5.53	0.446933		5.72	0.400618		5.43	0.295789
	5.63	0.458153		0.482889		5.64	0.272442		5.52	0.301194		5.53	0.304198		5.59	0.337747		5.64	0.368262		4.52	0.403327		5.64	0.478263		5.53	0.490355		5.52	0.482411		6.34	0.499159		5.53	0.428005		0.389362		5.63	0.432304		5.82	0.385989		5.53	0.286002
	5.73	0.443039		0.467775		5.74	0.260566		5.62	0.289318		5.63	0.29041		5.69	0.323959		5.74	0.35282		4.62	0.387885		5.74	0.457703		5.63	0.469795		5.63	0.458401		6.45	0.475149		5.63	0.411907		0.373264		5.73	0.41615		5.92	0.369835		5.63	0.27572
	5.83	0.436122		0.460858		5.84	0.245621		5.72	0.274373		5.73	0.277172		5.79	0.310721		5.84	0.341297		4.72	0.376362		5.84	0.438368		5.73	0.45046		5.72	0.437596		6.54	0.454344		5.73	0.394783		0.35614		5.83	0.400975		6.02	0.35466		5.73	0.264863
	5.93	0.423107		0.447843		5.94	0.232159		5.82	0.260911		5.83	0.265021		5.89	0.29857		5.94	0.324275		4.82	0.35934		5.94	0.421022		5.83	0.433114		5.83	0.409416		6.65	0.426164		5.83	0.382452		0.343809		5.93	0.390895		6.12	0.34458		5.83	0.253216
	6.03	0.416699		0.441435		6.04	0.220923		5.92	0.249675		5.93	0.252248		5.99	0.285797		6.04	0.306837		4.92	0.341902		6.04	0.404364		5.93	0.416456		5.93	0.390229		6.75	0.406977		5.93	0.366381		0.327738		6.03	0.373453		6.22	0.327138		5.93	0.242072
	6.13	0.400888		0.425624		6.14	0.211204		6.02	0.239956		6.03	0.241069		6.09	0.274618		6.14	0.287223		5.02	0.322288		6.14	0.390353		6.03	0.402445		6.03	0.377985		6.85	0.394733		6.03	0.355892		0.317249		6.13	0.361462		6.32	0.315147		6.03	0.242801
	6.23	0.374626		0.399362		6.24	0.20071		6.12	0.229462		6.13	0.230291		6.19	0.26384		6.24	0.271516		5.12	0.306581		6.24	0.376545		6.13	0.388637		6.13	0.363586		6.95	0.380334		6.13	0.341882		0.303239		6.24	0.350172		6.43	0.303857		6.13	0.239372
	6.33	0.357735		0.382471		6.34	0.191466		6.22	0.220218		6.23	0.218495		6.29	0.252044		6.34	0.257798		5.22	0.292863		6.34	0.36222		6.23	0.374312		6.23	0.349175		7.05	0.365923		6.23	0.33138		0.292737		6.33	0.340152		6.52	0.293837		6.23	0.231398
	6.43	0.340558		0.365294		6.44	0.181826		6.32	0.210578		6.33	0.20777		6.39	0.241319		6.44	0.241763		5.32	0.276828		6.44	0.352662		6.33	0.364754		6.33	0.33356		7.15	0.350308		6.33	0.318939		0.280296		6.44	0.331031		6.63	0.284716		6.33	0.223447
	6.53	0.325866		0.350602		6.54	0.172112		6.42	0.200864		6.43	0.198294		6.49	0.231843		6.54	0.234108		5.42	0.269173		6.54	0.341828		6.43	0.35392		6.43	0.322084		7.25	0.338832		6.43	0.310204		0.271561		6.54	0.321574		6.73	0.275259		6.44	0.214604
	6.63	0.315345		0.340081		6.64	0.164304		6.52	0.193056		6.53	0.189407		6.59	0.222956		6.64	0.224428		5.52	0.259493		6.64	0.327347		6.53	0.339439		6.53	0.311876		7.35	0.328624		6.53	0.29942		0.260777		6.64	0.312987		6.83	0.266672		6.54	0.209344
	6.74	0.303133		0.327869		6.74	0.155638		6.62	0.18439		6.63	0.17838		6.69	0.211929		6.74	0.214503		5.62	0.249568		6.74	0.314774		6.63	0.326866		6.63	0.301315		7.45	0.318063		6.63	0.289274		0.250631		6.74	0.305964		6.93	0.259649		6.64	0.199723
	6.84	0.289958		0.314694		6.85	0.145313		6.73	0.174065		6.73	0.169891		6.79	0.20344		6.84	0.196995		5.72	0.23206		6.85	0.307562		6.74	0.319654		6.73	0.291946		7.55	0.308694		6.73	0.277196		0.238553		6.84	0.295759		7.03	0.249444		6.74	0.1938
	6.94	0.279782		0.304518		6.95	0.143154		6.83	0.171906		6.84	0.160231		6.9	0.19378		6.95	0.190449		5.83	0.225514		6.95	0.295349		6.84	0.307441		6.83	0.278184		7.65	0.294932		6.84	0.269979		0.231336		6.94	0.286508		7.13	0.240193		6.85	0.195562
	7.04	0.265735		0.290471		7.06	0.129792		6.94	0.158544		6.95	0.151461		7.01	0.18501		7.05	0.179397		5.93	0.214462		7.05	0.285188		6.94	0.29728		6.94	0.263891		7.76	0.280639		6.94	0.259423		0.22078		7.05	0.281802		7.24	0.235487		6.94	0.191998
	7.14	0.253094		0.27783		7.16	0.121818		7.04	0.15057		7.05	0.142899		7.11	0.176448		7.15	0.168199		6.03	0.203264		7.15	0.275248		7.04	0.28734		7.04	0.251897		7.86	0.268645		7.04	0.250943		0.2123		7.14	0.273399		7.33	0.227084		7.05	0.185845
	7.24	0.241673		0.266409		7.26	0.114551		7.14	0.143303		7.15	0.134663		7.21	0.168212		7.25	0.160599		6.13	0.195664		7.25	0.267116		7.14	0.279208		7.14	0.24076		7.96	0.257508		7.14	0.243532		0.204889		7.24	0.266807		7.43	0.220492		7.15	0.176318
	7.34	0.229648		0.254384		7.36	0.107515		7.24	0.136267		7.25	0.126492		7.31	0.160041		7.35	0.151687		6.23	0.186752		7.36	0.262642		7.25	0.274734		7.24	0.233896		8.06	0.250644		7.24	0.233894		0.195251		7.35	0.262234		7.54	0.215919		7.25	0.170711
	7.45	0.220867		0.245603		7.46	0.100353		7.34	0.129105		7.35	0.119471		7.41	0.15302		7.45	0.143184		6.33	0.178249		7.46	0.253714		7.35	0.265806		7.34	0.225158		8.16	0.241906		7.34	0.228523		0.18988		7.45	0.254903		7.64	0.208588		7.35	0.164641
	7.55	0.211091		0.235827		7.56	0.094084		7.44	0.122836		7.45	0.112931		7.51	0.14648		7.55	0.135035		6.43	0.1701		7.55	0.24488		7.44	0.256972		7.44	0.212277		8.26	0.229025		7.44	0.220455		0.181812		7.55	0.246665		7.74	0.20035		7.45	0.159991
	7.65	0.199938		0.224674		7.66	0.088251		7.54	0.117003		7.55	0.106056		7.61	0.139605		7.66	0.125581		6.54	0.160646		7.66	0.235402		7.55	0.247494		7.54	0.201056		8.36	0.217804		7.55	0.214046		0.175403		7.65	0.236776		7.84	0.190461		7.55	0.155888
	7.75	0.189982		0.214718		7.76	0.082029		7.64	0.110781		7.65	0.100163		7.71	0.133712		7.76	0.118126		6.64	0.153191		7.76	0.226716		7.65	0.238808		7.64	0.189777		8.46	0.206525		7.65	0.205528		0.166885		7.75	0.231407		7.94	0.185092		7.65	0.152534
	7.85	0.184642		0.209378		7.86	0.076646		7.74	0.105398		7.75	0.094221		7.81	0.12777		7.86	0.11156		6.74	0.146625		7.86	0.220345		7.75	0.232437		7.74	0.1763		8.56	0.193048		7.74	0.200741		0.162098		7.85	0.227298		8.04	0.180983		7.75	0.146714
	7.95	0.173765		0.198501		7.96	0.071714		7.84	0.100466		7.85	0.088561		7.91	0.12211		7.96	0.105954		6.84	0.141019		7.96	0.212046		7.85	0.224138		7.84	0.164113		8.66	0.180861		7.85	0.19434		0.155697		7.95	0.221345		8.14	0.17503		7.85	0.142822
	8.05	0.164785		0.189521		8.06	0.066615		7.94	0.095367		7.95	0.082507		8.01	0.116056		8.06	0.100911		6.94	0.135976		8.06	0.204873		7.95	0.216965		7.95	0.154729		8.77	0.171477		7.95	0.187654		0.149011		8.05	0.214631		8.24	0.168316		7.95	0.139623
	8.15	0.159281		0.184017		8.16	0.061431		8.04	0.090183		8.05	0.077268		8.11	0.110817		8.16	0.095814		7.04	0.130879		8.16	0.199142		8.05	0.211234		8.04	0.147051		8.86	0.163799		8.05	0.181551		0.142908		8.15	0.208928		8.34	0.162613		8.05	0.13305
	8.25	0.150159		0.174895		8.26	0.057233		8.14	0.085985		8.15	0.072391		8.21	0.10594		8.26	0.088804		7.14	0.123869		8.26	0.192786		8.15	0.204878		8.15	0.139018		8.97	0.155766		8.15	0.17618		0.137537		8.25	0.202551		8.44	0.156236		8.15	0.126355
	8.35	0.143918		0.168654		8.36	0.052614		8.24	0.081366		8.25	0.068269		8.31	0.101818		8.36	0.081052		7.24	0.116117		8.36	0.186498		8.25	0.19859		8.25	0.131683		9.07	0.148431		8.25	0.169765		0.131122		8.35	0.196324		8.54	0.150009		8.25	0.122399
	8.45	0.138691		0.163427		8.46	0.04876		8.34	0.077512		8.35	0.063376		8.41	0.096925		8.46	0.076319		7.34	0.111384		8.46	0.181319		8.35	0.193411		8.34	0.123133		9.16	0.139881		8.35	0.165006		0.126363		8.45	0.189577		8.64	0.143262		8.35	0.117239
	8.55	0.133324		0.15806		8.56	0.04468		8.44	0.073432		8.46	0.06041		8.52	0.093959		8.56	0.071824		7.44	0.106889		8.56	0.175826		8.45	0.187918		8.45	0.116351		9.27	0.133099		8.45	0.159064		0.120421		8.55	0.182609		8.74	0.136294		8.46	0.113328
	8.65	0.124222		0.148958		8.66	0.041174		8.54	0.069926		8.55	0.054766		8.61	0.088315		8.66	0.066462		7.54	0.101527		8.66	0.169267		8.55	0.181359		8.55	0.109614		9.37	0.126362		8.55	0.154772		0.116129		8.65	0.177981		8.84	0.131666		8.55	0.109812
	8.75	0.118044		0.14278		8.77	0.037257		8.65	0.066009		8.66	0.051386		8.72	0.084935		8.76	0.061449		7.64	0.096514		8.76	0.160748		8.65	0.17284		8.65	0.103717		9.47	0.120465		8.65	0.149427		0.110784		8.76	0.174425		8.95	0.12811		8.65	0.109836
	8.85	0.112894		0.13763		8.87	0.034016		8.75	0.062768		8.76	0.04741		8.82	0.080959		8.86	0.055103		7.74	0.090168		8.86	0.15231		8.75	0.164402		8.75	0.100332		9.57	0.11708		8.75	0.143815		0.105172		8.85	0.169692		9.04	0.123377		8.76	0.103572
	8.95	0.107949		0.132685		8.97	0.030679		8.85	0.059431		8.86	0.044335		8.92	0.077884		8.96	0.051089		7.84	0.086154		8.96	0.14657		8.85	0.158662		8.85	0.095573		9.67	0.112321		8.85	0.139765		0.101122		8.96	0.164269		9.15	0.117954		8.86	0.100816
	9.05	0.102721		0.127457		9.07	0.027747		8.95	0.056499		8.96	0.040777		9.02	0.074326		9.06	0.047853		7.94	0.082918		9.07	0.140669		8.96	0.152761		8.95	0.093756		9.77	0.110504		8.95	0.135505		0.096862		9.06	0.157482		9.25	0.111167		8.96	0.096498
	9.15	0.098199		0.122935		9.17	0.024674		9.05	0.053426		9.06	0.037696		9.12	0.071245		9.16	0.044751		8.04	0.079816		9.17	0.134755		9.06	0.146847		9.05	0.088852		9.87	0.1056		9.05	0.131503		0.09286		9.16	0.15406		9.35	0.107745		9.06	0.094014
	9.25	0.09286		0.117596		9.27	0.021776		9.15	0.050528		9.16	0.035255		9.22	0.068804		9.26	0.041714		8.14	0.076779		9.26	0.129018		9.15	0.14111		9.15	0.083288		9.97	0.100036		9.15	0.126475		0.087832		9.26	0.150188		9.45	0.103873		9.16	0.091868
	9.35	0.087347		0.112083		9.37	0.019281		9.25	0.048033		9.26	0.031614		9.32	0.065163		9.36	0.039683		8.24	0.074748		9.37	0.123973		9.26	0.136065		9.25	0.078338		10.07	0.095086		9.25	0.122917		0.084274		9.36	0.151078		9.55	0.104763		9.26	0.08909
	9.46	0.084161		0.108897		9.48	0.016453		9.36	0.045205		9.36	0.028634		9.42	0.062183		9.47	0.037258		8.35	0.072323		9.47	0.118161		9.36	0.130253		9.35	0.071563		10.17	0.088311		9.35	0.119056		0.080413		9.47	0.145582		9.66	0.099267		9.36	0.086895
	9.57	0.079182		0.103918		9.58	0.014165		9.46	0.042917		9.46	0.025425		9.52	0.058974		9.57	0.033347		8.45	0.068412		9.57	0.114024		9.46	0.126116		9.46	0.067381		10.28	0.084129		9.46	0.11401		0.075367		9.57	0.142954		9.76	0.096639		9.47	0.083942
	9.67	0.074726		0.099462		9.68	0.011159		9.56	0.039911		9.57	0.022635		9.63	0.056184		9.67	0.028886		8.55	0.063951		9.68	0.107433		9.57	0.119525		9.56	0.060784		10.38	0.077532		9.57	0.108838		0.070195		9.67	0.138122		9.86	0.091807		9.57	0.082418
	9.77	0.072787		0.097523		9.78	0.008644		9.66	0.037396		9.67	0.018869		9.73	0.052418		9.78	0.026676		8.66	0.061741		9.78	0.104295		9.67	0.116387		9.66	0.053374		10.48	0.070122		9.67	0.106024		0.067381		9.77	0.132819		9.96	0.086504		9.67	0.079119
	9.87	0.068513		0.093249		9.88	0.006642		9.76	0.035394		9.77	0.018445		9.83	0.051994		9.88	0.024168		8.76	0.059233		9.88	0.100547		9.77	0.112639		9.76	0.048778		10.58	0.065526		9.77	0.104037		0.065394		9.87	0.12845		10.06	0.082135		9.77	0.077415
	9.97	0.064523		0.089259		9.98	0.004627		9.86	0.033379		9.87	0.016141		9.93	0.04969		9.98	0.02179		8.86	0.056855		9.98	0.097111		9.87	0.109203		9.86	0.044027		10.68	0.060775		9.87	0.10037		0.061727		9.97	0.12125		10.16	0.074935		9.87	0.075175
	10.07	0.060548		0.085284		10.08	0.002162		9.96	0.030914		9.97	0.014046		10.03	0.047595		10.08	0.018181		8.96	0.053246		10.08	0.093382		9.97	0.105474		9.96	0.03982		10.78	0.056568		9.97	0.098058		0.059415		10.07	0.11997		10.26	0.073655		9.97	0.072828
	10.17	0.05755		0.082286		10.18	-0.000251		10.06	0.028501		10.07	0.011953		10.13	0.045502		10.18	0.015448		9.06	0.050513		10.18	0.089845		10.07	0.101937		10.06	0.036052		10.88	0.0528		10.07	0.094781		0.056138		10.17	0.117522		10.36	0.071207		10.07	0.071511
	10.27	0.054394		0.07913		10.28	-0.002328		10.16	0.026424		10.17	0.010223		10.23	0.043772		10.28	0.014296		9.16	0.049361		10.28	0.086843		10.17	0.098935		10.16	0.033954		10.98	0.050702		10.17	0.091659		0.053016		10.27	0.114206		10.46	0.067891		10.17	0.069534
	10.37	0.052576		0.077312		10.38	-0.003879		10.26	0.024873		10.28	0.007886		10.34	0.041435		10.38	0.013686		9.26	0.048751		10.38	0.084141		10.27	0.096233		10.26	0.03164		11.08	0.048388		10.27	0.089193		0.05055		10.37	0.111739		10.56	0.065424		10.27	0.067069
	10.47	0.049443		0.074179		10.48	-0.005667		10.36	0.023085		10.37	0.006345		10.43	0.039894		10.48	0.01169		9.36	0.046755		10.48	0.079737		10.37	0.091829		10.36	0.029784		11.18	0.046532		10.37	0.085695		0.047052		10.47	0.109772		10.66	0.063457		10.37	0.065263
	10.57	0.045039		0.069775		10.58	-0.007561		10.46	0.021191		10.48	0.00471		10.54	0.038259		10.58	0.00804		9.46	0.043105		10.58	0.075475		10.47	0.087567		10.46	0.028451		11.28	0.045199		10.47	0.081119		0.042476		10.57	0.107205		10.76	0.06089		10.47	0.064459
	10.67	0.043534		0.06827		10.68	-0.008682		10.56	0.02007		10.58	0.003216		10.64	0.036765		10.68	0.005307		9.56	0.040372		10.68	0.071844		10.57	0.083936		10.56	0.026289		11.38	0.043037		10.57	0.077461		0.038818		10.67	0.105206		10.86	0.058891		10.58	0.063568
	10.77	0.04167		0.066406		10.79	-0.009171		10.67	0.019581		10.68	0.001959		10.74	0.035508		10.78	0.0043		9.66	0.039365		10.78	0.068676		10.67	0.080768		10.67	0.025691		11.49	0.042439		10.67	0.072382		0.033739		10.78	0.102688		10.97	0.056373		10.68	0.061819
	10.87	0.037459		0.062195		10.88	-0.010539		10.76	0.018213		10.78	0.0009		10.84	0.034449		10.88	0.002982		9.76	0.038047		10.88	0.065403		10.77	0.077495		10.77	0.024709		11.59	0.041457		10.77	0.071488		0.032845		10.88	0.101152		11.07	0.054837		10.78	0.060441
	10.97	0.034984		0.05972		10.98	-0.011289		10.86	0.017463		10.88	-0.000152		10.94	0.033397		10.98	0.000613		9.86	0.035678		10.98	0.062165		10.87	0.074257		10.87	0.022731		11.69	0.039479		10.87	0.06984		0.031197		10.98	0.097139		11.17	0.050824		10.88	0.059725
	11.07	0.033235		0.057971		11.09	-0.01003		10.97	0.018722		10.98	-0.001483		11.04	0.032066		11.08	-0.000767		9.96	0.034298		11.08	0.058883		10.97	0.070975		10.97	0.018931		11.79	0.035679		10.97	0.070407		0.031764		11.08	0.095528		11.27	0.049213		10.98	0.058948
	11.17	0.030926		0.055662		11.19	-0.009872		11.07	0.01888		11.08	-0.001563		11.14	0.031986		11.18	-0.001948		10.06	0.033117		11.18	0.055202		11.07	0.067294		11.07	0.014583		11.89	0.031331		11.07	0.070365		0.031722		11.18	0.094211		11.37	0.047896		11.08	0.057987
	11.27	0.029347		0.054083		11.29	-0.010661		11.17	0.018091		11.18	-0.003193		11.24	0.030356		11.28	-0.003327		10.16	0.031738		11.28	0.052443		11.17	0.064535		11.17	0.012266		11.99	0.029014		11.17	0.070797		0.032154		11.28	0.092074		11.47	0.045759		11.18	0.0569
	11.38	0.02743		0.052166		11.39	-0.011144		11.27	0.017608		11.28	-0.003799		11.34	0.02975		11.38	-0.004209		10.26	0.030856		11.38	0.049683		11.27	0.061775		11.27	0.010501		12.09	0.027249		11.27	0.07059		0.031947		11.38	0.090275		11.57	0.04396		11.28	0.055911
	11.48	0.025395		0.050131		11.49	-0.010752		11.37	0.018		11.38	-0.004606		11.44	0.028943		11.48	-0.004933		10.36	0.030132		11.49	0.047331		11.38	0.059423		11.37	0.009666		12.19	0.026414		11.38	0.069922		0.031279		11.48	0.088826		11.67	0.042511		11.38	0.05547
	11.58	0.023093		0.047829		11.59	-0.011775		11.47	0.016977		11.48	-0.004837		11.54	0.028712		11.58	-0.005333		10.46	0.029732		11.59	0.044861		11.48	0.056953		11.47	0.009756		12.29	0.026504		11.48	0.068805		0.030162		11.58	0.086758		11.77	0.040443		11.48	0.054265
	11.68	0.021549		0.046285		11.69	-0.012438		11.57	0.016314		11.58	-0.005419		11.64	0.02813		11.68	-0.006209		10.56	0.028856		11.69	0.04308		11.58	0.055172		11.57	0.010451		12.39	0.027199		11.58	0.067589		0.028946		11.68	0.085665		11.87	0.03935		11.58	0.053559
	11.78	0.019893		0.044629		11.79	-0.012522		11.67	0.01623		11.68	-0.005205		11.74	0.028344		11.79	-0.007092		10.67	0.027973		11.79	0.041112		11.68	0.053204		11.67	0.01151		12.49	0.028258		11.68	0.066477		0.027834		11.78	0.084816		11.97	0.038501		11.68	0.052795
	11.88	0.017921		0.042657		11.89	-0.012968		11.77	0.015784		11.78	-0.005495		11.84	0.028054		11.89	-0.008123		10.77	0.026942		11.89	0.039552		11.78	0.051644		11.77	0.013934		12.59	0.030682		11.78	0.065842		0.027199		11.88	0.084219		12.07	0.037904		11.78	0.052248
	11.98	0.01658		0.041316		11.99	-0.01258		11.87	0.016172		11.88	-0.005186		11.94	0.028363		11.99	-0.008194		10.87	0.026871		11.99	0.037542		11.88	0.049634		11.87	0.015801		12.69	0.032549		11.88	0.064944		0.026301		11.98	0.083524		12.17	0.037209		11.88	0.051832
	12.09	0.014793		0.039529		12.1	-0.012885		11.98	0.015867		11.99	-0.004444		12.05	0.029105		12.09	-0.00872		10.97	0.026345		12.09	0.036191		11.98	0.048283		11.97	0.020119		12.79	0.036867		11.98	0.063371		0.024728		12.09	0.084505		12.28	0.03819		11.98	0.051572
	12.19	0.01354		0.038276		12.2	-0.012807		12.08	0.015945		12.1	-0.00386		12.16	0.029689		12.19	-0.00867		11.07	0.026395		12.2	0.034803		12.09	0.046895		12.08	0.024555		12.9	0.041303		12.08	0.06278		0.024137		12.19	0.084122		12.38	0.037807		12.09	0.053446
	12.29	0.013636		0.038372		12.3	-0.012741		12.18	0.016011		12.2	-0.002487		12.26	0.031062		12.29	-0.008412		11.17	0.026653		12.3	0.034523		12.19	0.046615		12.18	0.029856		13	0.046604		12.18	0.062806		0.024163		12.29	0.081323		12.48	0.035008		12.19	0.054813
	12.39	0.014326		0.039062		12.4	-0.011064		12.28	0.017688		12.3	-0.000667		12.36	0.032882		12.39	-0.009053		11.27	0.026012		12.4	0.033269		12.29	0.045361		12.28	0.035483		13.1	0.052231		12.29	0.065439		0.026796		12.39	0.079548		12.58	0.033233		12.29	0.057117
	12.49	0.013536		0.038272		12.5	-0.009711		12.38	0.019041		12.4	0.003407		12.46	0.036956		12.5	-0.008215		11.38	0.02685		12.5	0.032771		12.39	0.044863		12.38	0.043287		13.2	0.060035		12.39	0.066617		0.027974		12.5	0.084396		12.69	0.038081		12.39	0.05552
	12.59	0.015537		0.040273		12.6	-0.008269		12.48	0.020483		12.5	0.005434		12.56	0.038983		12.6	-0.007368		11.48	0.027697		12.6	0.033004		12.49	0.045096		12.48	0.049498		13.3	0.066246		12.49	0.068186		0.029543		12.6	0.082962		12.79	0.036647		12.49	0.056784
	12.69	0.01805		0.042786		12.71	-0.005623		12.59	0.023129		12.6	0.008529		12.66	0.042078		12.7	-0.006119		11.58	0.028946		12.7	0.032735		12.59	0.044827		12.58	0.056912		13.4	0.07366		12.59	0.072125		0.033482		12.7	0.084697		12.89	0.038382		12.59	0.05831
	12.79	0.018824		0.04356		12.81	-0.003584		12.69	0.025168		12.7	0.011589		12.76	0.045138		12.8	-0.005125		11.68	0.02994		12.8	0.033038		12.69	0.04513		12.68	0.062363		13.5	0.079111		12.69	0.075618		0.036975		12.8	0.088364		12.99	0.042049		12.69	0.061057
	12.89	0.021734		0.04647		12.91	-0.001544		12.79	0.027208		12.8	0.014071		12.86	0.04762		12.9	-0.003754		11.78	0.031311		12.9	0.034084		12.79	0.046176		12.78	0.066562		13.6	0.08331		12.79	0.080634		0.041991		12.9	0.092323		13.09	0.046008		12.79	0.06361
	12.99	0.026564		0.0513		13.01	0.000774		12.89	0.029526		12.9	0.016396		12.96	0.049945		13	-0.00183		11.88	0.033235		13	0.035415		12.89	0.047507		12.88	0.069387		13.7	0.086135		12.89	0.086766		0.048123		13	0.096224		13.19	0.049909		12.89	0.065735
	13.1	0.030753		0.055489		13.11	0.002412		12.99	0.031164		13.01	0.018557		13.07	0.052106		13.1	0.00062		11.98	0.035685		13.1	0.037115		12.99	0.049207		12.98	0.070603		13.8	0.087351		12.99	0.092323		0.05368		13.1	0.101918		13.29	0.055603		12.99	0.067632
	13.2	0.036202		0.060938		13.21	0.003592		13.09	0.032344		13.11	0.019191		13.17	0.05274		13.2	0.003101		12.08	0.038166		13.2	0.039522		13.09	0.051614		13.08	0.075725		13.9	0.092473		13.09	0.09809		0.059447		13.2	0.108285		13.39	0.06197		13.1	0.068646
	13.3	0.041357		0.066093		13.31	0.004697		13.19	0.033449		13.2	0.019799		13.26	0.053348		13.3	0.005875		12.18	0.04094		13.31	0.04299		13.2	0.055082		13.19	0.07141		14.01	0.088158		13.19	0.103329		0.064686		13.3	0.113411		13.49	0.067096		13.2	0.069196
	13.4	0.044917		0.069653		13.41	0.004641		13.29	0.033393		13.31	0.019645		13.37	0.053194		13.4	0.008768		12.28	0.043833		13.41	0.046118		13.3	0.05821		13.28	0.066607		14.1	0.083355		13.29	0.107661		0.069018		13.4	0.118601		13.59	0.072286		13.3	0.069367
	13.5	0.049119		0.073855		13.51	0.003901		13.39	0.032653		13.41	0.018692		13.47	0.052241		13.5	0.011789		12.38	0.046854		13.5	0.048651		13.39	0.060743		13.38	0.062168		14.2	0.078916		13.39	0.110326		0.071683		13.5	0.121131		13.69	0.074816		13.4	0.068253
	13.6	0.053172		0.077908		13.61	0.003072		13.49	0.031824		13.51	0.017016		13.57	0.050565		13.6	0.014747		12.48	0.049812		13.61	0.052134		13.5	0.064226		13.49	0.057384		14.31	0.074132		13.49	0.111846		0.073203		13.6	0.123495		13.79	0.07718		13.5	0.066734
	13.7	0.054289		0.079025		13.71	0.001717		13.59	0.030469		13.61	0.015223		13.67	0.048772		13.7	0.017276		12.58	0.052341		13.71	0.055864		13.6	0.067956		13.59	0.053658		14.41	0.070406		13.59	0.111732		0.073089		13.7	0.123308		13.89	0.076993		13.6	0.064928
	13.8	0.054827		0.079563		13.81	-0.000545		13.69	0.028207		13.71	0.012973		13.77	0.046522		13.8	0.019295		12.68	0.05436		13.81	0.059657		13.7	0.071749		13.69	0.047909		14.51	0.064657		13.69	0.109736		0.071093		13.8	0.122703		13.99	0.076388		13.7	0.06267
	13.9	0.05478		0.079516		13.91	-0.002651		13.79	0.026101		13.81	0.010422		13.87	0.043971		13.9	0.020711		12.78	0.055776		13.91	0.063169		13.8	0.075261		13.79	0.042887		14.61	0.059635		13.79	0.107133		0.06849		13.9	0.119416		14.09	0.073101		13.8	0.060284
	14	0.053034		0.07777		14.01	-0.004894		13.89	0.023858		13.91	0.007752		13.97	0.041301		14	0.021217		12.88	0.056282		14.01	0.065987		13.9	0.078079		13.89	0.03754		14.71	0.054288		13.89	0.102871		0.064228		14	0.116794		14.19	0.070479		13.9	0.057864
	14.1	0.050655		0.075391		14.11	-0.007361		13.99	0.021391		14.01	0.005205		14.07	0.038754		14.1	0.020657		12.98	0.055722		14.11	0.06829		14	0.080382		13.99	0.031502		14.81	0.04825		13.99	0.09813		0.059487		14.1	0.111574		14.29	0.065259		14	0.055424
	14.2	0.046957		0.071693		14.21	-0.009176		14.09	0.019576		14.11	0.002551		14.17	0.0361		14.2	0.019432		13.08	0.054497		14.21	0.069744		14.1	0.081836		14.09	0.026982		14.91	0.04373		14.09	0.093796		0.055153		14.2	0.105863		14.39	0.059548		14.1	0.053284
	14.3	0.042017		0.066753		14.31	-0.010743		14.19	0.018009		14.21	0.000452		14.27	0.034001		14.31	0.017434		13.19	0.052499		14.31	0.069953		14.2	0.082045		14.19	0.022803		15.01	0.039551		14.2	0.088386		0.049743		14.3	0.101133		14.49	0.054818		14.2	0.050957
	14.4	0.037617		0.062353		14.41	-0.013026		14.29	0.015726		14.31	-0.001555		14.37	0.031994		14.4	0.015118		13.28	0.050183		14.41	0.06906		14.3	0.081152		14.29	0.018564		15.11	0.035312		14.3	0.083687		0.045044		14.4	0.09614		14.59	0.049825		14.3	0.049395
	14.5	0.032898		0.057634		14.51	-0.014424		14.39	0.014328		14.41	-0.003418		14.47	0.030131		14.51	0.01261		13.39	0.047675		14.51	0.067137		14.4	0.079229		14.39	0.014873		15.21	0.031621		14.4	0.07947		0.040827		14.5	0.090652		14.69	0.044337		14.4	0.047641
	14.6	0.025974		0.05071		14.62	-0.015636		14.5	0.013116		14.51	-0.004928		14.57	0.028621		14.61	0.01055		13.49	0.045615		14.61	0.064157		14.5	0.076249		14.49	0.011855		15.31	0.028603		14.5	0.075562		0.036919		14.6	0.087679		14.79	0.041364		14.5	0.046553
	14.71	0.021336		0.046072		14.72	-0.016665		14.6	0.012087		14.61	-0.00714		14.67	0.026409		14.72	0.008712		13.6	0.043777		14.71	0.061483		14.6	0.073575		14.59	0.009804		15.41	0.026552		14.6	0.071827		0.033184		14.71	0.082509		14.9	0.036194		14.6	0.046198
	14.81	0.016488		0.041224		14.82	-0.017209		14.7	0.011543		14.72	-0.009129		14.78	0.02442		14.82	0.007408		13.7	0.042473		14.82	0.057745		14.71	0.069837		14.69	0.008724		15.51	0.025472		14.7	0.068384		0.029741		14.81	0.078803		15	0.032488		14.71	0.044877
	14.92	0.012627		0.037363		14.92	-0.017745		14.8	0.011007		14.83	-0.009587		14.89	0.023962		14.92	0.005136		13.8	0.040201		14.92	0.053245		14.81	0.065337		14.8	0.007373		15.62	0.024121		14.81	0.066524		0.027881		14.91	0.075724		15.1	0.029409		14.81	0.043065
	15.02	0.011071		0.035807		15.02	-0.018386		14.9	0.010366		14.93	-0.010061		14.99	0.023488		15.02	0.0018		13.9	0.036865		15.02	0.04653		14.91	0.058622		14.9	0.006335		15.72	0.023083		14.91	0.064063		0.02542		15.01	0.073295		15.2	0.02698		14.91	0.04266
	15.12	0.008516		0.033252		15.12	-0.020028		15	0.008724		15.03	-0.010457		15.09	0.023092		15.13	-0.000307		14.01	0.034758		15.12	0.041239		15.01	0.053331		15	0.003031		15.82	0.019779		15.01	0.061498		0.022855		15.11	0.069659		15.3	0.023344		15.01	0.042261
	15.22	0.006354		0.03109		15.22	-0.020447		15.1	0.008305		15.13	-0.011702		15.19	0.021847		15.23	-0.002197		14.11	0.032868		15.22	0.035503		15.11	0.047595		15.1	0.00157		15.92	0.018318		15.11	0.059553		0.02091		15.21	0.068171		15.4	0.021856		15.11	0.04125
	15.32	0.002646		0.027382		15.33	-0.020664		15.21	0.008088		15.23	-0.011685		15.29	0.021864		15.33	-0.003942		14.21	0.031123		15.32	0.030008		15.21	0.0421		15.2	0.000593		16.02	0.017341		15.21	0.057853		0.01921		15.31	0.066523		15.5	0.020208		15.22	0.040652
	15.42	0.002038		0.026774		15.43	-0.021291		15.31	0.007461		15.33	-0.012245		15.39	0.021304		15.43	-0.005779		14.31	0.029286		15.42	0.025405		15.31	0.037497		15.3	-0.001141		16.12	0.015607		15.31	0.05625		0.017607		15.42	0.065428		15.61	0.019113		15.32	0.039698
	15.52	0.001124		0.02586		15.53	-0.017994		15.41	0.010758		15.43	-0.012964		15.49	0.020585		15.53	-0.00762		14.41	0.027445		15.52	0.020979		15.41	0.033071		15.4	-0.001885		16.22	0.014863		15.41	0.055726		0.017083		15.52	0.063183		15.71	0.016868		15.41	0.039406
	15.62	-0.001805		0.022931		15.63	-0.017006		15.51	0.011746		15.53	-0.013241		15.59	0.020308		15.63	-0.009098		14.51	0.025967		15.62	0.016692		15.51	0.028784		15.51	-0.001902		16.33	0.014846		15.51	0.053783		0.01514		15.62	0.062158		15.81	0.015843		15.52	0.040668
	15.72	-0.003062		0.021674		15.73	-0.020441		15.61	0.008311		15.63	-0.01361		15.69	0.019939		15.73	-0.010109		14.61	0.024956		15.72	0.013062		15.61	0.025154		15.61	-0.002548		16.43	0.0142		15.61	0.053073		0.01443		15.72	0.060722		15.91	0.014407		15.62	0.041806
	15.82	-0.003606		0.02113		15.83	-0.021867		15.71	0.006885		15.73	-0.013939		15.79	0.01961		15.83	-0.011009		14.71	0.024056		15.82	0.009522		15.71	0.021614		15.7	-0.003093		16.52	0.013655		15.71	0.052945		0.014302		15.82	0.060995		16.01	0.01468		15.72	0.043074
	15.92	-0.003558		0.021178		15.93	-0.022275		15.81	0.006477		15.83	-0.01411		15.89	0.019439		15.93	-0.011616		14.81	0.023449		15.92	0.006771		15.81	0.018863		15.81	-0.004021		16.63	0.012727		15.81	0.051939		0.013296		15.92	0.058503		16.11	0.012188		15.82	0.043159
	16.02	-0.005286		0.01945		16.03	-0.022605		15.91	0.006147		15.94	-0.014515		16	0.019034		16.03	-0.012002		14.91	0.023063		16.02	0.004527		15.91	0.016619		15.91	-0.004935		16.73	0.011813		15.91	0.051808		0.013165		16.02	0.058326		16.21	0.012011		15.92	0.043721
	16.12	-0.005611		0.019125		16.13	-0.022478		16.01	0.006274		16.04	-0.014736		16.1	0.018813		16.13	-0.012523		15.01	0.022542		16.12	0.002171		16.01	0.014263		16.01	-0.005796		16.83	0.010952		16.01	0.051366		0.012723		16.12	0.056823		16.31	0.010508		16.02	0.043609
	16.22	-0.007159		0.017577		16.23	-0.022542		16.11	0.00621		16.14	-0.015097		16.2	0.018452		16.23	-0.013515		15.11	0.02155		16.22	0.000145		16.11	0.012237		16.11	-0.006347		16.93	0.010401		16.11	0.050527		0.011884		16.22	0.055745		16.41	0.00943		16.12	0.044079
	16.32	-0.008123		0.016613		16.33	-0.023085		16.21	0.005667		16.24	-0.01516		16.3	0.018389		16.33	-0.014451		15.21	0.020614		16.32	-0.000983		16.21	0.011109		16.21	-0.007115		17.03	0.009633		16.22	0.050244		0.011601		16.32	0.054555		16.51	0.00824		16.22	0.044394
	16.42	-0.007685		0.017051		16.43	-0.023305		16.31	0.005447		16.34	-0.01579		16.4	0.017759		16.43	-0.015306		15.31	0.019759		16.43	-0.001935		16.32	0.010157		16.31	-0.00763		17.13	0.009118		16.32	0.050165		0.011522		16.42	0.054948		16.61	0.008633		16.32	0.044155
	16.52	-0.008751		0.015985		16.53	-0.022994		16.41	0.005758		16.44	-0.015974		16.5	0.017575		16.53	-0.015911		15.41	0.019154		16.53	-0.003732		16.42	0.00836		16.41	-0.007889		17.23	0.008859		16.42	0.049458		0.010815		16.52	0.053717		16.71	0.007402		16.42	0.0445
	16.62	-0.010048		0.014688		16.63	-0.023427		16.51	0.005325		16.54	-0.016158		16.6	0.017391		16.63	-0.016238		15.51	0.018827		16.63	-0.005229		16.52	0.006863		16.51	-0.008032		17.33	0.008716		16.52	0.048733		0.01009		16.62	0.05376		16.81	0.007445		16.52	0.043645
	16.72	-0.009492		0.015244		16.73	-0.023702		16.61	0.00505		16.64	-0.016456		16.7	0.017093		16.73	-0.016959		15.61	0.018106		16.73	-0.006441		16.62	0.005651		16.61	-0.008094		17.43	0.008654		16.62	0.048499		0.009856		16.72	0.053136		16.91	0.006821		16.62	0.044214
	16.82	-0.011048		0.013688		16.83	-0.02364		16.71	0.005112		16.74	-0.016798		16.8	0.016751		16.84	-0.017976		15.72	0.017089		16.83	-0.007333		16.72	0.004759		16.71	-0.007418		17.53	0.00933		16.72	0.047747		0.009104		16.82	0.051369		17.01	0.005054		16.72	0.044217
	16.92	-0.011453		0.013283		16.93	-0.023673		16.81	0.005079		16.84	-0.016893		16.9	0.016656		16.94	-0.018622		15.82	0.016443		16.93	-0.008021		16.82	0.004071		16.81	-0.007219		17.63	0.009529		16.82	0.047446		0.008803		16.92	0.050056		17.11	0.003741		16.82	0.044212
	17.02	-0.011686		0.01305		17.03	-0.023487		16.91	0.005265		16.94	-0.017247		17	0.016302		17.03	-0.019213		15.91	0.015852		17.03	-0.008842		16.92	0.00325		16.91	-0.007037		17.73	0.009711		16.92	0.047176		0.008533		17.02	0.050839		17.21	0.004524		16.92	0.041566
	17.12	-0.012163		0.012573		17.13	-0.023421		17.01	0.005331		17.04	-0.017333		17.1	0.016216		17.14	-0.019555		16.02	0.01551		17.13	-0.00965		17.02	0.002442		17.01	-0.007978		17.83	0.00877		17.02	0.046572		0.007929		17.12	0.052302		17.31	0.005987		17.03	0.041615
	17.22	-0.013782		0.010954		17.23	-0.024872		17.11	0.00388		17.14	-0.01751		17.2	0.016039		17.24	-0.019543		16.12	0.015522		17.23	-0.011351		17.12	0.000741		17.11	-0.008712		17.93	0.008036		17.12	0.045845		0.007202		17.22	0.049781		17.41	0.003466		17.12	0.042524
	17.33	-0.013766		0.01097		17.34	-0.025268		17.22	0.003484		17.24	-0.018316		17.3	0.015233		17.34	-0.019216		16.22	0.015849		17.34	-0.011527		17.23	0.000565		17.21	-0.008743		18.03	0.008005		17.22	0.045216		0.006573		17.33	0.049988		17.52	0.003673		17.23	0.043142
	17.44	-0.015029		0.009707		17.45	-0.02464		17.33	0.004112		17.35	-0.018513		17.41	0.015036		17.45	-0.020114		16.33	0.014951		17.44	-0.011642		17.33	0.00045		17.32	-0.008932		18.14	0.007816		17.33	0.044808		0.006165		17.44	0.049353		17.63	0.003038		17.33	0.043444
	17.54	-0.014758		0.009978		17.55	-0.024318		17.43	0.004434		17.45	-0.018511		17.51	0.015038		17.55	-0.019159		16.43	0.015906		17.54	-0.010687		17.43	0.001405		17.42	-0.010177		18.24	0.006571		17.43	0.044508		0.005865		17.54	0.050244		17.73	0.003929		17.44	0.044289
	17.64	-0.012722		0.012014		17.65	-0.024005		17.53	0.004747		17.55	-0.019373		17.61	0.014176		17.65	-0.020225		16.53	0.01484		17.64	-0.012148		17.53	-5.6e-05		17.52	-0.010013		18.34	0.006735		17.53	0.044259		0.005616		17.64	0.050631		17.83	0.004316		17.54	0.045463
	17.74	-0.013269		0.011467		17.75	-0.02396		17.63	0.004792		17.65	-0.018331		17.71	0.015218		17.75	-0.020494		16.63	0.014571		17.74	-0.012447		17.63	-0.000355		17.62	-0.009942		18.44	0.006806		17.63	0.044274		0.005631		17.74	0.051813		17.93	0.005498		17.64	0.045311
	17.84	-0.013761		0.010975		17.85	-0.023837		17.73	0.004915		17.75	-0.018325		17.81	0.015224		17.85	-0.020703		16.73	0.014362		17.84	-0.01263		17.73	-0.000538		17.72	-0.009287		18.54	0.007461		17.73	0.043907		0.005264		17.84	0.051112		18.03	0.004797		17.74	0.045364
	17.94	-0.013581		0.011155		17.95	-0.024228		17.83	0.004524		17.85	-0.018058		17.91	0.015491		17.95	-0.021279		16.83	0.013786		17.94	-0.012957		17.83	-0.000865		17.82	-0.009135		18.64	0.007613		17.83	0.043779		0.005136		17.94	0.050873		18.13	0.004558		17.84	0.045677
	18.04	-0.012257		0.012479		18.05	-0.024039		17.93	0.004713		17.95	-0.018468		18.01	0.015081		18.05	-0.021682		16.93	0.013383		18.04	-0.013301		17.93	-0.001209		17.92	-0.009228		18.74	0.00752		17.93	0.044276		0.005633		18.04	0.05101		18.23	0.004695		17.94	0.045244
	18.14	-0.012682		0.012054		18.15	-0.022991		18.03	0.005761		18.05	-0.018136		18.11	0.015413		18.15	-0.022491		17.03	0.012574		18.14	-0.013313		18.03	-0.001221		18.03	-0.009218		18.85	0.00753		18.03	0.043914		0.005271		18.14	0.052123		18.33	0.005808		18.04	0.044459
	18.24	-0.013089		0.011647		18.25	-0.023441		18.13	0.005311		18.15	-0.017689		18.21	0.01586		18.25	-0.023355		17.13	0.01171		18.24	-0.013193		18.13	-0.001101		18.13	-0.008633		18.95	0.008115		18.13	0.043594		0.004951		18.24	0.052039		18.43	0.005724		18.14	0.044258
	18.34	-0.01097		0.013766		18.35	-0.023935		18.23	0.004817		18.25	-0.01733		18.31	0.016219		18.35	-0.023709		17.23	0.011356		18.34	-0.013477		18.23	-0.001385		18.22	-0.008389		19.04	0.008359		18.23	0.044309		0.005666		18.34	0.051281		18.53	0.004966		18.24	0.044355
	18.44	-0.01173		0.013006		18.45	-0.023234		18.33	0.005518		18.35	-0.017603		18.41	0.015946		18.45	-0.024235		17.33	0.01083		18.45	-0.013232		18.34	-0.00114		18.33	-0.007807		19.15	0.008941		18.33	0.044347		0.005704		18.44	0.051494		18.63	0.005179		18.34	0.044377
	18.54	-0.011593		0.013143		18.55	-0.023153		18.43	0.005599		18.46	-0.017305		18.52	0.016244		18.55	-0.024389		17.43	0.010676		18.55	-0.013152		18.44	-0.00106		18.43	-0.006825		19.25	0.009923		18.44	0.04421		0.005567		18.54	0.05013		18.73	0.003815		18.44	0.043854
	18.64	-0.009983		0.014753		18.65	-0.023267		18.53	0.005485		18.56	-0.017157		18.62	0.016392		18.66	-0.024493		17.54	0.010572		18.65	-0.01284		18.54	-0.000748		18.53	-0.006113		19.35	0.010635		18.54	0.044662		0.006019		18.64	0.049875		18.83	0.00356		18.54	0.04397
	18.74	-0.009414		0.015322		18.75	-0.023025		18.63	0.005727		18.66	-0.016502		18.72	0.017047		18.76	-0.024745		17.64	0.01032		18.74	-0.012853		18.63	-0.000761		18.63	-0.005329		19.45	0.011419		18.64	0.044677		0.006034		18.74	0.050644		18.93	0.004329		18.64	0.043774
	18.84	-0.008195		0.016541		18.85	-0.023055		18.73	0.005697		18.76	-0.015854		18.82	0.017695		18.86	-0.025092		17.74	0.009973		18.85	-0.012586		18.74	-0.000494		18.73	-0.003787		19.55	0.012961		18.74	0.045112		0.006469		18.84	0.050384		19.03	0.004069		18.74	0.044076
	18.94	-0.006233		0.018503		18.96	-0.022745		18.84	0.006007		18.86	-0.015217		18.92	0.018332		18.95	-0.025917		17.83	0.009148		18.95	-0.011893		18.84	0.000199		18.83	-0.002434		19.65	0.014314		18.84	0.045975		0.007332		18.94	0.050425		19.13	0.00411		18.84	0.044585
	19.04	-0.005438		0.019298		19.06	-0.022527		18.94	0.006225		18.96	-0.014647		19.02	0.018902		19.05	-0.026529		17.93	0.008536		19.05	-0.011072		18.94	0.00102		18.93	-0.000724		19.75	0.016024		18.94	0.046342		0.007699		19.04	0.051009		19.23	0.004694		18.94	0.044606
	19.14	-0.004507		0.020229		19.16	-0.021952		19.04	0.0068		19.06	-0.01316		19.12	0.020389		19.16	-0.026862		18.04	0.008203		19.15	-0.010353		19.04	0.001739		19.03	0.001253		19.85	0.018001		19.04	0.047402		0.008759		19.15	0.051451		19.34	0.005136		19.04	0.04488
	19.24	-0.001521		0.023215		19.26	-0.022016		19.14	0.006736		19.16	-0.013054		19.22	0.020495		19.26	-0.027129		18.14	0.007936		19.25	-0.009231		19.14	0.002861		19.13	0.002932		19.95	0.01968		19.14	0.048815		0.010172		19.25	0.051954		19.44	0.005639		19.14	0.045774
	19.35	0.000319		0.025055		19.36	-0.021457		19.24	0.007295		19.26	-0.012121		19.32	0.021428		19.36	-0.027077		18.24	0.007988		19.35	-0.008059		19.24	0.004033		19.23	0.005247		20.05	0.021995		19.24	0.05044		0.011797		19.35	0.052928		19.54	0.006613		19.24	0.045914
	19.45	0.00196		0.026696		19.46	-0.020887		19.34	0.007865		19.36	-0.01113		19.42	0.022419		19.46	-0.027365		18.34	0.0077		19.45	-0.006415		19.34	0.005677		19.33	0.007851		20.15	0.024599		19.34	0.05185		0.013207		19.45	0.05407		19.64	0.007755		19.34	0.04618
	19.55	0.004244		0.02898		19.56	-0.020856		19.44	0.007896		19.46	-0.01022		19.52	0.023329		19.56	-0.027242		18.44	0.007823		19.55	-0.004542		19.44	0.00755		19.43	0.010125		20.25	0.026873		19.44	0.054163		0.01552		19.55	0.054344		19.74	0.008029		19.45	0.046449
	19.64	0.006006		0.030742		19.66	-0.01996		19.54	0.008792		19.56	-0.009296		19.62	0.024253		19.66	-0.027901		18.54	0.007164		19.65	-0.002392		19.54	0.0097		19.53	0.011718		20.35	0.028466		19.54	0.056172		0.017529		19.65	0.055463		19.84	0.009148		19.55	0.046617
	19.75	0.007831		0.032567		19.76	-0.019775		19.64	0.008977		19.66	-0.008479		19.72	0.02507		19.76	-0.027736		18.64	0.007329		19.75	0.000277		19.64	0.012369		19.63	0.013335		20.45	0.030083		19.64	0.058556		0.019913		19.75	0.056163		19.94	0.009848		19.65	0.04677
	19.85	0.009648		0.034384		19.86	-0.018847		19.74	0.009905		19.76	-0.008084		19.82	0.025465		19.86	-0.028173		18.74	0.006892		19.85	0.002459		19.74	0.014551		19.73	0.014		20.55	0.030748		19.74	0.060198		0.021555		19.85	0.056863		20.04	0.010548		19.75	0.04749
	19.95	0.01175		0.036486		19.96	-0.017629		19.84	0.011123		19.86	-0.008073		19.92	0.025476		19.97	-0.027507		18.85	0.007558		19.95	0.006676		19.84	0.018768		19.83	0.013875		20.65	0.030623		19.84	0.062222		0.023579		19.95	0.058245		20.14	0.01193		19.85	0.048563
	20.06	0.012377		0.037113		20.07	-0.017376		19.95	0.011376		19.96	-0.007586		20.02	0.025963		20.07	-0.027345		18.95	0.00772		20.06	0.009987		19.95	0.022079		19.94	0.015435		20.76	0.032183		19.95	0.06441		0.025767		20.06	0.058674		20.25	0.012359		19.95	0.049189
	20.16	0.012451		0.037187		20.17	-0.01752		20.05	0.011232		20.08	-0.008311		20.14	0.025238		20.17	-0.026937		19.05	0.008128		20.16	0.012171		20.05	0.024263		20.05	0.015386		20.87	0.032134		20.06	0.064385		0.025742		20.16	0.060249		20.35	0.013934		20.06	0.04819
	20.26	0.012411		0.037147		20.27	-0.017442		20.15	0.01131		20.18	-0.008643		20.24	0.024906		20.27	-0.026832		19.15	0.008233		20.26	0.013251		20.15	0.025343		20.15	0.015341		20.97	0.032089		20.16	0.064684		0.026041		20.26	0.06031		20.45	0.013995		20.16	0.048049
	20.36	0.013105		0.037841		20.37	-0.017301		20.25	0.011451		20.28	-0.007884		20.34	0.025665		20.37	-0.026634		19.25	0.008431		20.36	0.015363		20.25	0.027455		20.25	0.016069		21.07	0.032817		20.26	0.06453		0.025887		20.36	0.060465		20.55	0.01415		20.26	0.046772
	20.46	0.012072		0.036808		20.47	-0.01725		20.35	0.011502		20.38	-0.008376		20.44	0.025173		20.47	-0.02661		19.35	0.008455		20.46	0.017219		20.35	0.029311		20.35	0.015899		21.17	0.032647		20.36	0.06467		0.026027		20.46	0.060163		20.65	0.013848		20.36	0.046092
	20.56	0.010991		0.035727		20.57	-0.017569		20.45	0.011183		20.48	-0.008874		20.54	0.024675		20.57	-0.026306		19.45	0.008759		20.56	0.01866		20.45	0.030752		20.45	0.016429		21.27	0.033177		20.46	0.063843		0.0252		20.56	0.060045		20.75	0.01373		20.46	0.046217
	20.66	0.009556		0.034292		20.68	-0.017469		20.56	0.011283		20.58	-0.009415		20.64	0.024134		20.67	-0.02553		19.55	0.009535		20.66	0.019008		20.55	0.0311		20.55	0.015975		21.37	0.032723		20.56	0.063384		0.024741		20.66	0.059348		20.85	0.013033		20.56	0.046696
	20.76	0.007741		0.032477		20.78	-0.017903		20.66	0.010849		20.68	-0.0098		20.74	0.023749		20.77	-0.024727		19.65	0.010338		20.77	0.01922		20.66	0.031312		20.65	0.014637		21.47	0.031385		20.66	0.062442		0.023799		20.76	0.058786		20.95	0.012471		20.66	0.044893
	20.86	0.006004		0.03074		20.88	-0.018228		20.76	0.010524		20.78	-0.010673		20.84	0.022876		20.88	-0.023842		19.76	0.011223		20.87	0.019019		20.76	0.031111		20.75	0.01255		21.57	0.029298		20.76	0.061623		0.02298		20.86	0.057697		21.05	0.011382		20.76	0.044355
	20.96	0.0041		0.028836		20.98	-0.018706		20.86	0.010046		20.88	-0.011188		20.94	0.022361		20.97	-0.023447		19.85	0.011618		20.97	0.018053		20.86	0.030145		20.85	0.011636		21.67	0.028384		20.86	0.060877		0.022234		20.97	0.057486		21.16	0.011171		20.86	0.045088
	21.06	0.00162		0.026356		21.08	-0.019093		20.96	0.009659		20.98	-0.011912		21.04	0.021637		21.07	-0.022677		19.95	0.012388		21.07	0.015808		20.96	0.0279		20.95	0.010813		21.77	0.027561		20.96	0.059214		0.020571		21.07	0.056677		21.26	0.010362		20.96	0.045659
	21.16	-0.000418		0.024318		21.18	-0.019823		21.06	0.008929		21.08	-0.012292		21.14	0.021257		21.17	-0.021985		20.05	0.01308		21.17	0.013866		21.06	0.025958		21.05	0.010138		21.87	0.026886		21.06	0.058407		0.019764		21.17	0.05504		21.36	0.008725		21.06	0.04495
	21.26	-0.001823		0.022913		21.28	-0.020297		21.16	0.008455		21.18	-0.013112		21.24	0.020437		21.27	-0.021203		20.15	0.013862		21.27	0.013025		21.16	0.025117		21.15	0.009556		21.97	0.026304		21.16	0.05736		0.018717		21.27	0.054414		21.46	0.008099		21.16	0.045571
	21.36	-0.004048		0.020688		21.38	-0.020453		21.26	0.008299		21.28	-0.013365		21.34	0.020184		21.38	-0.020647		20.26	0.014418		21.37	0.012215		21.26	0.024307		21.25	0.009234		22.07	0.025982		21.26	0.056089		0.017446		21.37	0.053239		21.56	0.006924		21.26	0.045369
	21.46	-0.005562		0.019174		21.48	-0.021101		21.36	0.007651		21.39	-0.014047		21.45	0.019502		21.48	-0.019657		20.36	0.015408		21.47	0.010481		21.36	0.022573		21.35	0.00939		22.17	0.026138		21.36	0.055044		0.016401		21.47	0.052197		21.66	0.005882		21.36	0.04572
	21.56	-0.006803		0.017933		21.58	-0.021538		21.46	0.007214		21.49	-0.014381		21.55	0.019168		21.58	-0.019611		20.46	0.015454		21.57	0.008921		21.46	0.021013		21.45	0.008921		22.27	0.025669		21.46	0.0539		0.015257		21.57	0.052236		21.76	0.005921		21.47	0.044725
	21.66	-0.008163		0.016573		21.68	-0.021678		21.56	0.007074		21.59	-0.014514		21.65	0.019035		21.68	-0.019385		20.56	0.01568		21.67	0.008152		21.56	0.020244		21.55	0.009281		22.37	0.026029		21.56	0.052882		0.014239		21.67	0.051666		21.86	0.005351		21.56	0.044246
	21.77	-0.009071		0.015665		21.78	-0.022045		21.66	0.006707		21.69	-0.014489		21.75	0.01906		21.78	-0.019114		20.66	0.015951		21.77	0.007545		21.66	0.019637		21.65	0.009517		22.47	0.026265		21.67	0.052466		0.013823		21.77	0.052755		21.96	0.00644		21.67	0.044361
	21.86	-0.009787		0.014949		21.88	-0.022355		21.76	0.006397		21.79	-0.014916		21.85	0.018633		21.88	-0.019017		20.76	0.016048		21.87	0.007525		21.76	0.019617		21.76	0.009674		22.58	0.026422		21.76	0.051586		0.012943		21.87	0.051631		22.06	0.005316		21.77	0.043868
	21.97	-0.010307		0.014429		21.98	-0.022765		21.86	0.005987		21.89	-0.015157		21.95	0.018392		21.98	-0.019008		20.86	0.016057		21.97	0.00722		21.86	0.019312		21.85	0.010104		22.67	0.026852		21.87	0.05082		0.012177		21.97	0.051328		22.16	0.005013		21.87	0.04411
	22.07	-0.011047		0.013689		22.08	-0.022873		21.96	0.005879		21.99	-0.014808		22.05	0.018741		22.08	-0.019143		20.96	0.015922		22.07	0.006374		21.96	0.018466		21.95	0.011252		22.77	0.028		21.97	0.050657		0.012014		22.07	0.051153		22.26	0.004838		21.97	0.044431
	22.17	-0.010935		0.013801		22.18	-0.023011		22.06	0.005741		22.09	-0.01504		22.15	0.018509		22.18	-0.019497		21.06	0.015568		22.17	0.006046		22.06	0.018138		22.06	0.012148		22.88	0.028896		22.07	0.050423		0.01178		22.17	0.050963		22.36	0.004648		22.07	0.044128
	22.27	-0.010937		0.013799		22.28	-0.022859		22.16	0.005893		22.19	-0.014825		22.25	0.018724		22.28	-0.019784		21.16	0.015281		22.27	0.006126		22.16	0.018218		22.16	0.013813		22.98	0.030561		22.17	0.050208		0.011565		22.27	0.051355		22.46	0.00504		22.17	0.045133
	22.37	-0.011015		0.013721		22.38	-0.023185		22.26	0.005567		22.29	-0.014695		22.35	0.018854		22.38	-0.020162		21.26	0.014903		22.37	0.006304		22.26	0.018396		22.26	0.015774		23.08	0.032522		22.27	0.050054		0.011411		22.37	0.050842		22.56	0.004527		22.27	0.045217
	22.47	-0.010531		0.014205		22.49	-0.023152		22.37	0.0056		22.39	-0.014475		22.45	0.019074		22.49	-0.020408		21.37	0.014657		22.47	0.006548		22.36	0.01864		22.36	0.017815		23.18	0.034563		22.37	0.050591		0.011948		22.47	0.051511		22.66	0.005196		22.37	0.045594
	22.57	-0.010134		0.014602		22.59	-0.022591		22.47	0.006161		22.49	-0.014542		22.55	0.019007		22.59	-0.021057		21.47	0.014008		22.58	0.007178		22.47	0.01927		22.46	0.020027		23.28	0.036775		22.47	0.050792		0.012149		22.58	0.051918		22.77	0.005603		22.47	0.047963
	22.68	-0.009414		0.015322		22.69	-0.022016		22.57	0.006736		22.61	-0.014182		22.67	0.019367		22.69	-0.021406		21.57	0.013659		22.68	0.006942		22.57	0.019034		22.56	0.022506		23.38	0.039254		22.57	0.051429		0.012786		22.68	0.0528		22.87	0.006485		22.58	0.046671
	22.78	-0.008379		0.016357		22.79	-0.021674		22.67	0.007078		22.71	-0.014303		22.77	0.019246		22.79	-0.021949		21.67	0.013116		22.78	0.008115		22.67	0.020207		22.67	0.024994		23.49	0.041742		22.68	0.052932		0.014289		22.78	0.053239		22.97	0.006924		22.68	0.047676
	22.88	-0.00786		0.016876		22.9	-0.02135		22.78	0.007402		22.81	-0.012837		22.87	0.020712		22.89	-0.022326		21.77	0.012739		22.88	0.00998		22.77	0.022072		22.77	0.029055		23.59	0.045803		22.78	0.05376		0.015117		22.89	0.053409		23.08	0.007094		22.78	0.048239
	22.98	-0.006502		0.018234		22.99	-0.020866		22.87	0.007886		22.91	-0.012463		22.97	0.021086		23	-0.022311		21.88	0.012754		22.98	0.011241		22.87	0.023333		22.87	0.033865		23.69	0.050613		22.88	0.054403		0.01576		22.99	0.053967		23.18	0.007652		22.88	0.049978
	23.08	-0.005105		0.019631		23.1	-0.020655		22.98	0.008097		23.01	-0.012139		23.07	0.02141		23.1	-0.022709		21.98	0.012356		23.09	0.012782		22.98	0.024874		22.97	0.03957		23.79	0.056318		22.98	0.055587		0.016944		23.09	0.05523		23.28	0.008915		22.98	0.051195
	23.18	-0.003455		0.021281		23.2	-0.019629		23.08	0.009123		23.11	-0.011259		23.17	0.02229		23.2	-0.022822		22.08	0.012243		23.18	0.014413		23.07	0.026505		23.07	0.047654		23.89	0.064402		23.08	0.057016		0.018373		23.19	0.055912		23.38	0.009597		23.08	0.052528
	23.28	-0.001229		0.023507		23.3	-0.019215		23.18	0.009537		23.21	-0.010261		23.27	0.023288		23.29	-0.022894		22.17	0.012171		23.29	0.016297		23.18	0.028389		23.17	0.057275		23.99	0.074023		23.18	0.059005		0.020362		23.29	0.056802		23.48	0.010487		23.18	0.054639
	23.38	0.001225		0.025961		23.4	-0.018486		23.28	0.010266		23.31	-0.00966		23.37	0.023889		23.4	-0.022985		22.28	0.01208		23.39	0.018495		23.28	0.030587		23.27	0.071127		24.09	0.087875		23.28	0.060764		0.022121		23.39	0.059358		23.58	0.013043		23.28	0.057172
	23.48	0.004697		0.029433		23.5	-0.017741		23.38	0.011011		23.41	-0.008301		23.47	0.025248		23.5	-0.023107		22.38	0.011958		23.49	0.021089		23.38	0.033181		23.37	0.088075		24.19	0.104823		23.38	0.063521		0.024878		23.49	0.061029		23.68	0.014714		23.38	0.059545
	23.58	0.008854		0.03359		23.6	-0.017061		23.48	0.011691		23.51	-0.006868		23.57	0.026681		23.6	-0.022744		22.48	0.012321		23.59	0.024145		23.48	0.036237		23.47	0.111494		24.29	0.128242		23.48	0.06643		0.027787		23.59	0.064414		23.78	0.018099		23.48	0.064299
	23.68	0.0143		0.039036		23.7	-0.016482		23.58	0.01227		23.61	-0.004662		23.67	0.028887		23.7	-0.022828		22.58	0.012237		23.69	0.02768		23.58	0.039772		23.57	0.138404		24.39	0.155152		23.58	0.070671		0.032028		23.69	0.06883		23.88	0.022515		23.58	0.069022
	23.78	0.02101		0.045746		23.8	-0.015971		23.68	0.012781		23.71	-0.00278		23.77	0.030769		23.8	-0.022548		22.68	0.012517		23.79	0.032113		23.68	0.044205		23.67	0.170143		24.49	0.186891		23.68	0.076301		0.037658		23.79	0.074427		23.98	0.028112		23.68	0.075259
	23.89	0.028902		0.053638		23.9	-0.015204		23.78	0.013548		23.81	0.000728		23.87	0.034277		23.9	-0.022215		22.78	0.01285		23.89	0.037808		23.78	0.0499		23.77	0.209753		24.59	0.226501		23.78	0.083495		0.044852		23.89	0.081549		24.08	0.035234		23.78	0.083324
	23.99	0.037418		0.062154		24	-0.014413		23.88	0.014339		23.92	0.004889		23.98	0.038438		24	-0.021765		22.88	0.0133		23.99	0.045176		23.88	0.057268		23.88	0.252266		24.7	0.269014		23.88	0.093575		0.054932		23.99	0.089918		24.18	0.043603		23.88	0.088713
	24.09	0.046941		0.071677		24.1	-0.014092		23.98	0.01466		24.01	0.009932		24.07	0.043481		24.1	-0.021337		22.98	0.013728		24.09	0.054864		23.98	0.066956		23.98	0.29449		24.8	0.311238		23.98	0.106286		0.067643		24.09	0.099701		24.28	0.053386		23.99	0.096816
	24.19	0.056396		0.081132		24.2	-0.01299		24.08	0.015762		24.12	0.016413		24.18	0.049962		24.2	-0.020667		23.08	0.014398		24.19	0.067051		24.08	0.079143		24.08	0.340514		24.9	0.357262		24.09	0.121007		0.082364		24.19	0.110919		24.38	0.064604		24.09	0.106312
	24.29	0.066328		0.091064		24.3	-0.011535		24.18	0.017217		24.22	0.024378		24.28	0.057927		24.3	-0.019784		23.18	0.015281		24.29	0.081961		24.18	0.094053		24.18	0.383815		25	0.400563		24.18	0.139032		0.100389		24.29	0.122738		24.48	0.076423		24.19	0.117143
	24.39	0.074195		0.098931		24.4	-0.009992		24.28	0.01876		24.32	0.033806		24.38	0.067355		24.4	-0.01912		23.28	0.015945		24.39	0.101216		24.28	0.113308		24.28	0.420848		25.1	0.437596		24.28	0.1587		0.120057		24.39	0.134934		24.58	0.088619		24.29	0.127207
	24.49	0.081771		0.106507		24.5	-0.008285		24.38	0.020467		24.42	0.044824		24.48	0.078373		24.5	-0.018269		23.38	0.016796		24.49	0.124392		24.38	0.136484		24.38	0.455037		25.2	0.471785		24.39	0.180059		0.141416		24.49	0.14675		24.68	0.100435		24.39	0.136643
	24.59	0.089392		0.114128		24.6	-0.006402		24.48	0.02235		24.52	0.056707		24.58	0.090256		24.6	-0.017094		23.48	0.017971		24.59	0.150931		24.48	0.163023		24.48	0.480869		25.3	0.497617		24.49	0.201522		0.162879		24.59	0.157566		24.78	0.111251		24.49	0.144989
	24.69	0.096735		0.121471		24.71	-0.004121		24.59	0.024631		24.62	0.069799		24.68	0.103348		24.7	-0.015947		23.58	0.019118		24.69	0.180593		24.58	0.192685		24.58	0.497484		25.4	0.514232		24.59	0.221307		0.182664		24.69	0.166272		24.88	0.119957		24.59	0.150253
	24.79	0.104543		0.129279		24.8	-0.0014		24.68	0.027352		24.72	0.082748		24.78	0.116297		24.8	-0.014573		23.68	0.020492		24.79	0.213531		24.68	0.225623		24.68	0.505917	80S peak	25.5	0.522665		24.69	0.238683		0.20004		24.79	0.172217		24.98	0.125902		24.69	0.154094
	24.89	0.112383		0.137119		24.91	0.001827		24.79	0.030579		24.82	0.096342		24.88	0.129891		24.9	-0.01272		23.78	0.022345		24.89	0.246722		24.78	0.258814		24.78	0.505268		25.6	0.522016		24.79	0.253054		0.214411		24.9	0.176258	80S peak	25.09	0.129943		24.79	0.155908	80S peak
	24.99	0.121162		0.145898		25.01	0.005375		24.89	0.034127		24.92	0.108658		24.98	0.142207		25	-0.010134		23.88	0.024931		24.99	0.281466		24.88	0.293558		24.88	0.496297		25.7	0.513045		24.89	0.262381		0.223738		24.99	0.174323		25.18	0.128008		24.89	0.152482
	25.09	0.129863		0.154599		25.11	0.00842		24.99	0.037172		25.02	0.119681		25.08	0.15323		25.11	-0.007224		23.99	0.027841		25.1	0.318034		24.99	0.330126		24.98	0.477074		25.8	0.493822		24.99	0.266249		0.227606		25.1	0.170182		25.29	0.123867		24.99	0.147783
	25.19	0.140384		0.16512		25.22	0.011894		25.1	0.040646		25.13	0.128921		25.19	0.16247		25.21	-0.003285		24.09	0.03178		25.21	0.345973		25.1	0.358065		25.08	0.452142		25.9	0.46889		25.09	0.266452	80 S peak	0.227809		25.2	0.163769		25.39	0.117454		25.1	0.138973
	25.3	0.146572		0.171308		25.32	0.014199		25.2	0.042951		25.23	0.134715		25.29	0.168264		25.31	0.001542		24.19	0.036607		25.31	0.37135		25.2	0.383442		25.19	0.421019		26.01	0.437767		25.19	0.259638		0.220995		25.31	0.15532		25.5	0.109005		25.2	0.130522
	25.4	0.151227		0.175963		25.42	0.016824		25.3	0.045576		25.33	0.138618		25.39	0.172167		25.41	0.010452		24.29	0.045517		25.41	0.388909		25.3	0.401001		25.29	0.386589		26.11	0.403337		25.3	0.248371		0.209728		25.4	0.146354		25.59	0.100039		25.31	0.120698
	25.5	0.153171	80S peak	0.177907		25.52	0.018223		25.4	0.046975		25.44	0.140074	80S peak	25.5	0.173623		25.51	0.020192		24.39	0.055257		25.51	0.400186		25.4	0.412278		25.39	0.351567		26.21	0.368315		25.4	0.234586		0.195943		25.51	0.134946		25.7	0.088631		25.41	0.11056
	25.6	0.152104		0.17684		25.62	0.018644	80S peak	25.5	0.047396		25.54	0.13686		25.6	0.170409		25.61	0.032098		24.49	0.067163		25.61	0.40407	80S peak	25.5	0.416162		25.49	0.316851		26.31	0.333599		25.5	0.220032		0.181389		25.61	0.124606		25.8	0.078291		25.51	0.101639
	25.7	0.147608		0.172344		25.72	0.018145		25.6	0.046897		25.63	0.131275		25.69	0.164824		25.71	0.04586		24.59	0.080925		25.71	0.400919		25.6	0.413011		25.6	0.281725		26.42	0.298473		25.6	0.201706		0.163063		25.71	0.115097		25.9	0.068782		25.61	0.093904
	25.8	0.14027		0.165006		25.82	0.016321		25.7	0.045073		25.74	0.123617		25.8	0.157166		25.81	0.060652		24.69	0.095717		25.81	0.390994		25.7	0.403086		25.69	0.24991		26.51	0.266658		25.7	0.185897		0.147254		25.81	0.105704		26	0.059389		25.71	0.086985
	25.91	0.130257		0.154993		25.92	0.013545		25.8	0.042297		25.84	0.113277		25.9	0.146826		25.91	0.07818		24.79	0.113245		25.91	0.374888		25.8	0.38698		25.8	0.222014		26.62	0.238762		25.8	0.169945		0.131302		25.91	0.098091		26.1	0.051776		25.81	0.08124
	26.01	0.117997		0.142733		26.02	0.010591		25.9	0.039343		25.94	0.102983		26	0.136532		26.01	0.096744		24.89	0.131809		26.01	0.353646		25.9	0.365738		25.9	0.193764		26.72	0.210512		25.9	0.155079		0.116436		26.01	0.090869		26.2	0.044554		25.91	0.075914
	26.1	0.10467		0.129406		26.12	0.006413		26	0.035165		26.04	0.092026		26.1	0.125575		26.12	0.115931		25	0.150996		26.11	0.329229		26	0.341321		26	0.170095		26.82	0.186843		26	0.141607		0.102964		26.11	0.08447		26.3	0.038155		26.01	0.071889
	26.21	0.091531		0.116267		26.22	0.002641		26.1	0.031393		26.14	0.080684		26.2	0.114233		26.21	0.133277		25.09	0.168342		26.21	0.302808		26.1	0.3149		26.1	0.149464		26.92	0.166212		26.1	0.129968		0.091325		26.21	0.080063		26.4	0.033748		26.11	0.068252
	26.31	0.077851		0.102587		26.32	-0.000898		26.2	0.027854		26.24	0.069354		26.3	0.102903		26.32	0.148544		25.2	0.183609		26.31	0.276458		26.2	0.28855		26.2	0.131141		27.02	0.147889		26.2	0.119294		0.080651		26.31	0.07534		26.5	0.029025		26.21	0.06431
	26.41	0.06483		0.089566		26.42	-0.004537		26.3	0.024215		26.34	0.058617		26.4	0.092166		26.42	0.161221		25.3	0.196286		26.41	0.249264		26.3	0.261356		26.3	0.114738		27.12	0.131486		26.3	0.109988		0.071345		26.41	0.072238		26.6	0.025923		26.31	0.062236
	26.51	0.052933		0.077669		26.52	-0.008041		26.4	0.020711		26.44	0.048402		26.5	0.081951		26.52	0.169104		25.4	0.204169		26.51	0.223136		26.4	0.235228		26.4	0.101072		27.22	0.11782		26.41	0.101835		0.063192		26.51	0.069		26.7	0.022685		26.41	0.059159
	26.61	0.043285		0.068021		26.63	-0.010624		26.51	0.018128		26.54	0.040601		26.6	0.07415		26.62	0.172005	80S peak	25.5	0.20707		26.61	0.199706		26.5	0.211798		26.5	0.089013		27.32	0.105761		26.5	0.095015		0.056372		26.61	0.066755		26.8	0.02044		26.51	0.059248
	26.71	0.034537		0.059273		26.72	-0.012769		26.6	0.015983		26.64	0.032479		26.7	0.066028		26.72	0.169402		25.6	0.204467		26.71	0.177888		26.6	0.18998		26.6	0.078367		27.42	0.095115		26.61	0.088813		0.05017		26.71	0.065155		26.9	0.01884		26.61	0.054373
	26.81	0.026042		0.050778		26.82	-0.014952		26.7	0.0138		26.74	0.025738		26.8	0.059287		26.82	0.1618		25.7	0.196865		26.81	0.157856		26.7	0.169948		26.7	0.069365		27.52	0.086113		26.71	0.082953		0.04431		26.81	0.062636		27	0.016321		26.71	0.053424
	26.91	0.020015		0.044751		26.93	-0.016784		26.81	0.011968		26.84	0.02039		26.9	0.053939		26.92	0.149487		25.8	0.184552		26.91	0.139196		26.8	0.151288		26.8	0.061306		27.62	0.078054		26.81	0.078865		0.040222		26.91	0.061233		27.1	0.014918		26.81	0.051266
	27.01	0.01477		0.039506		27.03	-0.017942		26.91	0.01081		26.94	0.014872		27	0.048421		27.02	0.13386		25.9	0.168925		27.01	0.12377		26.9	0.135862		26.9	0.054143		27.72	0.070891		26.91	0.073833		0.03519		27.02	0.060378		27.21	0.014063		26.91	0.051226
	27.11	0.009718		0.034454		27.13	-0.019064		27.01	0.009688		27.04	0.010014		27.1	0.043563		27.12	0.116802		26	0.151867		27.11	0.110146		27	0.122238		27	0.048137		27.82	0.064885		27.01	0.070682		0.032039		27.11	0.058633		27.3	0.012318		27.01	0.050883
	27.21	0.005953		0.030689		27.23	-0.020271		27.11	0.008481		27.14	0.00619		27.2	0.039739		27.22	0.098896		26.1	0.133961		27.21	0.097863		27.1	0.109955		27.1	0.04234		27.92	0.059088		27.11	0.067513		0.02887		27.22	0.058028		27.41	0.011713		27.12	0.050184
	27.31	0.002851		0.027587		27.33	-0.021216		27.21	0.007536		27.25	0.002988		27.31	0.036537		27.32	0.0812		26.2	0.116265		27.31	0.086649		27.2	0.098741		27.2	0.037183		28.02	0.053931		27.21	0.064296		0.025653		27.32	0.057035		27.51	0.01072		27.22	0.04944
	27.41	-0.000405		0.024331		27.43	-0.021994		27.31	0.006758		27.34	0.000259		27.4	0.033808		27.42	0.064781		26.3	0.099846		27.42	0.076992		27.31	0.089084		27.3	0.032537		28.12	0.049285		27.31	0.061931		0.023288		27.42	0.056311		27.61	0.009996		27.31	0.0495
	27.51	-0.002201		0.022535		27.53	-0.022807		27.41	0.005945		27.45	-0.001855		27.51	0.031694		27.52	0.051051		26.4	0.086116		27.52	0.068032		27.41	0.080124		27.4	0.028582		28.22	0.04533		27.41	0.060074		0.021431		27.52	0.055803		27.71	0.009488		27.42	0.048174
	27.61	-0.003784		0.020952		27.63	-0.023974		27.51	0.004778		27.55	-0.005185		27.61	0.028364		27.62	0.039008		26.5	0.074073		27.62	0.060937		27.51	0.073029		27.51	0.025145		28.33	0.041893		27.51	0.057586		0.018943		27.62	0.05587		27.81	0.009555		27.52	0.047859
	27.72	-0.005428		0.019308		27.73	-0.024485		27.61	0.004267		27.65	-0.007648		27.71	0.025901		27.73	0.027368		26.61	0.062433		27.72	0.053111		27.61	0.065203		27.61	0.022345		28.43	0.039093		27.61	0.055247		0.016604		27.73	0.055276		27.92	0.008961		27.62	0.048056
	27.82	-0.008087		0.016649		27.84	-0.025667		27.72	0.003085		27.75	-0.008514		27.81	0.025035		27.83	0.019256		26.71	0.054321		27.83	0.047556		27.72	0.059648		27.71	0.018465		28.53	0.035213		27.72	0.053732		0.015089		27.83	0.054446		28.02	0.008131		27.72	0.047654
	27.92	-0.007812		0.016924		27.94	-0.025351		27.82	0.003401		27.86	-0.009531		27.92	0.024018		27.93	0.013421		26.81	0.048486		27.93	0.042282		27.82	0.054374		27.81	0.015121		28.63	0.031869		27.82	0.051863		0.01322		27.93	0.054355		28.12	0.00804		27.83	0.047238
	28.02	-0.009613		0.015123		28.04	-0.024442		27.92	0.00431		27.96	-0.010505		28.02	0.023044		28.03	0.006367		26.91	0.041432		28.03	0.0374		27.92	0.049492		27.91	0.013195		28.73	0.029943		27.92	0.049883		0.01124		28.03	0.053429		28.22	0.007114		27.93	0.046359
	28.12	-0.010582		0.014154		28.14	-0.02468		28.02	0.004072		28.06	-0.01202		28.12	0.021529		28.13	0.001594		27.01	0.036659		28.13	0.032898		28.02	0.04499		28.02	0.011852		28.84	0.0286		28.02	0.050444		0.011801		28.13	0.052594		28.32	0.006279		28.03	0.045912
	28.22	-0.011486		0.01325		28.24	-0.025132		28.12	0.00362		28.16	-0.012927		28.22	0.020622		28.24	-0.002115		27.12	0.03295		28.23	0.02902		28.12	0.041112		28.12	0.009726		28.94	0.026474		28.12	0.048963		0.01032		28.23	0.053024		28.42	0.006709		28.13	0.045273
	28.32	-0.012217		0.012519		28.34	-0.025115		28.22	0.003637		28.26	-0.013575		28.32	0.019974		28.34	-0.00529		27.22	0.029775		28.33	0.025815		28.22	0.037907		28.22	0.008101		29.04	0.024849		28.22	0.048207		0.009564		28.33	0.052423		28.52	0.006108		28.23	0.045311
	28.42	-0.012777		0.011959		28.44	-0.02541		28.32	0.003342		28.36	-0.013874		28.42	0.019675		28.44	-0.007804		27.32	0.027261		28.43	0.022683		28.32	0.034775		28.32	0.006505		29.14	0.023253		28.32	0.047194		0.008551		28.43	0.051796		28.62	0.005481		28.33	0.044446
	28.52	-0.013551		0.011185		28.54	-0.025535		28.42	0.003217		28.46	-0.013765		28.52	0.019784		28.54	-0.010209		27.42	0.024856		28.53	0.019946		28.42	0.032038		28.42	0.004676		29.24	0.021424		28.42	0.046172		0.007529		28.53	0.051574		28.72	0.005259		28.43	0.043547
	28.62	-0.0139		0.010836		28.64	-0.025805		28.52	0.002947		28.56	-0.014303		28.62	0.019246		28.64	-0.012003		27.52	0.023062		28.63	0.017506		28.52	0.029598		28.52	0.003661		29.34	0.020409		28.52	0.045421		0.006778		28.63	0.051108		28.82	0.004793		28.53	0.042936
	28.72	-0.014814		0.009922		28.74	-0.026027		28.62	0.002725		28.66	-0.015645		28.72	0.017904		28.74	-0.013711		27.62	0.021354		28.74	0.015315		28.63	0.027407		28.62	0.002142		29.44	0.01889		28.62	0.044983		0.00634		28.73	0.050796		28.92	0.004481		28.63	0.043162
	28.82	-0.015209		0.009527		28.84	-0.025923		28.72	0.002829		28.76	-0.016247		28.82	0.017302		28.84	-0.015003		27.72	0.020062		28.84	0.013062		28.73	0.025154		28.72	0.000801		29.54	0.017549		28.72	0.044231		0.005588		28.84	0.050368		29.03	0.004053		28.73	0.043247
	28.92	-0.015899		0.008837		28.94	-0.026211		28.82	0.002541		28.86	-0.01694		28.92	0.016609		28.94	-0.016328		27.82	0.018737		28.94	0.011154		28.83	0.023246		28.82	-0.000156		29.64	0.016592		28.82	0.043019		0.004376		28.94	0.050004		29.13	0.003689		28.83	0.043321
	29.03	-0.015997		0.008739		29.04	-0.026372		28.92	0.00238		28.96	-0.017857		29.02	0.015692		29.04	-0.01738		27.92	0.017685		29.04	0.009354		28.93	0.021446		28.92	-0.001203		29.74	0.015545		28.92	0.042707		0.004064		29.03	0.049065		29.22	0.00275		28.93	0.043834
	29.12	-0.016921		0.007815		29.14	-0.025902		29.02	0.00285		29.07	-0.018884		29.13	0.014665		29.14	-0.018383		28.02	0.016682		29.14	0.007637		29.03	0.019729		29.02	-0.002135		29.84	0.014613		29.02	0.041347		0.002704		29.14	0.048811		29.33	0.002496		29.03	0.042817
	29.23	-0.017305		0.007431		29.24	-0.026481		29.12	0.002271		29.16	-0.019668		29.22	0.013881		29.24	-0.019232		28.12	0.015833		29.24	0.00595		29.13	0.018042		29.12	-0.002681		29.94	0.014067		29.12	0.041298		0.002655		29.24	0.047992		29.43	0.001677		29.14	0.042941
	29.33	-0.017974		0.006762		29.34	-0.026712		29.22	0.00204		29.26	-0.020737		29.32	0.012812		29.34	-0.020294		28.22	0.014771		29.34	0.004351		29.23	0.016443		29.22	-0.003258		30.04	0.01349		29.22	0.040453		0.00181		29.34	0.047794		29.53	0.001479		29.23	0.043124
	29.43	-0.018673		0.006063		29.45	-0.026661		29.33	0.002091		29.37	-0.021543		29.43	0.012006		29.44	-0.021123		28.32	0.013942		29.44	0.003043		29.33	0.015135		29.32	-0.003486		30.14	0.013262		29.33	0.040487		0.001844		29.44	0.047017		29.63	0.000702		29.34	0.042524
	29.53	-0.018955		0.005781		29.55	-0.027046		29.43	0.001706		29.47	-0.021619		29.53	0.01193		29.54	-0.021961		28.42	0.013104		29.54	0.001811		29.43	0.013903		29.42	-0.003841		30.24	0.012907		29.42	0.04005		0.001407		29.54	0.046875		29.73	0.00056		29.44	0.042847
	29.63	-0.019907		0.004829		29.65	-0.026755		29.53	0.001997		29.57	-0.023458		29.63	0.010091		29.64	-0.022661		28.52	0.012404		29.64	0.000598		29.53	0.01269		29.52	-0.004576		30.34	0.012172		29.53	0.039444		0.000801		29.64	0.046978		29.83	0.000663		29.54	0.043374
	29.73	-0.020363		0.004373		29.75	-0.027147		29.63	0.001605		29.67	-0.023975		29.73	0.009574		29.74	-0.023282		28.62	0.011783		29.74	-0.00083		29.63	0.011262		29.62	-0.006143		30.44	0.010605		29.63	0.039696		0.001053		29.74	0.046315		29.93	0		29.64	0.045897
	29.83	-0.020285		0.004451		29.85	-0.027311		29.73	0.001441		29.77	-0.024126		29.83	0.009423		29.84	-0.023898		28.72	0.011167		29.84	-0.001691		29.73	0.010401		29.72	-0.007374		30.54	0.009374		29.73	0.03929		0.000647		29.84	0.047088		30.03	0.000773		29.74	0.048372
	29.93	-0.021092		0.003644		29.95	-0.027087		29.83	0.001665		29.87	-0.02476		29.93	0.008789		29.94	-0.024583		28.82	0.010482		29.94	-0.002753		29.83	0.009339		29.83	-0.007991		30.65	0.008757		29.83	0.038643		0		29.94	0.046354		30.13	3.9e-05		29.84	0.047615
	30.03	-0.021579		0.003157		30.05	-0.027491		29.93	0.001261		29.97	-0.025514		30.03	0.008035		30.04	-0.025252		28.92	0.009813		30.04	-0.003669		29.93	0.008423		29.92	-0.008976		30.74	0.007772		29.93	0.038648		5e-06		30.04	0.046592		30.23	0.000277		29.94	0.047249
	30.13	-0.021697		0.003039		30.15	-0.028063		30.03	0.000689		30.07	-0.02588		30.13	0.007669		30.14	-0.025895		29.02	0.00917		30.14	-0.004705		30.03	0.007387		30.02	-0.009769		30.84	0.006979		30.03	0.038674		3.1e-05		30.14	0.046737		30.33	0.000422		30.04	0.046372
	30.23	-0.023794		0.000942		30.25	-0.026835		30.13	0.001917		30.17	-0.026549		30.23	0.007		30.24	-0.026545		29.12	0.00852		30.24	-0.005349		30.13	0.006743		30.13	-0.01014		30.95	0.006608		30.13	0.038381		-0.000262		30.24	0.046232		30.43	-8.3e-05		30.14	0.045881
	30.34	-0.023525		0.001211		30.35	-0.027326		30.23	0.001426		30.27	-0.026138		30.33	0.007411		30.34	-0.026772		29.22	0.008293		30.35	-0.006503		30.24	0.005589		30.23	-0.010552		31.05	0.006196		30.23	0.03869		4.7e-05		30.35	0.045514		30.54	-0.000801		30.24	0.044642
	30.44	-0.024264		0.000472		30.46	-0.028104		30.34	0.000648		30.38	-0.027012		30.44	0.006537		30.45	-0.02811		29.33	0.006955		30.45	-0.006798		30.34	0.005294		30.33	-0.01169		31.15	0.005058		30.34	0.037312		-0.001331		30.45	0.044976		30.64	-0.001339		30.35	0.044651
	30.54	-0.024736		0		30.56	-0.028503		30.44	0.000249		30.48	-0.02819		30.54	0.005359		30.55	-0.02745		29.43	0.007615		30.55	-0.008641		30.44	0.003451		30.43	-0.012159		31.25	0.004589		30.44	0.037501		-0.001142		30.55	0.044975		30.74	-0.00134		30.45	0.044214
	30.64	-0.023425		0.001311		30.66	-0.027938		30.54	0.000814		30.59	-0.028393		30.65	0.005156		30.65	-0.029151		29.53	0.005914		30.66	-0.007901		30.55	0.004191		30.53	-0.01228		31.35	0.004468		30.54	0.038226		-0.000417		30.65	0.044932		30.84	-0.001383		30.55	0.042858
	30.74	-0.02294		0.001796		30.76	-0.028511		30.64	0.000241		30.69	-0.028443		30.75	0.005106		30.75	-0.029603		29.63	0.005462		30.75	-0.008544		30.64	0.003548		30.63	-0.012954		31.45	0.003794		30.64	0.038315		-0.000328		30.75	0.045125		30.94	-0.00119		30.65	0.043779
	30.84	-0.023477		0.001259		30.86	-0.028305		30.74	0.000447		30.78	-0.028355		30.84	0.005194		30.86	-0.030072		29.74	0.004993		30.86	-0.00898		30.75	0.003112		30.73	-0.013118		31.55	0.00363		30.74	0.037448		-0.001195		30.85	0.045049		31.04	-0.001266		30.75	0.043037
	30.95	-0.023599		0.001137		30.96	-0.027949		30.84	0.000803		30.89	-0.028406		30.95	0.005143		30.95	-0.030391		29.83	0.004674		30.96	-0.009461		30.85	0.002631		30.83	-0.013272		31.65	0.003476		30.84	0.037627		-0.001016		30.95	0.043997		31.14	-0.002318		30.85	0.04323
	31.05	-0.023612		0.001124		31.06	-0.028752		30.94	0		30.99	-0.028659		31.05	0.00489		31.05	-0.030842		29.93	0.004223		31.06	-0.009837		30.95	0.002255		30.93	-0.014063		31.75	0.002685		30.94	0.037587		-0.001056		31.05	0.04463		31.24	-0.001685		30.95	0.042983
	31.15	-0.024065		0.000671		31.16	-0.028076		31.04	0.000676		31.09	-0.028682		31.15	0.004867		31.16	-0.031159		30.04	0.003906		31.16	-0.010115		31.05	0.001977		31.03	-0.014492		31.85	0.002256		31.04	0.036884		-0.001759		31.16	0.044127		31.35	-0.002188		31.05	0.042694
	31.24	-0.023692		0.001044		31.26	-0.028156		31.14	0.000596		31.19	-0.028227		31.25	0.005322		31.25	-0.031425		30.13	0.00364		31.26	-0.010505		31.15	0.001587		31.14	-0.014696		31.96	0.002052		31.15	0.037064		-0.001579		31.25	0.043702		31.44	-0.002613		31.16	0.041859
	31.35	-0.023963		0.000773		31.37	-0.02834		31.25	0.000412		31.29	-0.028351		31.35	0.005198		31.36	-0.031763		30.24	0.003302		31.36	-0.010694		31.25	0.001398		31.24	-0.015282		32.06	0.001466		31.25	0.03657		-0.002073		31.36	0.044313		31.55	-0.002002		31.25	0.038077
	31.45	-0.023898		0.000838		31.47	-0.028244		31.35	0.000508		31.39	-0.031968		31.45	0.001581		31.46	-0.0321		30.34	0.002965		31.46	-0.011062		31.35	0.00103		31.34	-0.01531		32.16	0.001438		31.35	0.036658		-0.001985		31.46	0.043382		31.65	-0.002933		31.36	0.037042
	31.55	-0.024071		0.000665		31.57	-0.028019		31.45	0.000733		31.49	-0.033549		31.55	0		31.56	-0.032504		30.44	0.002561		31.56	-0.011243		31.45	0.000849		31.44	-0.015443		32.26	0.001305		31.45	0.036346		-0.002297		31.56	0.04396		31.75	-0.002355		31.45	0.037076
	31.65	-0.024015		0.000721		31.67	-0.028089		31.55	0.000663		31.59	-0.032008		31.65	0.001541		31.66	-0.032688		30.54	0.002377		31.66	-0.011645		31.55	0.000447		31.54	-0.015643		32.36	0.001105		31.55	0.036449		-0.002194		31.66	0.04377		31.85	-0.002545		31.56	0.037043
	31.75	-0.024029		0.000707		31.77	-0.028047		31.65	0.000705		31.69	-0.029915		31.75	0.003634		31.76	-0.032909		30.64	0.002156		31.76	-0.011847		31.65	0.000245		31.64	-0.015686		32.46	0.001062		31.65	0.036216		-0.002427		31.76	0.04352		31.95	-0.002795		31.66	0.036988
	31.85	-0.023844		0.000892		31.87	-0.027999		31.75	0.000753		31.79	-0.029222		31.85	0.004327		31.86	-0.033006		30.74	0.002059		31.86	-0.011898		31.75	0.000194		31.74	-0.016313		32.56	0.000435		31.75	0.036448		-0.002195		31.86	0.04336		32.05	-0.002955		31.76	0.036665
	31.95	-0.023684		0.001052		31.97	-0.027879		31.85	0.000873		31.89	-0.029285		31.95	0.004264		31.96	-0.033325		30.84	0.00174		31.96	-0.011872		31.85	0.00022		31.84	-0.016165		32.66	0.000583		31.85	0.03618		-0.002463		31.96	0.043434		32.15	-0.002881		31.86	0.036611
	32.05	-0.023648		0.001088		32.07	-0.027896		31.95	0.000856		31.99	-0.029157		32.05	0.004392		32.06	-0.033643		30.94	0.001422		32.06	-0.012012		31.95	8e-05		31.94	-0.016426		32.76	0.000322		31.95	0.036754		-0.001889		32.06	0.043475		32.25	-0.00284		31.96	0.036807
	32.15	-0.023374		0.001362		32.17	-0.027866		32.05	0.000886		32.09	-0.021346		32.15	0.012203		32.16	-0.033823		31.04	0.001242		32.16	-0.01203		32.05	6.2e-05		32.04	-0.016748		32.86	0		32.05	0.036893		-0.00175		32.16	0.043803		32.35	-0.002512		32.06	0.037273
	32.25	-0.02345		0.001286		32.27	-0.027887		32.15	0.000865		32.19	-0.020424		32.25	0.013125		32.26	-0.033881		31.14	0.001184		32.26	-0.012052		32.15	4e-05		32.14	-0.016539		32.96	0.000209		32.15	0.037378		-0.001265		32.26	0.043786		32.45	-0.002529		32.16	0.037358
	32.35	-0.02295		0.001786		32.37	-0.028047		32.25	0.000705		32.29	-0.023261		32.35	0.010288		32.36	-0.034044		31.24	0.001021		32.36	-0.012092		32.25	0		32.24	-0.016657		33.06	9.1e-05		32.25	0.037794		-0.000849		32.36	0.044142		32.55	-0.002173		32.26	0.03809
	32.45	-0.02266		0.002076		32.47	-0.027699		32.35	0.001053		32.39	-0.025938		32.45	0.007611		32.46	-0.034123		31.34	0.000942		32.46	-0.012087		32.35	5e-06		32.34	-0.016709		33.16	3.9e-05		32.35	0.037748		-0.000895		32.46	0.044321		32.65	-0.001994		32.36	0.038362
	32.55	-0.022555		0.002181		32.57	-0.027817		32.45	0.000935		32.49	-0.028101		32.55	0.005448		32.56	-0.03441		31.44	0.000655		32.57	-0.012052		32.46	4e-05		32.44	-0.016532		33.26	0.000216		32.45	0.03885		0.000207		32.56	0.044488		32.75	-0.001827		32.46	0.038933
	32.65	-0.021946		0.00279		32.67	-0.02801		32.55	0.000742		32.6	-0.029962		32.66	0.003587		32.66	-0.034719		31.54	0.000346		32.67	-0.011798		32.56	0.000294		32.54	-0.01659		33.36	0.000158		32.55	0.039552		0.000909		32.66	0.044868		32.85	-0.001447		32.56	0.039443
	32.76	-0.021414		0.003322		32.77	-0.027639		32.65	0.001113		32.7	-0.031339		32.76	0.00221		32.76	-0.034931		31.64	0.000134		32.77	-0.011552		32.66	0.00054		32.64	-0.01642		33.46	0.000328		32.65	0.039984		0.001341		32.76	0.045007		32.95	-0.001308		32.66	0.039851
	32.85	-0.02024		0.004496		32.87	-0.027501		32.75	0.001251		32.8	-0.031766		32.86	0.001783		32.86	-0.035039		31.74	2.6e-05		32.87	-0.010799		32.76	0.001293		32.74	-0.01622		33.56	0.000528		32.75	0.040943		0.0023		32.86	0.045782		33.05	-0.000533		32.76	0.04015
	32.96	-0.019644		0.005092		32.99	-0.027433		32.87	0.001319		32.9	-0.031342		32.96	0.002207		32.97	-0.034426		31.85	0.000639		32.97	-0.010819		32.86	0.001273		32.85	-0.016377		33.67	0.000371		32.85	0.042467		0.003824		32.97	0.046393		33.16	7.8e-05		32.86	0.040332
	33.06	-0.018485		0.006251		33.09	-0.027406		32.97	0.001346		33	-0.030959		33.06	0.00259		33.07	-0.034508		31.95	0.000557		33.08	-0.010893		32.97	0.001199		32.95	-0.015408		33.77	0.00134		32.96	0.043559		0.004916		33.08	0.047465		33.27	0.00115		32.97	0.041921
	33.16	-0.01815		0.006586		33.19	-0.027589		33.07	0.001163		33.1	-0.030608		33.16	0.002941		33.17	-0.035065		32.05	0		33.18	-0.010555		33.07	0.001537		33.05	-0.015198		33.87	0.00155		33.06	0.045506		0.006863		33.18	0.048083		33.37	0.001768		33.07	0.041394
	33.26	-0.016639		0.008097		33.29	-0.027373		33.17	0.001379		33.21	-0.030418		33.27	0.003131		33.27	-0.035762		32.15	-0.000697		33.28	-0.009459		33.17	0.002633		33.16	-0.013237		33.98	0.003511		33.16	0.045509		0.006866		33.28	0.048658		33.47	0.002343		33.18	0.042286
	33.36	-0.015357		0.009379		33.39	-0.026906		33.27	0.001846		33.31	-0.030211		33.37	0.003338		33.38	-0.035721		32.26	-0.000656		33.38	-0.008648		33.27	0.003444		33.26	-0.014431		34.08	0.002317		33.27	0.046683		0.00804		33.38	0.049045		33.57	0.00273		33.28	0.043694
	33.47	-0.014609		0.010127		33.49	-0.026459		33.37	0.002293		33.41	-0.030464		33.47	0.003085		33.47	-0.035772		32.35	-0.000707		33.48	-0.007989		33.37	0.004103		33.36	-0.013416		34.18	0.003332		33.36	0.048402		0.009759		33.48	0.050259		33.67	0.003944		33.38	0.044806
	33.57	-0.012953		0.011783		33.59	-0.026686		33.47	0.002066		33.51	-0.03128		33.57	0.002269		33.58	-0.035758		32.46	-0.000693		33.58	-0.007362		33.47	0.00473		33.46	-0.013259		34.28	0.003489		33.47	0.050608		0.011965		33.58	0.050881		33.77	0.004566		33.48	0.045712
	33.67	-0.011618		0.013118		33.69	-0.026295		33.57	0.002457		33.61	-0.032018		33.67	0.001531		33.67	-0.035837		32.55	-0.000772		33.68	-0.006236		33.57	0.005856		33.56	-0.012174		34.38	0.004574		33.57	0.052167		0.013524		33.68	0.052011		33.87	0.005696		33.58	0.0467
	33.77	-0.010595		0.014141		33.79	-0.025826		33.67	0.002926		33.71	-0.032269		33.77	0.00128		33.78	-0.035851		32.66	-0.000786		33.78	-0.005313		33.67	0.006779		33.66	-0.011278		34.48	0.00547		33.67	0.054602		0.015959		33.78	0.052651		33.97	0.006336		33.68	0.047953
	33.87	-0.009461		0.015275		33.89	-0.025831		33.77	0.002921		33.81	-0.032069		33.87	0.00148		33.88	-0.035695		32.76	-0.00063		33.88	-0.00401		33.77	0.008082		33.76	-0.01049		34.58	0.006258		33.77	0.057337		0.018694		33.88	0.05364		34.07	0.007325		33.78	0.049163
	33.97	-0.008432		0.016304		33.99	-0.025468		33.87	0.003284		33.91	-0.031516		33.97	0.002033		33.98	-0.035605		32.86	-0.00054		33.98	-0.002742		33.87	0.00935		33.86	-0.009678		34.68	0.00707		33.87	0.060131		0.021488		33.98	0.05421		34.17	0.007895		33.88	0.05006
	34.07	-0.007532		0.017204		34.09	-0.02501		33.97	0.003742		34.01	-0.031321		34.07	0.002228		34.08	-0.035401		32.96	-0.000336		34.08	-0.00121		33.97	0.010882		33.96	-0.008394		34.78	0.008354		33.97	0.062683		0.02404		34.08	0.054453		34.27	0.008138		33.98	0.05075
	34.17	-0.006538		0.018198		34.19	-0.02461		34.07	0.004142		34.11	-0.031154		34.17	0.002395		34.18	-0.035186		33.06	-0.000121		34.18	0.000256		34.07	0.012348		34.06	-0.007682		34.88	0.009066		34.07	0.065759		0.027116		34.18	0.054718		34.37	0.008403		34.08	0.051197
	34.27	-0.005553		0.019183		34.29	-0.024011		34.17	0.004741		34.21	-0.030717		34.27	0.002832		34.28	-0.035053		33.16	1.2e-05		34.28	0.001757		34.17	0.013849		34.16	-0.006543		34.98	0.010205		34.17	0.067769		0.029126		34.28	0.055126		34.47	0.008811		34.18	0.051301
	34.37	-0.004698		0.020038		34.4	-0.023243		34.28	0.005509		34.31	-0.030085		34.37	0.003464		34.38	-0.034854		33.26	0.000211		34.38	0.003475		34.27	0.015567		34.26	-0.005169		35.08	0.011579		34.27	0.07003		0.031387		34.38	0.054852		34.57	0.008537		34.28	0.050821
	34.47	-0.003586		0.02115		34.5	-0.022944		34.38	0.005808		34.41	-0.02942		34.47	0.004129		34.48	-0.03471		33.36	0.000355		34.48	0.00522		34.37	0.017312		34.36	-0.004695		35.18	0.012053		34.37	0.071274		0.032631		34.48	0.054381		34.67	0.008066		34.38	0.050187
	34.57	-0.002117		0.022619		34.6	-0.022164		34.48	0.006588		34.51	-0.028519		34.57	0.00503		34.58	-0.034397		33.46	0.000668		34.59	0.00725		34.48	0.019342		34.46	-0.004126		35.28	0.012622		34.47	0.071721		0.033078		34.58	0.053826		34.77	0.007511		34.48	0.049533
	34.67	-0.001019		0.023717		34.7	-0.021582		34.58	0.00717		34.61	-0.027197		34.67	0.006352		34.68	-0.033975		33.56	0.00109		34.69	0.009409		34.58	0.021501		34.56	-0.003669		35.38	0.013079		34.57	0.07095		0.032307		34.69	0.052355		34.88	0.00604		34.58	0.048482
	34.77	0.000463		0.025199		34.8	-0.021006		34.68	0.007746		34.72	-0.026387		34.78	0.007162		34.78	-0.033498		33.66	0.001567		34.79	0.011553		34.68	0.023645		34.66	-0.003787		35.48	0.012961		34.67	0.069591		0.030948		34.79	0.052094		34.98	0.005779		34.68	0.047163
	34.87	0.00183		0.026566		34.9	-0.020298		34.78	0.008454		34.82	-0.025302		34.88	0.008247		34.88	-0.033054		33.76	0.002011		34.89	0.013547		34.78	0.025639		34.77	-0.004037		35.59	0.012711		34.77	0.067115		0.028472		34.88	0.050705		35.07	0.00439		34.79	0.0459
	34.97	0.003074		0.02781		35	-0.019455		34.88	0.009297		34.92	-0.024135		34.98	0.009414		34.98	-0.032655		33.86	0.00241		34.99	0.015351		34.88	0.027443		34.87	-0.004217		35.69	0.012531		34.87	0.064417		0.025774		34.99	0.049922		35.18	0.003607		34.88	0.045099
	35.08	0.003528		0.028264		35.1	-0.019329		34.98	0.009423		35.02	-0.022505		35.08	0.011044		35.08	-0.032278		33.96	0.002787		35.09	0.016613		34.98	0.028705		34.97	-0.005396		35.79	0.011352		34.97	0.061501		0.022858		35.09	0.049179		35.28	0.002864		34.98	0.043849
	35.17	0.003984		0.02872		35.2	-0.01908		35.08	0.009672		35.12	-0.021236		35.18	0.012313		35.18	-0.031711		34.06	0.003354		35.19	0.017266		35.08	0.029358		35.07	-0.006528		35.89	0.01022		35.07	0.058535		0.019892		35.19	0.048432		35.38	0.002117		35.09	0.042971
	35.28	0.003799		0.028535		35.3	-0.018674		35.18	0.010078		35.22	-0.020206		35.28	0.013343		35.28	-0.03115		34.16	0.003915		35.29	0.01737		35.18	0.029462		35.17	-0.007562		35.99	0.009186		35.18	0.05571		0.017067		35.29	0.048273		35.48	0.001958		35.19	0.042252
	35.37	0.002186		0.026922		35.4	-0.018743		35.28	0.010009		35.32	-0.018775		35.38	0.014774		35.38	-0.030402		34.26	0.004663		35.39	0.016732		35.28	0.028824		35.27	-0.00894		36.09	0.007808		35.27	0.052774		0.014131		35.39	0.047175		35.58	0.00086		35.29	0.041763
	35.48	0.000818		0.025554		35.5	-0.019383		35.38	0.009369		35.42	-0.017241		35.48	0.016308		35.49	-0.029474		34.37	0.005591		35.49	0.015422		35.38	0.027514		35.37	-0.010581		36.19	0.006167		35.37	0.051248		0.012605		35.49	0.046801		35.68	0.000486		35.39	0.041225
	35.58	-0.001513		0.023223		35.6	-0.019576		35.48	0.009176		35.52	-0.014447		35.58	0.019102		35.59	-0.028305		34.47	0.00676		35.6	0.013614		35.49	0.025706		35.47	-0.01124		36.29	0.005508		35.48	0.049677		0.011034		35.59	0.046624		35.78	0.000309		35.49	0.040235
	35.68	-0.003858		0.020878		35.71	-0.020116		35.59	0.008636		35.62	-0.012915		35.68	0.020634		35.69	-0.02901		34.57	0.006055		35.7	0.012157		35.59	0.024249		35.57	-0.012441		36.39	0.004307		35.58	0.047478		0.008835		35.7	0.045063		35.89	-0.001252		35.6	0.039729
	35.79	-0.00592		0.018816		35.81	-0.021681		35.69	0.007071		35.73	-0.011338		35.79	0.022211		35.8	-0.027544		34.68	0.007521		35.8	0.010232		35.69	0.022324		35.67	-0.014538		36.49	0.00221		35.69	0.045977		0.007334		35.8	0.045643		35.99	-0.000672		35.7	0.039865
	35.89	-0.0087		0.016036		35.91	-0.021708		35.79	0.007044		35.83	-0.009636		35.89	0.023913		35.9	-0.028109		34.78	0.006956		35.9	0.007496		35.79	0.019588		35.78	-0.015551		36.6	0.001197		35.79	0.043911		0.005268		35.9	0.046577		36.09	0.000262		35.8	0.039244
	35.99	-0.011379		0.013357		36.01	-0.022613		35.89	0.006139		35.93	-0.00901		35.99	0.024539		35.99	-0.028134		34.87	0.006931		36	0.00526		35.89	0.017352		35.88	-0.016382		36.7	0.000366		35.89	0.04422		0.005577		36	0.046202		36.19	-0.000113		35.9	0.039585
	36.09	-0.0131		0.011636		36.11	-0.02326		35.99	0.005492		36.03	-0.007251		36.09	0.026298		36.1	-0.02813		34.98	0.006935		36.1	0.00341		35.99	0.015502		35.98	-0.017354		36.8	-0.000606		35.99	0.043175		0.004532		36.1	0.046525		36.29	0.00021		36	0.03919
	36.19	-0.014589		0.010147		36.21	-0.023562		36.09	0.00519		36.13	-0.006348		36.19	0.027201		36.2	-0.028516		35.08	0.006549		36.2	0.001898		36.09	0.01399		36.08	-0.017818		36.9	-0.00107		36.09	0.042359		0.003716		36.2	0.046352		36.39	3.7e-05		36.1	0.039266
	36.29	-0.016407		0.008329		36.31	-0.02389		36.19	0.004862		36.23	-0.005933		36.29	0.027616		36.3	-0.029024		35.18	0.006041		36.3	0.000595		36.19	0.012687		36.18	-0.018334		37	-0.001586		36.19	0.0417		0.003057		36.3	0.046327		36.49	1.2e-05		36.21	0.039148
	36.39	-0.017493		0.007243		36.41	-0.024478		36.29	0.004274		36.33	-0.005167		36.39	0.028382		36.4	-0.029778		35.28	0.005287		36.41	-0.000702		36.3	0.01139		36.28	-0.019186		37.1	-0.002438		36.29	0.041617		0.002974		36.4	0.046214		36.59	-0.000101		36.3	0.038832
	36.49	-0.018283		0.006453		36.52	-0.024535		36.4	0.004217		36.43	-0.005266		36.49	0.028283		36.5	-0.030406		35.38	0.004659		36.51	-0.001531		36.4	0.010561		36.38	-0.019532		37.2	-0.002784		36.39	0.041041		0.002398		36.5	0.046422		36.69	0.000107		36.41	0.038637
	36.59	-0.019204		0.005532		36.61	-0.024695		36.49	0.004057		36.53	-0.006693		36.59	0.026856		36.6	-0.031074		35.48	0.003991		36.61	-0.002593		36.5	0.009499		36.48	-0.019916		37.3	-0.003168		36.49	0.039944		0.001301		36.6	0.04564		36.79	-0.000675		36.5	0.038326
	36.69	-0.020263		0.004473		36.72	-0.024941		36.6	0.003811		36.63	-0.008376		36.69	0.025173		36.7	-0.031771		35.58	0.003294		36.71	-0.003216		36.6	0.008876		36.58	-0.020104		37.4	-0.003356		36.59	0.039711		0.001068		36.7	0.045354		36.89	-0.000961		36.61	0.038242
	36.79	-0.020547		0.004189		36.82	-0.025164		36.7	0.003588		36.73	-0.010094		36.79	0.023455		36.8	-0.03254		35.68	0.002525		36.81	-0.003555		36.7	0.008537		36.68	-0.020613		37.5	-0.003865		36.69	0.038863		0.00022		36.8	0.045618		36.99	-0.000697		36.71	0.037917
	36.89	-0.021381		0.003355		36.91	-0.025206		36.79	0.003546		36.83	-0.012122		36.89	0.021427		36.9	-0.033153		35.78	0.001912		36.91	-0.004229		36.8	0.007863		36.78	-0.020622		37.6	-0.003874		36.79	0.038411		-0.000232		36.9	0.044764		37.09	-0.001551		36.81	0.038011
	36.99	-0.021764		0.002972		37.02	-0.025391		36.9	0.003361		36.93	-0.014168		36.99	0.019381		37	-0.033693		35.88	0.001372		37.01	-0.004743		36.9	0.007349		36.88	-0.021114		37.7	-0.004366		36.89	0.038039		-0.000604		37	0.04473		37.19	-0.001585		36.91	0.037871
	37.09	-0.02233		0.002406		37.12	-0.0253		37	0.003452		37.04	-0.01629		37.1	0.017259		37.1	-0.034135		35.98	0.00093		37.11	-0.005051		37	0.007041		36.98	-0.021258		37.8	-0.00451		36.99	0.037218		-0.001425		37.1	0.04442		37.29	-0.001895		37.01	0.037532
	37.19	-0.022603		0.002133		37.22	-0.025205		37.1	0.003547		37.14	-0.017966		37.2	0.015583		37.2	-0.034457		36.08	0.000608		37.21	-0.005375		37.1	0.006717		37.08	-0.021292		37.9	-0.004544		37.1	0.036877		-0.001766		37.2	0.044513		37.39	-0.001802		37.11	0.037342
	37.29	-0.023069		0.001667		37.32	-0.025162		37.2	0.00359		37.24	-0.019335		37.3	0.014214		37.3	-0.034913		36.18	0.000152		37.31	-0.005814		37.2	0.006278		37.18	-0.021494		38	-0.004746		37.2	0.03662		-0.002023		37.31	0.043991		37.5	-0.002324		37.21	0.037472
	37.39	-0.023343		0.001393		37.42	-0.025075		37.3	0.003677		37.34	-0.020868		37.4	0.012681		37.41	-0.035263		36.29	-0.000198		37.41	-0.006065		37.3	0.006027		37.28	-0.021925		38.1	-0.005177		37.3	0.03632		-0.002323		37.41	0.044139		37.6	-0.002176		37.31	0.037364
	37.49	-0.023579		0.001157		37.52	-0.025412		37.4	0.00334		37.44	-0.022129		37.5	0.01142		37.5	-0.035398		36.38	-0.000333		37.51	-0.006482		37.4	0.00561		37.38	-0.022115		38.2	-0.005367		37.4	0.035908		-0.002735		37.51	0.043843		37.7	-0.002472		37.41	0.037408
	37.59	-0.023825		0.000911		37.62	-0.025194		37.5	0.003558		37.54	-0.022986		37.6	0.010563		37.61	-0.035616		36.49	-0.000551		37.61	-0.006825		37.5	0.005267		37.48	-0.022025		38.3	-0.005277		37.49	0.035889		-0.002754		37.61	0.04348		37.8	-0.002835		37.51	0.037185
	37.7	-0.024118		0.000618		37.72	-0.025131		37.6	0.003621		37.64	-0.023849		37.7	0.0097		37.7	-0.035876		36.58	-0.000811		37.71	-0.007162		37.6	0.00493		37.59	-0.022352		38.41	-0.005604		37.6	0.035251		-0.003392		37.71	0.043389		37.9	-0.002926		37.61	0.037115
	37.79	-0.024394		0.000342		37.82	-0.025409		37.7	0.003343		37.74	-0.024305		37.8	0.009244		37.81	-0.035972		36.69	-0.000907		37.81	-0.007446		37.7	0.004646		37.69	-0.022585		38.51	-0.005837		37.7	0.035312		-0.003331		37.81	0.043494		38	-0.002821		37.71	0.037375
	37.9	-0.024746		-1e-05		37.92	-0.025462		37.8	0.00329		37.84	-0.025082		37.9	0.008467		37.91	-0.036217		36.79	-0.001152		37.91	-0.007826		37.8	0.004266		37.79	-0.022679		38.61	-0.005931		37.8	0.034991		-0.003652		37.91	0.043566		38.1	-0.002749		37.81	0.037321
	37.99	-0.02504		-0.000304		38.02	-0.025453		37.9	0.003299		37.94	-0.025535		38	0.008014		38.01	-0.036218		36.89	-0.001153		38.01	-0.008123		37.9	0.003969		37.89	-0.022949		38.71	-0.006201		37.9	0.035473		-0.00317		38.01	0.043619		38.2	-0.002696		37.91	0.037217
	38.1	-0.024305		0.000431		38.12	-0.024633		38	0.004119		38.04	-0.026292		38.1	0.007257		38.11	-0.036249		36.99	-0.001184		38.11	-0.00804		38	0.004052		37.99	-0.023157		38.81	-0.006409		38	0.035598		-0.003045		38.11	0.043844		38.3	-0.002471		38.01	0.037075
	38.2	-0.025486		-0.00075		38.23	-0.024831		38.11	0.003921		38.14	-0.025716		38.2	0.007833		38.21	-0.036828		37.09	-0.001763		38.22	-0.008953		38.11	0.003139		38.09	-0.022758		38.91	-0.00601		38.1	0.034384		-0.004259		38.21	0.044288		38.4	-0.002027		38.11	0.037201
	38.31	-0.026307		-0.001571		38.34	-0.025932		38.22	0.00282		38.24	-0.026645		38.3	0.006904		38.32	-0.037037		37.2	-0.001972		38.32	-0.008767		38.21	0.003325		38.19	-0.023234		39.01	-0.006486		38.2	0.035922		-0.002721		38.32	0.043725		38.51	-0.00259		38.22	0.037237
	38.41	-0.025643		-0.000907		38.44	-0.025557		38.32	0.003195		38.35	-0.027042		38.41	0.006507		38.42	-0.037832		37.3	-0.002767		38.42	-0.009461		38.31	0.002631		38.3	-0.023244		39.12	-0.006496		38.31	0.03509		-0.003553		38.42	0.043658		38.61	-0.002657		38.33	0.036776
	38.51	-0.025927		-0.001191		38.54	-0.025824		38.42	0.002928		38.45	-0.027664		38.51	0.005885		38.52	-0.037024		37.4	-0.001959		38.52	-0.009225		38.41	0.002867		38.4	-0.022806		39.22	-0.006058		38.41	0.03525		-0.003393		38.52	0.042932		38.71	-0.003383		38.43	0.037249
	38.61	-0.025963		-0.001227		38.64	-0.026442		38.52	0.00231		38.55	-0.028597		38.61	0.004952		38.62	-0.037126		37.5	-0.002061		38.62	-0.009531		38.51	0.002561		38.5	-0.024136		39.32	-0.007388		38.51	0.034066		-0.004577		38.62	0.043436		38.81	-0.002879		38.53	0.03758
	38.71	-0.025842		-0.001106		38.74	-0.026798		38.62	0.001954		38.65	-0.028917		38.71	0.004632		38.72	-0.037386		37.6	-0.002321		38.72	-0.009368		38.61	0.002724		38.6	-0.024306		39.42	-0.007558		38.61	0.033517		-0.005126		38.72	0.043562		38.91	-0.002753		38.63	0.037884
	38.81	-0.025845		-0.001109		38.84	-0.026757		38.72	0.001995		38.75	-0.029519		38.81	0.00403		38.82	-0.037591		37.7	-0.002526		38.82	-0.009484		38.71	0.002608		38.7	-0.024268		39.52	-0.00752		38.71	0.033543		-0.0051		38.82	0.043431		39.01	-0.002884		38.73	0.038455
	38.91	-0.02585		-0.001114		38.94	-0.02678		38.82	0.001972		38.85	-0.029779		38.91	0.00377		38.92	-0.037655		37.8	-0.00259		38.92	-0.009583		38.81	0.002509		38.8	-0.024556		39.62	-0.007808		38.81	0.033553		-0.00509		38.92	0.04347		39.11	-0.002845		38.83	0.038169
	39.01	-0.025461		-0.000725		39.04	-0.026748		38.92	0.002004		38.95	-0.030172		39.01	0.003377		39.02	-0.037858		37.9	-0.002793		39.03	-0.009382		38.92	0.00271		38.9	-0.024337		39.72	-0.007589		38.91	0.033827		-0.004816		39.02	0.043951		39.21	-0.002364		38.93	0.038794
	39.11	-0.025103		-0.000367		39.14	-0.02646		39.02	0.002292		39.06	-0.030278		39.12	0.003271		39.12	-0.038027		38	-0.002962		39.13	-0.009431		39.02	0.002661		39	-0.024358		39.82	-0.00761		39.01	0.03397		-0.004673		39.12	0.044558		39.31	-0.001757		39.03	0.039331
	39.21	-0.02512		-0.000384		39.24	-0.026662		39.12	0.00209		39.16	-0.030686		39.22	0.002863		39.22	-0.038104		38.1	-0.003039		39.23	-0.00931		39.12	0.002782		39.1	-0.024412		39.92	-0.007664		39.11	0.034355		-0.004288		39.22	0.04458		39.41	-0.001735		39.13	0.039749
	39.31	-0.024387		0.000349		39.34	-0.02692		39.22	0.001832		39.26	-0.030955		39.32	0.002594		39.33	-0.038206		38.21	-0.003141		39.33	-0.009032		39.22	0.00306		39.2	-0.024412		40.02	-0.007664		39.21	0.035166		-0.003477		39.32	0.045733		39.51	-0.000582		39.24	0.040281
	39.41	-0.024156		0.00058		39.44	-0.026698		39.32	0.002054		39.36	-0.031258		39.42	0.002291		39.43	-0.038298		38.31	-0.003233		39.43	-0.008813		39.32	0.003279		39.3	-0.024359		40.12	-0.007611		39.32	0.035933		-0.00271		39.42	0.046509		39.61	0.000194		39.33	0.040893
	39.51	-0.023663		0.001073		39.54	-0.026577		39.42	0.002175		39.46	-0.031445		39.52	0.002104		39.53	-0.038352		38.41	-0.003287		39.53	-0.008924		39.42	0.003168		39.4	-0.024036		40.22	-0.007288		39.41	0.036746		-0.001897		39.52	0.047156		39.71	0.000841		39.43	0.041715
	39.61	-0.023035		0.001701		39.64	-0.027095		39.52	0.001657		39.56	-0.031478		39.62	0.002071		39.63	-0.038418		38.51	-0.003353		39.63	-0.008525		39.52	0.003567		39.51	-0.023963		40.33	-0.007215		39.52	0.037983		-0.00066		39.63	0.048148		39.82	0.001833		39.54	0.042493
	39.71	-0.022176		0.00256		39.74	-0.026837		39.62	0.001915		39.66	-0.031719		39.72	0.00183		39.73	-0.038459		38.61	-0.003394		39.73	-0.008023		39.62	0.004069		39.61	-0.023459		40.43	-0.006711		39.62	0.039125		0.000482		39.73	0.048678		39.92	0.002363		39.64	0.043357
	39.81	-0.021326		0.00341		39.84	-0.026834		39.72	0.001918		39.76	-0.031734		39.82	0.001815		39.83	-0.038335		38.71	-0.00327		39.83	-0.007673		39.72	0.004419		39.71	-0.022993		40.53	-0.006245		39.72	0.0406		0.001957		39.83	0.049786		40.02	0.003471		39.74	0.044397
	39.91	-0.020225		0.004511		39.94	-0.026689		39.82	0.002063		39.86	-0.031932		39.92	0.001617		39.93	-0.03844		38.81	-0.003375		39.93	-0.007185		39.82	0.004907		39.81	-0.022492		40.63	-0.005744		39.82	0.042068		0.003425		39.93	0.051072		40.12	0.004757		39.84	0.045716
	40.02	-0.019243		0.005493		40.05	-0.026443		39.93	0.002309		39.96	-0.031603		40.02	0.001946		40.03	-0.038508		38.91	-0.003443		40.03	-0.006575		39.92	0.005517		39.91	-0.021819		40.73	-0.005071		39.92	0.043964		0.005321		40.03	0.052982		40.22	0.006667		39.94	0.046842
	40.11	-0.018493		0.006243		40.15	-0.026129		40.03	0.002623		40.06	-0.031695		40.12	0.001854		40.13	-0.038491		39.01	-0.003426		40.13	-0.005951		40.02	0.006141		40.01	-0.020936		40.83	-0.004188		40.02	0.045918		0.007275		40.13	0.053793		40.32	0.007478		40.04	0.048405
	40.22	-0.017087		0.007649		40.25	-0.026353		40.13	0.002399		40.16	-0.031649		40.22	0.0019		40.23	-0.038339		39.11	-0.003274		40.23	-0.005437		40.12	0.006655		40.11	-0.020308		40.93	-0.00356		40.12	0.048784		0.010141		40.23	0.05512		40.42	0.008805		40.14	0.050007
	40.32	-0.016015		0.008721		40.35	-0.02616		40.23	0.002592		40.26	-0.031729		40.32	0.00182		40.33	-0.038157		39.21	-0.003092		40.33	-0.00459		40.22	0.007502		40.21	-0.019391		41.03	-0.002643		40.22	0.051463		0.01282		40.33	0.05659		40.52	0.010275		40.24	0.05185
	40.42	-0.014926		0.00981		40.45	-0.026034		40.33	0.002718		40.36	-0.031735		40.42	0.001814		40.43	-0.037929		39.31	-0.002864		40.43	-0.00378		40.32	0.008312		40.31	-0.018322		41.13	-0.001574		40.32	0.054916		0.016273		40.43	0.057877		40.62	0.011562		40.34	0.053218
	40.52	-0.013396		0.01134		40.55	-0.025808		40.43	0.002944		40.46	-0.031859		40.52	0.00169		40.53	-0.038077		39.41	-0.003012		40.53	-0.002814		40.42	0.009278		40.41	-0.017314		41.23	-0.000566		40.42	0.058077		0.019434		40.53	0.059398		40.72	0.013083		40.44	0.054294
	40.62	-0.012532		0.012204		40.65	-0.025354		40.53	0.003398		40.56	-0.031751		40.62	0.001798		40.63	-0.037964		39.51	-0.002899		40.63	-0.001665		40.52	0.010427		40.51	-0.015753		41.33	0.000995		40.52	0.061631		0.022988		40.63	0.060517		40.82	0.014202		40.54	0.055029
	40.72	-0.011907		0.012829		40.75	-0.023627		40.63	0.005125		40.66	-0.031528		40.72	0.002021		40.73	-0.039026		39.61	-0.003961		40.73	0.000353		40.62	0.012445		40.61	-0.014374		41.43	0.002374		40.62	0.065151		0.026508		40.73	0.060249		40.92	0.013934		40.64	0.055642
	40.82	-0.011253		0.013483		40.85	-0.022385		40.73	0.006367		40.77	-0.031237		40.83	0.002312		40.84	-0.039728		39.72	-0.004663		40.84	0.001355		40.73	0.013447		40.71	-0.014509		41.53	0.002239		40.72	0.068552		0.029909		40.83	0.061482		41.02	0.015167		40.74	0.05466
	40.93	-0.009445		0.015291		40.96	-0.022244		40.84	0.006508		40.87	-0.030422		40.93	0.003127		40.94	-0.038361		39.82	-0.003296		40.95	0.002267		40.84	0.014359		40.82	-0.013418		41.64	0.00333		40.82	0.072517		0.033874		40.94	0.061423		41.13	0.015108		40.85	0.053668
	41.03	-0.0077		0.017036		41.06	-0.021917		40.94	0.006835		40.97	-0.029871		41.03	0.003678		41.04	-0.03889		39.92	-0.003825		41.05	0.004989		40.94	0.017081		40.92	-0.011255		41.74	0.005493		40.93	0.073818		0.035175		41.04	0.061606		41.23	0.015291		40.96	0.053702
	41.13	-0.00846		0.016276		41.16	-0.022952		41.04	0.0058		41.07	-0.029687		41.13	0.003862		41.14	-0.036809		40.02	-0.001744		41.15	0.006757		41.04	0.018849		41.02	-0.009794		41.84	0.006954		41.03	0.074355		0.035712		41.14	0.059832		41.33	0.013517		41.06	0.052432
	41.23	-0.006214		0.018522		41.26	-0.022394		41.14	0.006358		41.17	-0.029236		41.23	0.004313		41.24	-0.036516		40.12	-0.001451		41.25	0.008888		41.14	0.02098		41.12	-0.007256		41.94	0.009492		41.13	0.072706		0.034063		41.24	0.058987		41.43	0.012672		41.15	0.051037
	41.33	-0.004634		0.020102		41.36	-0.021068		41.24	0.007684		41.27	-0.028528		41.33	0.005021		41.34	-0.035993		40.22	-0.000928		41.35	0.011207		41.24	0.023299		41.22	-0.006336		42.04	0.010412		41.23	0.070801		0.032158		41.34	0.057899		41.53	0.011584		41.26	0.049471
	41.43	-0.002969		0.021767		41.46	-0.020617		41.34	0.008135		41.38	-0.027624		41.44	0.005925		41.44	-0.035353		40.32	-0.000288		41.45	0.013535		41.34	0.025627		41.32	-0.005813		42.14	0.010935		41.33	0.06869		0.030047		41.45	0.056641		41.64	0.010326		41.35	0.048115
	41.53	-0.001252		0.023484		41.56	-0.020064		41.44	0.008688		41.47	-0.026569		41.53	0.00698		41.55	-0.034843		40.43	0.000222		41.55	0.015954		41.44	0.028046		41.42	-0.00621		42.24	0.010538		41.43	0.0652		0.026557		41.55	0.056206		41.74	0.009891		41.46	0.046698
	41.63	0.000576		0.025312		41.67	-0.018577		41.55	0.010175		41.57	-0.02559		41.63	0.007959		41.65	-0.034242		40.53	0.000823		41.65	0.018184		41.54	0.030276		41.52	-0.006648		42.34	0.0101		41.53	0.061331		0.022688		41.65	0.055076		41.84	0.008761		41.56	0.045576
	41.73	0.001096		0.025832		41.77	-0.018381		41.65	0.010371		41.68	-0.024413		41.74	0.009136		41.75	-0.033529		40.63	0.001536		41.75	0.019777		41.64	0.031869		41.62	-0.007374		42.44	0.009374		41.63	0.058215		0.019572		41.75	0.054169		41.94	0.007854		41.66	0.04471
	41.83	0.003483		0.028219		41.87	-0.017794		41.75	0.010958		41.78	-0.023004		41.84	0.010545		41.85	-0.032732		40.73	0.002333		41.85	0.021084		41.74	0.033176		41.72	-0.008813		42.54	0.007935		41.73	0.054506		0.015863		41.85	0.053869		42.04	0.007554		41.76	0.043874
	41.93	0.003779		0.028515		41.97	-0.017317		41.85	0.011435		41.88	-0.021549		41.94	0.012		41.94	-0.031799		40.82	0.003266		41.95	0.021824		41.84	0.033916		41.82	-0.010098		42.64	0.00665		41.83	0.051646		0.013003		41.95	0.052601		42.14	0.006286		41.86	0.0435
	42.03	0.00213		0.026866		42.07	-0.017247		41.95	0.011505		41.98	-0.01988		42.04	0.013669		42.05	-0.03089		40.93	0.004175		42.05	0.021861		41.94	0.033953		41.92	-0.011526		42.74	0.005222		41.93	0.048905		0.010262		42.05	0.05263		42.24	0.006315		41.96	0.042948
	42.13	0.001809		0.026545		42.17	-0.017473		42.05	0.011279		42.08	-0.018015		42.14	0.015534		42.15	-0.030002		41.03	0.005063		42.15	0.021279		42.04	0.033371		42.02	-0.013341		42.84	0.003407		42.04	0.046609		0.007966		42.15	0.052415		42.34	0.0061		42.06	0.042487
	42.23	0.001174		0.02591		42.27	-0.017684		42.15	0.011068		42.18	-0.016159		42.24	0.01739		42.25	-0.029016		41.13	0.006049		42.26	0.020187		42.15	0.032279		42.12	-0.014955		42.94	0.001793		42.14	0.044847		0.006204		42.25	0.051943		42.44	0.005628		42.16	0.042189
	42.34	-0.000758		0.023978		42.37	-0.017993		42.25	0.010759		42.28	-0.014075		42.34	0.019474		42.35	-0.02824		41.23	0.006825		42.36	0.018547		42.25	0.030639		42.22	-0.0161		43.04	0.000648		42.23	0.043411		0.004768		42.35	0.05356		42.54	0.007245		42.26	0.041803
	42.44	-0.004154		0.020582		42.47	-0.01879		42.35	0.009962		42.38	-0.0119		42.44	0.021649		42.45	-0.027696		41.33	0.007369		42.46	0.016709		42.35	0.028801		42.32	-0.017549		43.14	-0.000801		42.34	0.042062		0.003419		42.45	0.050988		42.64	0.004673		42.36	0.04165
	42.54	-0.006144		0.018592		42.57	-0.019348		42.45	0.009404		42.48	-0.010099		42.54	0.02345		42.55	-0.027104		41.43	0.007961		42.56	0.01485		42.45	0.026942		42.42	-0.018721		43.24	-0.001973		42.44	0.041167		0.002524		42.55	0.044416		42.74	-0.001899		42.46	0.04136
	42.64	-0.008121		0.016615		42.67	-0.020147		42.55	0.008605		42.58	-0.008698		42.64	0.024851		42.65	-0.026571		41.53	0.008494		42.66	0.012579		42.55	0.024671		42.52	-0.019401		43.34	-0.002653		42.54	0.040099		0.001456		42.65	0.042751		42.84	-0.003564		42.56	0.041374
	42.74	-0.010825		0.013911		42.77	-0.020619		42.65	0.008133		42.68	-0.007647		42.74	0.025902		42.75	-0.02633		41.63	0.008735		42.76	0.010388		42.65	0.02248		42.62	-0.02041		43.44	-0.003662		42.64	0.04016		0.001517		42.75	0.042388		42.94	-0.003927		42.66	0.040845
	42.84	-0.01256		0.012176		42.87	-0.021085		42.75	0.007667		42.78	-0.007075		42.84	0.026474		42.85	-0.026429		41.73	0.008636		42.86	0.008423		42.75	0.020515		42.73	-0.021076		43.55	-0.004328		42.74	0.038856		0.000213		42.85	0.042374		43.04	-0.003941		42.76	0.040641
	42.94	-0.014356		0.01038		42.97	-0.021639		42.85	0.007113		42.88	-0.00684		42.94	0.026709		42.95	-0.026633		41.83	0.008432		42.96	0.006709		42.85	0.018801		42.83	-0.021229		43.65	-0.004481		42.84	0.038289		-0.000354		42.95	0.042404		43.14	-0.003911		42.87	0.040281
	43.04	-0.015792		0.008944		43.07	-0.022064		42.95	0.006688		42.98	-0.007069		43.04	0.02648		43.05	-0.027276		41.93	0.007789		43.06	0.004987		42.95	0.017079		42.93	-0.021948		43.75	-0.0052		42.94	0.037398		-0.001245		43.05	0.043198		43.24	-0.003117		42.96	0.039911
	43.14	-0.01694		0.007796		43.17	-0.022196		43.05	0.006556		43.08	-0.008033		43.14	0.025516		43.15	-0.027826		42.03	0.007239		43.16	0.003677		43.05	0.015769		43.03	-0.022167		43.85	-0.005419		43.04	0.036755		-0.001888		43.15	0.042401		43.34	-0.003914		43.06	0.039732
	43.24	-0.018205		0.006531		43.27	-0.022335		43.15	0.006417		43.19	-0.00928		43.25	0.024269		43.25	-0.028479		42.13	0.006586		43.26	0.002261		43.15	0.014353		43.13	-0.022396		43.95	-0.005648		43.14	0.03584		-0.002803		43.26	0.040797		43.45	-0.005518		43.17	0.039738
	43.34	-0.019059		0.005677		43.38	-0.022968		43.26	0.005784		43.28	-0.01176		43.34	0.021789		43.35	-0.030097		42.23	0.004968		43.36	0.000174		43.25	0.012266		43.23	-0.022721		44.05	-0.005973		43.24	0.035185		-0.003458		43.36	0.038573		43.55	-0.007742		43.26	0.039818
	43.44	-0.020015		0.004721		43.48	-0.022217		43.36	0.006535		43.4	-0.013753		43.46	0.019796		43.46	-0.02891		42.34	0.006155		43.47	-0.000926		43.36	0.011166		43.33	-0.023908		44.15	-0.00716		43.34	0.034785		-0.003858		43.46	0.03686		43.65	-0.009455		43.37	0.039988
	43.55	-0.019923		0.004813		43.58	-0.022735		43.46	0.006017		43.5	-0.015449		43.56	0.0181		43.56	-0.029098		42.44	0.005967		43.58	-0.001654		43.47	0.010438		43.43	-0.024094		44.25	-0.007346		43.45	0.034426		-0.004217		43.57	0.033845		43.76	-0.01247		43.48	0.040771
	43.65	-0.020968		0.003768		43.68	-0.023284		43.56	0.005468		43.61	-0.017177		43.67	0.016372		43.66	-0.030184		42.54	0.004881		43.68	-0.00339		43.57	0.008702		43.54	-0.024591		44.36	-0.007843		43.55	0.033396		-0.005247		43.67	0.032424		43.86	-0.013891		43.58	0.040983
	43.75	-0.021745		0.002991		43.78	-0.023374		43.66	0.005378		43.71	-0.017868		43.77	0.015681		43.76	-0.032222		42.64	0.002843		43.78	-0.003676		43.67	0.008416		43.64	-0.024536		44.46	-0.007788		43.65	0.034183		-0.00446		43.77	0.032271		43.96	-0.014044		43.68	0.039267
	43.85	-0.021462		0.003274		43.88	-0.023356		43.76	0.005396		43.81	-0.019412		43.87	0.014137		43.86	-0.032827		42.74	0.002238		43.88	-0.002537		43.77	0.009555		43.74	-0.023774		44.56	-0.007026		43.75	0.03502		-0.003623		43.87	0.03265		44.06	-0.013665		43.78	0.039342
	43.95	-0.022299		0.002437		43.99	-0.023356		43.87	0.005396		43.91	-0.020517		43.97	0.013032		43.96	-0.033436		42.84	0.001629		43.98	-0.003167		43.87	0.008925		43.84	-0.023892		44.66	-0.007144		43.86	0.03434		-0.004303		43.97	0.031973		44.16	-0.014342		43.88	0.039546
	44.05	-0.022872		0.001864		44.09	-0.023705		43.97	0.005047		44.01	-0.021651		44.07	0.011898		44.06	-0.033831		42.94	0.001234		44.08	-0.003442		43.97	0.00865		43.94	-0.02422		44.76	-0.007472		43.95	0.034408		-0.004235		44.07	0.031625		44.26	-0.01469		43.98	0.039786
	44.15	-0.0224		0.002336		44.18	-0.023928		44.06	0.004824		44.11	-0.022725		44.17	0.010824		44.16	-0.034217		43.04	0.000848		44.18	-0.003855		44.07	0.008237		44.04	-0.024482		44.86	-0.007734		44.06	0.03354		-0.005103		44.17	0.031298		44.36	-0.015017		44.08	0.040263
	44.25	-0.023402		0.001334		44.29	-0.023914		44.17	0.004838		44.21	-0.023663		44.27	0.009886		44.26	-0.034583		43.14	0.000482		44.28	-0.004235		44.17	0.007857		44.14	-0.024336		44.96	-0.007588		44.16	0.035094		-0.003549		44.27	0.029702		44.46	-0.016613		44.18	0.040361
	44.35	-0.023549		0.001187		44.38	-0.024236		44.26	0.004516		44.31	-0.024294		44.37	0.009255		44.37	-0.035034		43.25	3.1e-05		44.38	-0.004637		44.27	0.007455		44.24	-0.024845		45.06	-0.008097		44.26	0.035167		-0.003476		44.37	0.028891		44.56	-0.017424		44.28	0.040684
	44.45	-0.023491		0.001245		44.49	-0.02443		44.37	0.004322		44.41	-0.025036		44.47	0.008513		44.47	-0.035386		43.35	-0.000321		44.48	-0.004814		44.37	0.007278		44.34	-0.025134		45.16	-0.008386		44.36	0.034849		-0.003794		44.47	0.024011		44.66	-0.022304		44.38	0.041235
	44.55	-0.023788		0.000948		44.59	-0.02483		44.47	0.003922		44.51	-0.025526		44.57	0.008023		44.57	-0.035674		43.45	-0.000609		44.58	-0.005119		44.47	0.006973		44.44	-0.025012		45.26	-0.008264		44.46	0.035267		-0.003376		44.57	0.023664		44.76	-0.022651		44.48	0.041933
	44.65	-0.023784		0.000952		44.69	-0.024918		44.57	0.003834		44.61	-0.025996		44.67	0.007553		44.67	-0.035897		43.55	-0.000832		44.68	-0.005219		44.57	0.006873		44.54	-0.025151		45.36	-0.008403		44.56	0.035743		-0.0029		44.67	0.025203		44.86	-0.021112		44.58	0.04242
	44.75	-0.023588		0.001148		44.79	-0.025108		44.67	0.003644		44.71	-0.026613		44.77	0.006936		44.77	-0.036066		43.65	-0.001001		44.78	-0.005084		44.67	0.007008		44.64	-0.02515		45.46	-0.008402		44.66	0.036419		-0.002224		44.77	0.025502		44.96	-0.020813		44.68	0.043332
	44.85	-0.023631		0.001105		44.89	-0.025033		44.77	0.003719		44.81	-0.02682		44.87	0.006729		44.87	-0.03644		43.75	-0.001375		44.88	-0.00515		44.77	0.006942		44.74	-0.024908		45.56	-0.00816		44.76	0.037877		-0.000766		44.88	0.026034		45.07	-0.020281		44.78	0.044328
	44.96	-0.023623		0.001113		44.99	-0.025838		44.87	0.002914		44.91	-0.027218		44.97	0.006331		44.97	-0.03658		43.85	-0.001515		44.98	-0.00517		44.87	0.006922		44.84	-0.025139		45.66	-0.008391		44.86	0.038303		-0.00034		44.98	0.02683		45.17	-0.019485		44.88	0.045026
	45.06	-0.022929		0.001807		45.09	-0.025944		44.97	0.002808		45.01	-0.027847		45.07	0.005702		45.07	-0.036649		43.95	-0.001584		45.08	-0.004908		44.97	0.007184		44.95	-0.024924		45.77	-0.008176		44.96	0.039597		0.000954		45.07	0.028009		45.26	-0.018306		44.99	0.046324
	45.16	-0.022203		0.002533		45.19	-0.025489		45.07	0.003263		45.11	-0.027957		45.17	0.005592		45.17	-0.036732		44.05	-0.001667		45.19	-0.004838		45.08	0.007254		45.05	-0.024479		45.87	-0.007731		45.06	0.041011		0.002368		45.18	0.029414		45.37	-0.016901		45.09	0.047612
	45.26	-0.02232		0.002416		45.29	-0.025949		45.17	0.002803		45.21	-0.028045		45.27	0.005504		45.27	-0.0369		44.15	-0.001835		45.29	-0.004531		45.18	0.007561		45.15	-0.024334		45.97	-0.007586		45.16	0.043111		0.004468		45.28	0.031026		45.47	-0.015289		45.19	0.049174
	45.36	-0.02118		0.003556		45.39	-0.026198		45.27	0.002554		45.31	-0.028402		45.37	0.005147		45.37	-0.036997		44.25	-0.001932		45.39	-0.004089		45.28	0.008003		45.25	-0.024191		46.07	-0.007443		45.26	0.04492		0.006277		45.38	0.033597		45.57	-0.012718		45.29	0.050479
	45.46	-0.020735		0.004001		45.49	-0.026036		45.37	0.002716		45.41	-0.028429		45.47	0.00512		45.47	-0.037044		44.35	-0.001979		45.49	-0.003708		45.38	0.008384		45.35	-0.023021		46.17	-0.006273		45.36	0.046781		0.008138		45.48	0.035111		45.67	-0.011204		45.39	0.052204
	45.56	-0.019896		0.00484		45.59	-0.025784		45.47	0.002968		45.51	-0.028915		45.57	0.004634		45.57	-0.037091		44.45	-0.002026		45.59	-0.003111		45.48	0.008981		45.45	-0.022794		46.27	-0.006046		45.46	0.050221		0.011578		45.58	0.037671		45.77	-0.008644		45.49	0.053757
	45.66	-0.018563		0.006173		45.69	-0.02591		45.57	0.002842		45.61	-0.028954		45.67	0.004595		45.67	-0.037165		44.55	-0.0021		45.69	-0.002377		45.58	0.009715		45.55	-0.021885		46.37	-0.005137		45.56	0.052531		0.013888		45.68	0.039396		45.87	-0.006919		45.59	0.055445
	45.76	-0.017409		0.007327		45.79	-0.025606		45.67	0.003146		45.71	-0.029052		45.77	0.004497		45.77	-0.037029		44.65	-0.001964		45.79	-0.001578		45.68	0.010514		45.65	-0.020441		46.47	-0.003693		45.66	0.055715		0.017072		45.78	0.040559		45.97	-0.005756		45.69	0.056759
	45.86	-0.01633		0.008406		45.89	-0.026449		45.77	0.002303		45.82	-0.028866		45.88	0.004683		45.87	-0.036966		44.75	-0.001901		45.89	-0.000721		45.78	0.011371		45.75	-0.019611		46.57	-0.002863		45.76	0.058823		0.02018		45.88	0.041314		46.07	-0.005001		45.79	0.057942
	45.96	-0.015039		0.009697		45.99	-0.025744		45.87	0.003008		45.92	-0.028897		45.98	0.004652		45.98	-0.036763		44.86	-0.001698		45.99	9.2e-05		45.88	0.012184		45.85	-0.018228		46.67	-0.00148		45.87	0.06238		0.023737		45.99	0.042399		46.18	-0.003916		45.89	0.059178
	46.06	-0.013949		0.010787		46.1	-0.025319		45.98	0.003433		46.02	-0.028789		46.08	0.00476		46.09	-0.03685		44.97	-0.001785		46.11	0.001089		46	0.013181		45.95	-0.016447		46.77	0.000301		45.97	0.065387		0.026744		46.1	0.042375		46.29	-0.00394		46	0.060094
	46.17	-0.011814		0.012922		46.2	-0.025222		46.08	0.00353		46.13	-0.028909		46.19	0.00464		46.19	-0.036424		45.07	-0.001359		46.21	0.003231		46.1	0.015323		46.06	-0.01483		46.88	0.001918		46.07	0.068684		0.030041		46.2	0.041793		46.39	-0.004522		46.1	0.061668
	46.27	-0.011442		0.013294		46.3	-0.024098		46.18	0.004654		46.23	-0.028672		46.29	0.004877		46.29	-0.036188		45.17	-0.001123		46.31	0.003866		46.2	0.015958		46.16	-0.012911		46.98	0.003837		46.18	0.072031		0.033388		46.3	0.042271		46.49	-0.004044		46.2	0.060546
	46.38	-0.010537		0.014199		46.4	-0.02359		46.28	0.005162		46.33	-0.028124		46.39	0.005425		46.39	-0.035916		45.27	-0.000851		46.41	0.005558		46.3	0.01765		46.26	-0.01125		47.08	0.005498		46.28	0.073678		0.035035		46.4	0.04143		46.59	-0.004885		46.3	0.057646
	46.48	-0.009497		0.015239		46.5	-0.023169		46.38	0.005583		46.43	-0.027709		46.49	0.00584		46.49	-0.03554		45.37	-0.000475		46.51	0.007484		46.4	0.019576		46.36	-0.010251		47.18	0.006497		46.38	0.07449		0.035847		46.5	0.040443		46.69	-0.005872		46.4	0.056454
	46.57	-0.008815		0.015921		46.6	-0.022877		46.48	0.005875		46.53	-0.027491		46.59	0.006058		46.59	-0.035297		45.47	-0.000232		46.61	0.009524		46.5	0.021616		46.46	-0.008651		47.28	0.008097		46.48	0.075336		0.036693		46.6	0.039341		46.79	-0.006974		46.5	0.054768
	46.68	-0.006831		0.017905		46.7	-0.021999		46.58	0.006753		46.63	-0.026943		46.69	0.006606		46.69	-0.034758		45.57	0.000307		46.71	0.01181		46.6	0.023902		46.56	-0.007538		47.38	0.00921		46.58	0.074055		0.035412		46.7	0.037945		46.89	-0.00837		46.61	0.053426
	46.78	-0.005765		0.018971		46.8	-0.02104		46.68	0.007712		46.73	-0.025876		46.79	0.007673		46.79	-0.034323		45.67	0.000742		46.81	0.014126		46.7	0.026218		46.66	-0.006311		47.48	0.010437		46.68	0.072981		0.034338		46.8	0.035753		46.99	-0.010562		46.71	0.052285
	46.88	-0.004664		0.020072		46.9	-0.020555		46.78	0.008197		46.83	-0.024905		46.89	0.008644		46.89	-0.033662		45.77	0.001403		46.91	0.016785		46.8	0.028877		46.76	-0.005887		47.58	0.010861		46.78	0.070577		0.031934		46.9	0.034269		47.09	-0.012046		46.81	0.050937
	46.98	-0.002436		0.0223		47.01	-0.019472		46.89	0.00928		46.93	-0.024127		46.99	0.009422		46.99	-0.032678		45.87	0.002387		47.01	0.019236		46.9	0.031328		46.86	-0.006171		47.68	0.010577		46.88	0.068186		0.029543		47	0.033189		47.19	-0.013126		46.91	0.049681
	47.08	-0.001564		0.023172		47.11	-0.018535		46.99	0.010217		47.03	-0.02261		47.09	0.010939		47.09	-0.031914		45.97	0.003151		47.11	0.02126		47	0.033352		46.96	-0.006247		47.78	0.010501		46.98	0.064322		0.025679		47.1	0.031627		47.29	-0.014688		47.01	0.048518
	47.18	-0.000208		0.024528		47.2	-0.01829		47.08	0.010462		47.13	-0.021267		47.19	0.012282		47.19	-0.031276		46.07	0.003789		47.21	0.023274		47.1	0.035366		47.06	-0.006916		47.88	0.009832		47.08	0.061911		0.023268		47.2	0.030612		47.39	-0.015703		47.11	0.047744
	47.28	0.001038		0.025774		47.31	-0.017294		47.19	0.011458		47.24	-0.019736		47.3	0.013813		47.29	-0.03027		46.17	0.004795		47.31	0.025003		47.2	0.037095		47.17	-0.007784		47.99	0.008964		47.19	0.058599		0.019956		47.3	0.030167		47.49	-0.016148		47.21	0.047026
	47.38	0.001596		0.026332		47.41	-0.016879		47.29	0.011873		47.34	-0.017774		47.4	0.015775		47.4	-0.029177		46.28	0.005888		47.41	0.025927		47.3	0.038019		47.27	-0.008886		48.09	0.007862		47.29	0.055125		0.016482		47.4	0.029389		47.59	-0.016926		47.31	0.046735
	47.48	0.001302		0.026038		47.51	-0.016719		47.39	0.012033		47.44	-0.015922		47.5	0.017627		47.49	-0.028103		46.37	0.006962		47.51	0.026273		47.4	0.038365		47.37	-0.010655		48.19	0.006093		47.39	0.052625		0.013982		47.5	0.029326		47.69	-0.016989		47.41	0.045849
	47.58	0.001116		0.025852		47.61	-0.016471		47.49	0.012281		47.54	-0.013952		47.6	0.019597		47.6	-0.026972		46.48	0.008093		47.61	0.02623		47.5	0.038322		47.47	-0.012274		48.29	0.004474		47.49	0.050655		0.012012		47.6	0.028682		47.79	-0.017633		47.51	0.045615
	47.68	-3e-05		0.024706		47.71	-0.016588		47.59	0.012164		47.64	-0.011976		47.7	0.021573		47.69	-0.026173		46.57	0.008892		47.71	0.0253		47.6	0.037392		47.57	-0.013648		48.39	0.0031		47.59	0.048065		0.009422		47.71	0.028204		47.9	-0.018111		47.61	0.045186
	47.78	-0.001628		0.023108		47.81	-0.017234		47.69	0.011518		47.74	-0.00998		47.8	0.023569		47.8	-0.025568		46.68	0.009497		47.81	0.024055		47.7	0.036147		47.67	-0.015279		48.49	0.001469		47.69	0.04625		0.007607		47.81	0.027939		48	-0.018376		47.71	0.044727
	47.88	-0.003079		0.021657		47.91	-0.017617		47.79	0.011135		47.84	-0.008326		47.9	0.025223		47.9	-0.024998		46.78	0.010067		47.91	0.022311		47.8	0.034403		47.77	-0.016137		48.59	0.000611		47.79	0.044977		0.006334		47.91	0.027428		48.1	-0.018887		47.81	0.044512
	47.98	-0.00504		0.019696		48.01	-0.018394		47.89	0.010358		47.94	-0.006691		48	0.026858		48	-0.024352		46.88	0.010713		48.02	0.020127		47.91	0.032219		47.87	-0.017082		48.69	-0.000334		47.89	0.0444		0.005757		48.01	0.027191		48.2	-0.019124		47.91	0.044173
	48.08	-0.007418		0.017318		48.11	-0.018995		47.99	0.009757		48.04	-0.005343		48.1	0.028206		48.1	-0.02411		46.98	0.010955		48.12	0.018042		48.01	0.030134		47.97	-0.018134		48.79	-0.001386		47.99	0.042675		0.004032		48.11	0.02703		48.3	-0.019285		48.01	0.044282
	48.18	-0.00946		0.015276		48.21	-0.019553		48.09	0.009199		48.14	-0.00503		48.2	0.028519		48.2	-0.024046		47.08	0.011019		48.22	0.016195		48.11	0.028287		48.07	-0.018516		48.89	-0.001768		48.09	0.042082		0.003439		48.21	0.027242		48.4	-0.019073		48.11	0.044018
	48.28	-0.011562		0.013174		48.31	-0.020192		48.19	0.00856		48.24	-0.004835		48.3	0.028714		48.3	-0.024271		47.18	0.010794		48.32	0.014187		48.21	0.026279		48.17	-0.018798		48.99	-0.00205		48.19	0.041423		0.00278		48.31	0.02648		48.5	-0.019835		48.21	0.044074
	48.38	-0.01349		0.011246		48.41	-0.021242		48.29	0.00751		48.34	-0.004959		48.4	0.02859		48.4	-0.024737		47.28	0.010328		48.42	0.012351		48.31	0.024443		48.27	-0.019838		49.09	-0.00309		48.29	0.040555		0.001912		48.41	0.026432		48.6	-0.019883		48.31	0.04439
	48.49	-0.014901		0.009835		48.51	-0.022275		48.39	0.006477		48.44	-0.00555		48.5	0.027999		48.5	-0.025351		47.38	0.009714		48.52	0.010866		48.41	0.022958		48.37	-0.020206		49.19	-0.003458		48.39	0.040009		0.001366		48.51	0.02835		48.7	-0.017965		48.41	0.044368
	48.59	-0.016393		0.008343		48.62	-0.022344		48.5	0.006408		48.54	-0.00658		48.6	0.026969		48.6	-0.025874		47.48	0.009191		48.62	0.008945		48.51	0.021037		48.47	-0.020711		49.29	-0.003963		48.49	0.039958		0.001315		48.62	0.027621		48.81	-0.018694		48.51	0.044447
	48.69	-0.017824		0.006912		48.73	-0.022105		48.61	0.006647		48.65	-0.008135		48.71	0.025414		48.71	-0.027454		47.59	0.007611		48.73	0.008312		48.62	0.020404		48.57	-0.022812		49.39	-0.006064		48.6	0.039762		0.001119		48.72	0.02655		48.91	-0.019765		48.63	0.045028
	48.79	-0.018241		0.006495		48.83	-0.022241		48.71	0.006511		48.76	-0.010895		48.82	0.022654		48.81	-0.028502		47.69	0.006563		48.83	0.006794		48.72	0.018886		48.68	-0.023373		49.5	-0.006625		48.7	0.040008		0.001365		48.83	0.027477		49.02	-0.018838		48.73	0.046756
	48.89	-0.019222		0.005514		48.93	-0.022861		48.81	0.005891		48.86	-0.011116		48.92	0.022433		48.91	-0.027907		47.79	0.007158		48.93	0.005521		48.82	0.017613		48.78	-0.023665		49.6	-0.006917		48.8	0.040936		0.002293		48.93	0.028993		49.12	-0.017322		48.83	0.046858
	48.99	-0.020022		0.004714		49.03	-0.02295		48.91	0.005802		48.96	-0.013066		49.02	0.020483		49.01	-0.028703		47.89	0.006362		49.03	0.004697		48.92	0.016789		48.88	-0.023448		49.7	-0.0067		48.9	0.040384		0.001741		49.03	0.030294		49.22	-0.016021		48.93	0.047268
	49.1	-0.02048		0.004256		49.13	-0.023638		49.01	0.005114		49.06	-0.014609		49.12	0.01894		49.11	-0.029381		47.99	0.005684		49.13	0.003916		49.02	0.016008		48.98	-0.02082		49.8	-0.004072		49	0.040475		0.001832		49.13	0.031239		49.32	-0.015076		49.03	0.047974
	49.19	-0.020848		0.003888		49.23	-0.02379		49.11	0.004962		49.16	-0.016036		49.22	0.017513		49.21	-0.030013		48.09	0.005052		49.23	0.003409		49.12	0.015501		49.08	-0.020363		49.9	-0.003615		49.1	0.040838		0.002195		49.23	0.031287		49.42	-0.015028		49.13	0.049194
	49.3	-0.020965		0.003771		49.33	-0.023941		49.21	0.004811		49.26	-0.017348		49.32	0.016201		49.31	-0.03054		48.19	0.004525		49.33	0.002783		49.22	0.014875		49.18	-0.020137		50	-0.003389		49.2	0.041314		0.002671		49.33	0.032619		49.52	-0.013696		49.23	0.049948
	49.39	-0.021276		0.00346		49.43	-0.024003		49.31	0.004749		49.36	-0.018363		49.42	0.015186		49.41	-0.030896		48.29	0.004169		49.43	0.002364		49.32	0.014456		49.29	-0.019989		50.11	-0.003241		49.3	0.042242		0.003599		49.43	0.034345		49.62	-0.01197		49.33	0.050624
	49.5	-0.021253		0.003483		49.53	-0.024232		49.41	0.00452		49.46	-0.019436		49.52	0.014113		49.51	-0.031359		48.39	0.003706		49.53	0.002124		49.42	0.014216		49.38	-0.019905		50.2	-0.003157		49.4	0.043422		0.004779		49.53	0.034897		49.72	-0.011418		49.43	0.052601
	49.6	-0.020931		0.003805		49.63	-0.024017		49.51	0.004735		49.56	-0.020112		49.62	0.013437		49.61	-0.031746		48.49	0.003319		49.63	0.00209		49.52	0.014182		49.49	-0.019261		50.31	-0.002513		49.5	0.0453		0.006657		49.63	0.034607		49.82	-0.011708		49.53	0.054444
	49.7	-0.021344		0.003392		49.73	-0.024716		49.61	0.004036		49.67	-0.021017		49.73	0.012532		49.71	-0.032175		48.59	0.00289		49.73	0.002155		49.62	0.014247		49.59	-0.018845		50.41	-0.002097		49.6	0.046873		0.00823		49.73	0.035433		49.92	-0.010882		49.63	0.056573
	49.8	-0.020798		0.003938		49.83	-0.025008		49.71	0.003744		49.77	-0.022081		49.83	0.011468		49.81	-0.032382		48.69	0.002683		49.83	0.002199		49.72	0.014291		49.69	-0.018322		50.51	-0.001574		49.71	0.048796		0.010153		49.83	0.036567		50.02	-0.009748		49.74	0.058502
	49.9	-0.020161		0.004575		49.93	-0.024426		49.81	0.004326		49.87	-0.022362		49.93	0.011187		49.91	-0.032736		48.79	0.002329		49.94	0.002287		49.83	0.014379		49.79	-0.017726		50.61	-0.000978		49.81	0.051706		0.013063		49.93	0.037965		50.12	-0.00835		49.84	0.060591
	50	-0.020278		0.004458		50.03	-0.025751		49.91	0.003001		49.97	-0.022502		50.03	0.011047		50.02	-0.032984		48.9	0.002081		50.03	0.002484		49.92	0.014576		49.89	-0.01722		50.71	-0.000472		49.91	0.053848		0.015205		50.03	0.0394		50.22	-0.006915		49.94	0.062494
	50.1	-0.019108		0.005628		50.13	-0.025777		50.01	0.002975		50.07	-0.022924		50.13	0.010625		50.12	-0.03318		49	0.001885		50.13	0.003102		50.02	0.015194		49.99	-0.016588		50.81	0.00016		50	0.056857		0.018214		50.13	0.039985		50.32	-0.00633		50.04	0.063296
	50.2	-0.018111		0.006625		50.23	-0.024975		50.11	0.003777		50.17	-0.023224		50.23	0.010325		50.22	-0.033018		49.1	0.002047		50.24	0.003707		50.13	0.015799		50.09	-0.015464		50.91	0.001284		50.1	0.060094		0.021451		50.23	0.042051		50.42	-0.004264		50.14	0.064776
	50.3	-0.017532		0.007204		50.33	-0.025082		50.21	0.00367		50.27	-0.023633		50.33	0.009916		50.32	-0.032974		49.2	0.002091		50.34	0.00447		50.23	0.016562		50.19	-0.014398		51.01	0.00235		50.21	0.062979		0.024336		50.33	0.044809		50.52	-0.001506		50.24	0.064851
	50.4	-0.016033		0.008703		50.43	-0.025494		50.31	0.003258		50.37	-0.02397		50.43	0.009579		50.42	-0.033086		49.3	0.001979		50.43	0.005656		50.32	0.017748		50.29	-0.013105		51.11	0.003643		50.31	0.066261		0.027618		50.44	0.049503		50.63	0.003188		50.34	0.064687
	50.5	-0.015081		0.009655		50.53	-0.025499		50.41	0.003253		50.47	-0.02377		50.53	0.009779		50.52	-0.033016		49.4	0.002049		50.54	0.006589		50.43	0.018681		50.39	-0.011667		51.21	0.005081		50.41	0.069411		0.030768		50.54	0.051055		50.73	0.00474		50.44	0.064523
	50.6	-0.014129		0.010607		50.64	-0.025387		50.52	0.003365		50.57	-0.023427		50.63	0.010122		50.62	-0.033097		49.5	0.001968		50.64	0.00777		50.53	0.019862		50.49	-0.010186		51.31	0.006562		50.51	0.071628		0.032985		50.64	0.050226		50.83	0.003911		50.54	0.063846
	50.7	-0.01276		0.011976		50.73	-0.0252		50.61	0.003552		50.67	-0.023419		50.73	0.01013		50.72	-0.032922		49.6	0.002143		50.74	0.009338		50.63	0.02143		50.59	-0.008631		51.41	0.008117		50.61	0.073474		0.034831		50.74	0.056405		50.93	0.01009		50.64	0.062987
	50.8	-0.011169		0.013567		50.84	-0.024706		50.72	0.004046		50.77	-0.023192		50.83	0.010357		50.82	-0.032507		49.7	0.002558		50.84	0.010881		50.73	0.022973		50.69	-0.0073		51.51	0.009448		50.71	0.074531		0.035888		50.84	0.053628		51.03	0.007313		50.74	0.061972
	50.9	-0.009828		0.014908		50.94	-0.023994		50.82	0.004758		50.87	-0.022488		50.93	0.011061		50.92	-0.032237		49.8	0.002828		50.94	0.01268		50.83	0.024772		50.79	-0.00589		51.61	0.010858		50.81	0.075049		0.036406		50.94	0.061623		51.13	0.015308		50.84	0.060698
	51	-0.008702		0.016034		51.04	-0.023788		50.92	0.004964		50.97	-0.02206		51.03	0.011489		51.02	-0.031919		49.9	0.003146		51.04	0.014917		50.93	0.027009		50.9	-0.004784		51.72	0.011964		50.91	0.074175		0.035532		51.04	0.030306		51.23	-0.016009		50.94	0.059435
	51.11	-0.006944		0.017792		51.14	-0.022723		51.02	0.006029		51.07	-0.021502		51.13	0.012047		51.12	-0.031834		50	0.003231		51.14	0.016015		51.03	0.028107		50.99	-0.003967		51.81	0.012781		51.01	0.073392		0.034749		51.14	0.027449		51.33	-0.018866		51.04	0.058699
	51.21	-0.006019		0.018717		51.24	-0.022984		51.12	0.005768		51.17	-0.020547		51.23	0.013002		51.23	-0.03047		50.11	0.004595		51.25	0.017941		51.14	0.030033		51.1	-0.004082		51.92	0.012666		51.11	0.07101		0.032367		51.24	0.021741		51.43	-0.024574		51.14	0.057704
	51.31	-0.003625		0.021111		51.34	-0.021805		51.22	0.006947		51.28	-0.019178		51.34	0.014371		51.33	-0.029473		50.21	0.005592		51.35	0.020827		51.24	0.032919		51.2	-0.003856		52.02	0.012892		51.22	0.069161		0.030518		51.35	0.023016		51.54	-0.023299		51.24	0.056667
	51.41	-0.002053		0.022683		51.44	-0.019871		51.32	0.008881		51.38	-0.017264		51.44	0.016285		51.43	-0.028622		50.31	0.006443		51.45	0.022908		51.34	0.035		51.3	-0.003629		52.12	0.013119		51.32	0.06705		0.028407		51.45	0.022827		51.64	-0.023488		51.36	0.055481
	51.52	-0.000892		0.023844		51.54	-0.020162		51.42	0.00859		51.48	-0.017126		51.54	0.016423		51.53	-0.02841		50.41	0.006655		51.55	0.024946		51.44	0.037038		51.4	-0.002374		52.22	0.014374		51.42	0.063736		0.025093		51.55	0.02172		51.74	-0.024595		51.46	0.055133
	51.62	0.000284		0.02502		51.64	-0.019188		51.52	0.009564		51.58	-0.015958		51.64	0.017591		51.63	-0.027495		50.51	0.00757		51.65	0.02655		51.54	0.038642		51.5	-0.003137		52.32	0.013611		51.52	0.061087		0.022444		51.66	0.021807		51.85	-0.024508		51.56	0.053536
	51.72	0.001082		0.025818		51.75	-0.018362		51.63	0.01039		51.68	-0.014363		51.74	0.019186		51.73	-0.026714		50.61	0.008351		51.75	0.027696		51.64	0.039788		51.6	-0.003703		52.42	0.013045		51.62	0.058338		0.019695		51.75	0.021335		51.94	-0.02498		51.66	0.052931
	51.82	0.001421		0.026157		51.84	-0.017985		51.72	0.010767		51.78	-0.012728		51.84	0.020821		51.84	-0.025718		50.72	0.009347		51.85	0.028517		51.74	0.040609		51.7	-0.00468		52.52	0.012068		51.72	0.055652		0.017009		51.85	0.020861		52.04	-0.025454		51.76	0.052647
	51.92	0.001599		0.026335		51.95	-0.017393		51.83	0.011359		51.89	-0.010954		51.95	0.022595		51.94	-0.024903		50.82	0.010162		51.95	0.028706		51.84	0.040798		51.8	-0.005998		52.62	0.01075		51.82	0.053291		0.014648		51.96	0.021017		52.15	-0.025298		51.86	0.052172
	52.02	0.001173		0.025909		52.05	-0.016829		51.93	0.011923		51.98	-0.00892		52.04	0.024629		52.04	-0.023969		50.92	0.011096		52.05	0.028406		51.94	0.040498		51.9	-0.007355		52.72	0.009393		51.92	0.050968		0.012325		52.06	0.020433		52.25	-0.025882		51.96	0.051769
	52.12	0.000508		0.025244		52.15	-0.017101		52.03	0.011651		52.09	-0.007226		52.15	0.026323		52.14	-0.02292		51.02	0.012145		52.15	0.027712		52.04	0.039804		52	-0.008748		52.82	0.008		52.02	0.049118		0.010475		52.16	0.020297		52.35	-0.026018		52.06	0.052169
	52.22	-0.000772		0.023964		52.25	-0.016791		52.13	0.011961		52.19	-0.005629		52.25	0.02792		52.24	-0.022086		51.12	0.012979		52.25	0.026854		52.14	0.038946		52.1	-0.009819		52.92	0.006929		52.12	0.04738		0.008737		52.26	0.020573		52.45	-0.025742		52.16	0.051334
	52.32	-0.002032		0.022704		52.35	-0.017347		52.23	0.011405		52.29	-0.00416		52.35	0.029389		52.34	-0.021153		51.22	0.013912		52.35	0.02541		52.24	0.037502		52.21	-0.010995		53.03	0.005753		52.23	0.045813		0.00717		52.36	0.020409		52.55	-0.025906		52.26	0.05163
	52.42	-0.003174		0.021562		52.45	-0.017115		52.33	0.011637		52.39	-0.002794		52.45	0.030755		52.44	-0.02051		51.32	0.014555		52.46	0.023622		52.35	0.035714		52.31	-0.012274		53.13	0.004474		52.33	0.045183		0.00654		52.46	0.020637		52.65	-0.025678		52.36	0.051889
	52.52	-0.005303		0.019433		52.55	-0.017272		52.43	0.01148		52.49	-0.002028		52.55	0.031521		52.54	-0.020159		51.42	0.014906		52.56	0.0219		52.45	0.033992		52.41	-0.013314		53.23	0.003434		52.43	0.044383		0.00574		52.56	0.021007		52.75	-0.025308		52.46	0.052404
	52.62	-0.006841		0.017895		52.65	-0.018186		52.53	0.010566		52.59	-0.00163		52.65	0.031919		52.64	-0.020124		51.52	0.014941		52.65	0.020087		52.54	0.032179		52.51	-0.014151		53.33	0.002597		52.53	0.043922		0.005279		52.66	0.021816		52.85	-0.024499		52.56	0.052693
	52.72	-0.007909		0.016827		52.75	-0.018294		52.63	0.010458		52.69	-0.001801		52.75	0.031748		52.74	-0.019921		51.62	0.015144		52.76	0.01796		52.65	0.030052		52.61	-0.014945		53.43	0.001803		52.63	0.04403		0.005387		52.76	0.021631		52.95	-0.024684		52.66	0.053948
	52.82	-0.010194		0.014542		52.85	-0.018873		52.73	0.009879		52.79	-0.002078		52.85	0.031471		52.84	-0.020356		51.72	0.014709		52.86	0.015895		52.75	0.027987		52.71	-0.015269		53.53	0.001479		52.73	0.043888		0.005245		52.86	0.023067		53.05	-0.023248		52.77	0.054092
	52.92	-0.011698		0.013038		52.95	-0.020092		52.83	0.00866		52.89	-0.002818		52.95	0.030731		52.94	-0.020632		51.82	0.014433		52.96	0.014076		52.85	0.026168		52.81	-0.015781		53.63	0.000967		52.83	0.044304		0.005661		52.96	0.023951		53.15	-0.022364		52.87	0.054989
	53.02	-0.01256		0.012176		53.05	-0.020406		52.93	0.008346		52.99	-0.003746		53.05	0.029803		53.04	-0.02104		51.92	0.014025		53.06	0.012434		52.95	0.024526		52.91	-0.015896		53.73	0.000852		52.93	0.045088		0.006445		53.06	0.02505		53.25	-0.021265		52.96	0.056425
	53.12	-0.014295		0.010441		53.15	-0.020997		53.03	0.007755		53.09	-0.004781		53.15	0.028768		53.14	-0.021424		52.02	0.013641		53.16	0.010614		53.05	0.022706		53.01	-0.016216		53.83	0.000532		53.03	0.046012		0.007369		53.16	0.026628		53.35	-0.019687		53.06	0.057812
	53.22	-0.014903		0.009833		53.25	-0.021412		53.13	0.00734		53.19	-0.006221		53.25	0.027328		53.24	-0.022148		52.12	0.012917		53.26	0.009487		53.15	0.021579		53.11	-0.016719		53.93	2.9e-05		53.13	0.047291		0.008648		53.26	0.027976		53.45	-0.018339		53.17	0.058806
	53.33	-0.0155		0.009236		53.35	-0.021699		53.23	0.007053		53.29	-0.007578		53.35	0.025971		53.34	-0.022903		52.22	0.012162		53.36	0.008413		53.25	0.020505		53.21	-0.017291		54.03	-0.000543		53.23	0.049134		0.010491		53.36	0.028998		53.55	-0.017317		53.27	0.060632
	53.43	-0.016176		0.00856		53.45	-0.022067		53.33	0.006685		53.39	-0.00868		53.45	0.024869		53.45	-0.023634		52.33	0.011431		53.46	0.007185		53.35	0.019277		53.31	-0.017586		54.13	-0.000838		53.33	0.050948		0.012305		53.46	0.030564		53.65	-0.015751		53.37	0.061854
	53.53	-0.016813		0.007923		53.56	-0.022533		53.44	0.006219		53.49	-0.010112		53.55	0.023437		53.54	-0.024296		52.42	0.010769		53.56	0.006461		53.45	0.018553		53.41	-0.017491		54.23	-0.000743		53.43	0.053135		0.014492		53.56	0.031864		53.75	-0.014451		53.47	0.063136
	53.63	-0.016596		0.00814		53.66	-0.022613		53.54	0.006139		53.59	-0.011418		53.65	0.022131		53.64	-0.024952		52.52	0.010113		53.66	0.006205		53.55	0.018297		53.51	-0.017054		54.33	-0.000306		53.53	0.055446		0.016803		53.66	0.032646		53.85	-0.013669		53.57	0.064692
	53.73	-0.016725		0.008011		53.76	-0.023612		53.64	0.00514		53.69	-0.012295		53.75	0.021254		53.74	-0.0269		52.62	0.008165		53.76	0.006028		53.65	0.01812		53.61	-0.016889		54.43	-0.000141		53.63	0.058564		0.019921		53.77	0.03242		53.96	-0.013895		53.67	0.065378
	53.84	-0.016675		0.008061		53.86	-0.024697		53.74	0.004055		53.8	-0.013044		53.86	0.020505		53.85	-0.026807		52.73	0.008258		53.86	0.006086		53.75	0.018178		53.71	-0.016569		54.53	0.000179		53.73	0.061497		0.022854		53.87	0.033573		54.06	-0.012742		53.77	0.065702
	53.94	-0.015683		0.009053		53.97	-0.024267		53.85	0.004485		53.9	-0.014691		53.96	0.018858		53.95	-0.027262		52.83	0.007803		53.97	0.007299		53.86	0.019391		53.82	-0.016946		54.64	-0.000198		53.84	0.065534		0.026891		53.98	0.033821		54.17	-0.012494		53.87	0.066255
	54.05	-0.015713		0.009023		54.07	-0.024081		53.95	0.004671		54	-0.016413		54.06	0.017136		54.06	-0.027692		52.94	0.007373		54.07	0.006801		53.96	0.018893		53.92	-0.016487		54.74	0.000261		53.95	0.067768		0.029125		54.08	0.033993		54.27	-0.012322		53.98	0.066614
	54.15	-0.014612		0.010124		54.17	-0.023362		54.05	0.00539		54.11	-0.017452		54.17	0.016097		54.16	-0.027426		53.04	0.007639		54.17	0.006858		54.06	0.01895		54.02	-0.014767		54.84	0.001981		54.05	0.06923		0.030587		54.18	0.035219		54.37	-0.011096		54.08	0.065726
	54.24	-0.013775		0.010961		54.27	-0.02337		54.15	0.005382		54.2	-0.016501		54.26	0.017048		54.26	-0.027701		53.14	0.007364		54.27	0.00765		54.16	0.019742		54.12	-0.012313		54.94	0.004435		54.15	0.070721		0.032078		54.28	0.034738		54.47	-0.011577		54.18	0.066134
	54.35	-0.012922		0.011814		54.37	-0.023128		54.25	0.005624		54.3	-0.016764		54.36	0.016785		54.36	-0.027836		53.24	0.007229		54.37	0.008497		54.26	0.020589		54.22	-0.011019		55.04	0.005729		54.25	0.07166		0.033017		54.38	0.034769		54.57	-0.011546		54.28	0.06538
	54.45	-0.01158		0.013156		54.47	-0.022977		54.35	0.005775		54.4	-0.017278		54.46	0.016271		54.46	-0.027822		53.34	0.007243		54.48	0.009606		54.37	0.021698		54.32	-0.009768		55.14	0.00698		54.35	0.072509		0.033866		54.48	0.034467		54.67	-0.011848		54.38	0.064602
	54.55	-0.010585		0.014151		54.57	-0.022825		54.45	0.005927		54.51	-0.017581		54.57	0.015968		54.56	-0.02806		53.44	0.007005		54.57	0.011142		54.46	0.023234		54.42	-0.008542		55.24	0.008206		54.45	0.07255		0.033907		54.58	0.033713		54.77	-0.012602		54.48	0.063475
	54.65	-0.009336		0.0154		54.67	-0.022751		54.55	0.006001		54.61	-0.017571		54.67	0.015978		54.66	-0.027991		53.54	0.007074		54.68	0.012571		54.57	0.024663		54.52	-0.007579		55.34	0.009169		54.55	0.071775		0.033132		54.68	0.033153		54.87	-0.013162		54.58	0.06289
	54.75	-0.007883		0.016853		54.77	-0.022292		54.65	0.00646		54.71	-0.017379		54.77	0.01617		54.76	-0.027824		53.64	0.007241		54.78	0.014226		54.67	0.026318		54.62	-0.006436		55.44	0.010312		54.65	0.071075		0.032432		54.78	0.032583		54.97	-0.013732		54.68	0.062026
	54.85	-0.006567		0.018169		54.87	-0.022221		54.75	0.006531		54.81	-0.017018		54.87	0.016531		54.86	-0.027569		53.74	0.007496		54.88	0.016084		54.77	0.028176		54.72	-0.005835		55.54	0.010913		54.75	0.069834		0.031191		54.88	0.031885		55.07	-0.01443		54.78	0.060812
	54.95	-0.004965		0.019771		54.98	-0.021755		54.86	0.006997		54.91	-0.016644		54.97	0.016905		54.96	-0.027349		53.84	0.007716		54.98	0.018248		54.87	0.03034		54.82	-0.005412		55.64	0.011336		54.85	0.069544		0.030901		54.98	0.031116		55.17	-0.015199		54.88	0.060497
	55.05	-0.003668		0.021068		55.07	-0.021316		54.95	0.007436		55.01	-0.016006		55.07	0.017543		55.06	-0.026944		53.94	0.008121		55.08	0.020406		54.97	0.032498		54.92	-0.005098		55.74	0.01165		54.95	0.06762		0.028977		55.08	0.030367		55.27	-0.015948		54.98	0.05933
	55.15	-0.002328		0.022408		55.18	-0.020992		55.06	0.00776		55.11	-0.015377		55.17	0.018172		55.16	-0.026488		54.04	0.008577		55.18	0.022298		55.07	0.03439		55.03	-0.004914		55.85	0.011834		55.05	0.065057		0.026414		55.18	0.029772		55.37	-0.016543		55.08	0.058708
	55.25	-0.00084		0.023896		55.28	-0.020366		55.16	0.008386		55.21	-0.014095		55.27	0.019454		55.26	-0.025881		54.14	0.009184		55.28	0.024292		55.17	0.036384		55.12	-0.005115		55.94	0.011633		55.15	0.062752		0.024109		55.28	0.028866		55.47	-0.017449		55.19	0.058019
	55.35	-0.000296		0.02444		55.38	-0.019626		55.26	0.009126		55.31	-0.012662		55.37	0.020887		55.36	-0.025099		54.24	0.009966		55.38	0.026371		55.27	0.038463		55.23	-0.0057		56.05	0.011048		55.26	0.064005		0.025362		55.38	0.028968		55.57	-0.017347		55.29	0.057934
	55.45	0.000297		0.025033		55.48	-0.019637		55.36	0.009115		55.41	-0.011562		55.47	0.021987		55.46	-0.024413		54.34	0.010652		55.48	0.027639		55.37	0.039731		55.32	-0.006328		56.14	0.01042		55.35	0.061833		0.02319		55.48	0.030107		55.67	-0.016208		55.39	0.057169
	55.55	0.000637		0.025373		55.58	-0.019344		55.46	0.009408		55.51	-0.010216		55.57	0.023333		55.56	-0.023593		54.44	0.011472		55.58	0.02856		55.47	0.040652		55.43	-0.006846		56.25	0.009902		55.45	0.060132		0.021489		55.58	0.029994		55.77	-0.016321		55.49	0.057903
	55.65	0.000296		0.025032		55.68	-0.018863		55.56	0.009889		55.61	-0.008571		55.67	0.024978		55.66	-0.02298		54.54	0.012085		55.68	0.028885		55.57	0.040977		55.53	-0.007744		56.35	0.009004		55.55	0.058328		0.019685		55.68	0.029534		55.87	-0.016781		55.59	0.057185
	55.75	-0.000312		0.024424		55.78	-0.019168		55.66	0.009584		55.71	-0.006921		55.77	0.026628		55.76	-0.022274		54.64	0.012791		55.78	0.028953		55.67	0.041045		55.63	-0.008948		56.45	0.0078		55.66	0.057417		0.018774		55.78	0.031579		55.97	-0.014736		55.69	0.057586
	55.85	-0.000633		0.024103		55.88	-0.019325		55.76	0.009427		55.81	-0.005419		55.87	0.02813		55.86	-0.02157		54.74	0.013495		55.88	0.028678		55.77	0.04077		55.73	-0.009704		56.55	0.007044		55.76	0.055398		0.016755		55.88	0.032538		56.07	-0.013777		55.79	0.057906
	55.95	-0.002132		0.022604		55.98	-0.019614		55.86	0.009138		55.91	-0.004213		55.97	0.029336		55.97	-0.020679		54.85	0.014386		55.98	0.027506		55.87	0.039598		55.83	-0.010891		56.65	0.005857		55.86	0.054168		0.015525		55.99	0.033058		56.18	-0.013257		55.89	0.059366
	56.06	-0.003513		0.021223		56.08	-0.019714		55.96	0.009038		56.02	-0.003353		56.08	0.030196		56.07	-0.020108		54.95	0.014957		56.08	0.026782		55.97	0.038874		55.93	-0.011871		56.75	0.004877		55.96	0.052848		0.014205		56.09	0.033498		56.28	-0.012817		55.99	0.059478
	56.16	-0.004433		0.020303		56.18	-0.020028		56.06	0.008724		56.11	-0.002305		56.17	0.031244		56.17	-0.019872		55.05	0.015193		56.18	0.025489		56.07	0.037581		56.03	-0.012639		56.85	0.004109		56.06	0.052739		0.014096		56.19	0.03385		56.38	-0.012465		56.09	0.060523
	56.26	-0.005914		0.018822		56.28	-0.020277		56.16	0.008475		56.22	-0.00152		56.28	0.032029		56.27	-0.019745		55.15	0.01532		56.28	0.023919		56.17	0.036011		56.13	-0.013892		56.95	0.002856		56.16	0.052125		0.013482		56.29	0.034603		56.48	-0.011712		56.19	0.061801
	56.36	-0.008115		0.016621		56.38	-0.022643		56.26	0.006109		56.32	-0.001661		56.38	0.031888		56.37	-0.017824		55.25	0.017241		56.38	0.02243		56.27	0.034522		56.23	-0.015174		57.05	0.001574		56.26	0.052578		0.013935		56.39	0.035834		56.58	-0.010481		56.29	0.062662
	56.46	-0.007141		0.017595		56.48	-0.022986		56.36	0.005766		56.42	-0.002188		56.48	0.031361		56.47	-0.018609		55.35	0.016456		56.49	0.021177		56.38	0.033269		56.33	-0.017443		57.15	-0.000695		56.36	0.052878		0.014235		56.5	0.035381		56.69	-0.010934		56.39	0.06323
	56.56	-0.009684		0.015052		56.59	-0.023011		56.47	0.005741		56.53	-0.002569		56.59	0.03098		56.58	-0.01833		55.46	0.016735		56.6	0.020073		56.49	0.032165		56.44	-0.018429		57.26	-0.001681		56.47	0.053921		0.015278		56.6	0.03588		56.79	-0.010435		56.49	0.064112
	56.66	-0.011963		0.012773		56.69	-0.023779		56.57	0.004973		56.62	-0.003378		56.68	0.030171		56.68	-0.019324		55.56	0.015741		56.7	0.018239		56.59	0.030331		56.54	-0.018009		57.36	-0.001261		56.57	0.054949		0.016306		56.7	0.036276		56.89	-0.010039		56.6	0.064832
	56.76	-0.010884		0.013852		56.79	-0.022614		56.67	0.006138		56.73	-0.003657		56.79	0.029892		56.78	-0.020607		55.66	0.014458		56.8	0.016931		56.69	0.029023		56.64	-0.019046		57.46	-0.002298		56.67	0.05625		0.017607		56.8	0.035468		56.99	-0.010847		56.7	0.064582
	56.87	-0.011312		0.013424		56.9	-0.022483		56.78	0.006269		56.83	-0.00446		56.89	0.029089		56.88	-0.020868		55.76	0.014197		56.9	0.015529		56.79	0.027621		56.75	-0.018258		57.57	-0.00151		56.77	0.057924		0.019281		56.9	0.034598		57.09	-0.011717		56.8	0.067353
	56.97	-0.012488		0.012248		56.99	-0.022918		56.87	0.005834		56.93	-0.005549		56.99	0.028		56.98	-0.02124		55.86	0.013825		57	0.014723		56.89	0.026815		56.84	-0.016682		57.66	6.6e-05		56.87	0.06007		0.021427		57	0.034652		57.19	-0.011663		56.9	0.066886
	57.06	-0.012773		0.011963		57.1	-0.023168		56.98	0.005584		57.03	-0.006462		57.09	0.027087		57.08	-0.021715		55.96	0.01335		57.1	0.014316		56.99	0.026408		56.94	-0.016076		57.76	0.000672		56.97	0.062317		0.023674		57.1	0.03436		57.29	-0.011955		57.01	0.067427
	57.17	-0.012448		0.012288		57.2	-0.023539		57.08	0.005213		57.13	-0.007242		57.19	0.026307		57.18	-0.022265		56.06	0.0128		57.2	0.013436		57.09	0.025528		57.05	-0.015238		57.87	0.00151		57.07	0.064664		0.026021		57.21	0.034489		57.4	-0.011826		57.1	0.066481
	57.27	-0.012848		0.011888		57.3	-0.024219		57.18	0.004533		57.23	-0.008181		57.29	0.025368		57.28	-0.022791		56.16	0.012274		57.3	0.012974		57.19	0.025066		57.15	-0.014542		57.97	0.002206		57.17	0.068141		0.029498		57.31	0.0344		57.5	-0.011915		57.21	0.066396
	57.37	-0.012187		0.012549		57.4	-0.024756		57.28	0.003996		57.33	-0.009263		57.39	0.024286		57.38	-0.023338		56.26	0.011727		57.4	0.013049		57.29	0.025141		57.25	-0.01351		58.07	0.003238		57.27	0.069754		0.031111		57.41	0.034408		57.6	-0.011907		57.31	0.065288
	57.47	-0.012065		0.012671		57.5	-0.025049		57.38	0.003703		57.43	-0.010158		57.49	0.023391		57.48	-0.023665		56.36	0.0114		57.5	0.013019		57.39	0.025111		57.35	-0.012507		58.17	0.004241		57.37	0.067969		0.029326		57.51	0.033954		57.7	-0.012361		57.41	0.064811
	57.57	-0.011216		0.01352		57.6	-0.024674		57.48	0.004078		57.53	-0.011122		57.59	0.022427		57.58	-0.024032		56.46	0.011033		57.6	0.013512		57.49	0.025604		57.45	-0.011903		58.27	0.004845		57.47	0.066926		0.028283		57.61	0.034092		57.8	-0.012223		57.51	0.064036
	57.67	-0.010612		0.014124		57.7	-0.025072		57.58	0.00368		57.63	-0.011732		57.69	0.021817		57.68	-0.024377		56.56	0.010688		57.7	0.014142		57.59	0.026234		57.55	-0.010826		58.37	0.005922		57.57	0.065937		0.027294		57.71	0.033147		57.9	-0.013168		57.61	0.063002
	57.77	-0.009661		0.015075		57.8	-0.024906		57.68	0.003846		57.73	-0.012267		57.79	0.021282		57.78	-0.024805		56.66	0.01026		57.8	0.015019		57.69	0.027111		57.65	-0.009898		58.47	0.00685		57.67	0.06385		0.025207		57.81	0.03285		58	-0.013465		57.71	0.062528
	57.87	-0.008585		0.016151		57.9	-0.024583		57.78	0.004169		57.83	-0.012516		57.89	0.021033		57.88	-0.025062		56.76	0.010003		57.9	0.016205		57.79	0.028297		57.75	-0.009394		58.57	0.007354		57.77	0.062656		0.024013		57.91	0.035949		58.1	-0.010366		57.81	0.062332
	57.97	-0.007417		0.017319		58	-0.024523		57.88	0.004229		57.93	-0.012775		57.99	0.020774		57.98	-0.025168		56.86	0.009897		58	0.017565		57.89	0.029657		57.85	-0.008459		58.67	0.008289		57.87	0.060923		0.02228		58.01	0.039472		58.2	-0.006843		57.91	0.061321
	58.07	-0.006241		0.018495		58.1	-0.024255		57.98	0.004497		58.03	-0.012435		58.09	0.021114		58.08	-0.025015		56.96	0.01005		58.1	0.019083		57.99	0.031175		57.95	-0.008392		58.77	0.008356		57.97	0.059764		0.021121		58.11	0.038241		58.3	-0.008074		58.01	0.060855
	58.17	-0.005285		0.019451		58.2	-0.023618		58.08	0.005134		58.13	-0.011948		58.19	0.021601		58.18	-0.024898		57.06	0.010167		58.2	0.020633		58.09	0.032725		58.05	-0.008277		58.87	0.008471		58.08	0.058629		0.019986		58.21	0.036321		58.4	-0.009994		58.11	0.060861
	58.27	-0.004481		0.020255		58.3	-0.024449		58.18	0.004303		58.24	-0.011697		58.3	0.021852		58.29	-0.024714		57.17	0.010351		58.3	0.022339		58.19	0.034431		58.15	-0.008497		58.97	0.008251		58.18	0.057116		0.018473		58.31	0.040015		58.5	-0.0063		58.21	0.06064
	58.37	-0.003257		0.021479		58.4	-0.024363		58.28	0.004389		58.33	-0.011408		58.39	0.022141		58.39	-0.024422		57.27	0.010643		58.4	0.023774		58.29	0.035866		58.25	-0.008514		59.07	0.008234		58.28	0.056271		0.017628		58.41	0.040431		58.6	-0.005884		58.31	0.060691
	58.47	-0.002545		0.022191		58.5	-0.023312		58.38	0.00544		58.43	-0.010314		58.49	0.023235		58.49	-0.024087		57.37	0.010978		58.5	0.024904		58.39	0.036996		58.35	-0.00894		59.17	0.007808		58.38	0.055449		0.016806		58.51	0.039838		58.7	-0.006477		58.41	0.060838
	58.57	-0.002858		0.021878		58.61	-0.024657		58.49	0.004095		58.54	-0.009238		58.6	0.024311		58.59	-0.023765		57.47	0.0113		58.61	0.025796		58.5	0.037888		58.45	-0.009752		59.27	0.006996		58.48	0.054721		0.016078		58.61	0.043843		58.8	-0.002472		58.51	0.061578
	58.67	-0.002824		0.021912		58.7	-0.024321		58.58	0.004431		58.64	-0.008151		58.7	0.025398		58.69	-0.023278		57.57	0.011787		58.71	0.026676		58.6	0.038768		58.55	-0.010489		59.37	0.006259		58.58	0.054589		0.015946		58.71	0.043425		58.9	-0.00289		58.61	0.061993
	58.77	-0.002866		0.02187		58.8	-0.023619		58.68	0.005133		58.74	-0.006906		58.8	0.026643		58.79	-0.02266		57.67	0.012405		58.81	0.026756		58.7	0.038848		58.65	-0.011033		59.47	0.005715		58.68	0.0546		0.015957		58.81	0.046019		59	-0.000296		58.71	0.063697
	58.88	-0.004167		0.020569		58.9	-0.024158		58.78	0.004594		58.84	-0.005946		58.9	0.027603		58.89	-0.022324		57.77	0.012741		58.91	0.026853		58.8	0.038945		58.75	-0.011492		59.57	0.005256		58.78	0.05508		0.016437		58.91	0.050142		59.1	0.003827		58.82	0.063606
	58.98	-0.004813		0.019923		59.01	-0.024688		58.89	0.004064		58.94	-0.004437		59	0.029112		58.99	-0.021831		57.87	0.013234		59.01	0.026617		58.9	0.038709		58.85	-0.011859		59.67	0.004889		58.88	0.056111		0.017468		59.01	0.050025		59.2	0.00371		58.92	0.069728
	59.08	-0.006157		0.018579		59.11	-0.024534		58.99	0.004218		59.05	-0.002589		59.11	0.03096		59.09	-0.021891		57.97	0.013174		59.11	0.025655		59	0.037747		58.95	-0.012008		59.77	0.00474		58.98	0.057301		0.018658		59.12	0.050483		59.31	0.004168		59.01	0.059344
	59.18	-0.007305		0.017431		59.21	-0.025327		59.09	0.003425		59.15	-0.002171		59.21	0.031378		59.2	-0.021353		58.08	0.013712		59.22	0.024625		59.11	0.036717		59.06	-0.012393		59.88	0.004355		59.09	0.058182		0.019539		59.22	0.052097		59.41	0.005782		59.12	0.056539
	59.28	-0.007857		0.016879		59.31	-0.025309		59.19	0.003443		59.25	-0.002576		59.31	0.030973		59.3	-0.021796		58.18	0.013269		59.32	0.023828		59.21	0.03592		59.17	-0.013381		59.99	0.003367		59.2	0.059598		0.020955		59.32	0.052262		59.51	0.005947		59.22	0.054216
	59.39	-0.008756		0.01598		59.41	-0.026019		59.29	0.002733		59.35	-0.002193		59.41	0.031356		59.4	-0.021168		58.28	0.013897		59.42	0.022581		59.31	0.034673		59.27	-0.013916		60.09	0.002832		59.3	0.062413		0.02377		59.42	0.053678		59.61	0.007363		59.32	0.054331
	59.49	-0.010077		0.014659		59.52	-0.026195		59.4	0.002557		59.45	-0.002211		59.51	0.031338		59.5	-0.021357		58.38	0.013708		59.52	0.021621		59.41	0.033713		59.37	-0.014049		60.19	0.002699		59.4	0.063202		0.024559		59.52	0.054268		59.71	0.007953		59.42	0.052948
	59.59	-0.01062		0.014116		59.62	-0.026316		59.5	0.002436		59.55	-0.002536		59.61	0.031013		59.6	-0.021463		58.48	0.013602		59.62	0.020768		59.51	0.03286		59.47	-0.014365		60.29	0.002383		59.5	0.064975		0.026332		59.62	0.055072		59.81	0.008757		59.52	0.052857
	59.69	-0.011092		0.013644		59.72	-0.026281		59.6	0.002471		59.65	-0.002731		59.71	0.030818		59.7	-0.021527		58.58	0.013538		59.72	0.019894		59.61	0.031986		59.57	-0.014153		60.39	0.002595		59.6	0.065429		0.026786		59.72	0.055221		59.91	0.008906		59.63	0.052453
	59.79	-0.011604		0.013132		59.82	-0.026916		59.7	0.001836		59.75	-0.003374		59.81	0.030175		59.8	-0.021779		58.68	0.013286		59.82	0.018958		59.71	0.03105		59.67	-0.014076		60.49	0.002672		59.7	0.065761		0.027118		59.83	0.055431		60.02	0.009116		59.73	0.052049
	59.89	-0.01155		0.013186		59.92	-0.026825		59.8	0.001927		59.86	-0.00417		59.92	0.029379		59.9	-0.022223		58.78	0.012842		59.92	0.018604		59.81	0.030696		59.77	-0.013616		60.59	0.003132		59.8	0.065965		0.027322		59.93	0.055646		60.12	0.009331		59.83	0.051212
	59.99	-0.011893		0.012843		60.02	-0.02713		59.9	0.001622		59.95	-0.004649		60.01	0.0289		60	-0.02254		58.88	0.012525		60.02	0.018039		59.91	0.030131		59.87	-0.013483		60.69	0.003265		59.9	0.064818		0.026175		60.03	0.055587		60.22	0.009272		59.93	0.050841
	60.09	-0.012027		0.012709		60.12	-0.027584		60	0.001168		60.06	-0.005416		60.12	0.028133		60.1	-0.022796		58.98	0.012269		60.13	0.017619		60.02	0.029711		59.97	-0.012768		60.79	0.00398		60	0.064188		0.025545		60.13	0.055835		60.32	0.00952		60.03	0.050104
	60.19	-0.011639		0.013097		60.22	-0.02728		60.1	0.001472		60.16	-0.005998		60.22	0.027551		60.2	-0.023004		59.08	0.012061		60.22	0.017569		60.11	0.029661		60.07	-0.012317		60.89	0.004431		60.1	0.062811		0.024168		60.23	0.055801		60.42	0.009486		60.13	0.050395
	60.29	-0.011423		0.013313		60.32	-0.027513		60.2	0.001239		60.26	-0.006778		60.32	0.026771		60.31	-0.023228		59.19	0.011837		60.32	0.017623		60.21	0.029715		60.17	-0.011823		60.99	0.004925		60.2	0.061756		0.023113		60.33	0.056124		60.52	0.009809		60.23	0.04905
	60.39	-0.010877		0.013859		60.42	-0.027603		60.3	0.001149		60.36	-0.00744		60.42	0.026109		60.41	-0.023593		59.29	0.011472		60.43	0.01816		60.32	0.030252		60.27	-0.011507		61.09	0.005241		60.3	0.060052		0.021409		60.43	0.05628		60.62	0.009965		60.33	0.048367
	60.49	-0.010163		0.014573		60.52	-0.027324		60.4	0.001428		60.46	-0.007789		60.52	0.02576		60.51	-0.023874		59.39	0.011191		60.53	0.018682		60.42	0.030774		60.37	-0.011028		61.19	0.00572		60.4	0.059241		0.020598		60.53	0.056466		60.72	0.010151		60.43	0.047836
	60.59	-0.009471		0.015265		60.62	-0.027546		60.5	0.001206		60.56	-0.008292		60.62	0.025257		60.61	-0.024103		59.49	0.010962		60.63	0.019592		60.52	0.031684		60.48	-0.011006		61.3	0.005742		60.5	0.057946		0.019303		60.63	0.056724		60.82	0.010409		60.53	0.048158
	60.69	-0.008719		0.016017		60.72	-0.027893		60.6	0.000859		60.66	-0.008596		60.72	0.024953		60.71	-0.024269		59.59	0.010796		60.73	0.020716		60.62	0.032808		60.57	-0.011034		61.39	0.005714		60.6	0.057325		0.018682		60.73	0.056884		60.92	0.010569		60.63	0.048183
	60.79	-0.007719		0.017017		60.82	-0.027902		60.7	0.00085		60.76	-0.008995		60.82	0.024554		60.81	-0.024367		59.69	0.010698		60.83	0.021861		60.72	0.033953		60.68	-0.011024		61.5	0.005724		60.7	0.056606		0.017963		60.83	0.056964		61.02	0.010649		60.73	0.047682
	60.89	-0.007188		0.017548		60.92	-0.027985		60.8	0.000767		60.86	-0.008912		60.92	0.024637		60.91	-0.024343		59.79	0.010722		60.93	0.022862		60.82	0.034954		60.78	-0.011276		61.6	0.005472		60.81	0.056461		0.017818		60.93	0.057352		61.12	0.011037		60.83	0.048088
	60.99	-0.006166		0.01857		61.02	-0.027936		60.9	0.000816		60.96	-0.008535		61.02	0.025014		61.01	-0.02456		59.89	0.010505		61.03	0.023908		60.92	0.036		60.88	-0.011744		61.7	0.005004		60.91	0.056732		0.018089		61.03	0.057998		61.22	0.011683		60.93	0.048174
	61.09	-0.006019		0.018717		61.12	-0.028062		61	0.00069		61.06	-0.008149		61.12	0.0254		61.11	-0.024521		59.99	0.010544		61.13	0.024877		61.02	0.036969		60.98	-0.012625		61.8	0.004123		61.01	0.056522		0.017879		61.13	0.059168		61.32	0.012853		61.03	0.048438
	61.2	-0.005644		0.019092		61.23	-0.027992		61.11	0.00076		61.16	-0.007986		61.22	0.025563		61.21	-0.024415		60.09	0.01065		61.23	0.025808		61.12	0.0379		61.08	-0.012688		61.9	0.00406		61.11	0.057255		0.018612		61.23	0.060166		61.42	0.013851		61.13	0.04889
	61.29	-0.005557		0.019179		61.32	-0.027667		61.2	0.001085		61.26	-0.007466		61.32	0.026083		61.31	-0.024156		60.19	0.010909		61.33	0.026444		61.22	0.038536		61.18	-0.012774		62	0.003974		61.21	0.058284		0.019641		61.33	0.060128		61.52	0.013813		61.23	0.049532
	61.4	-0.00609		0.018646		61.42	-0.027723		61.3	0.001029		61.36	-0.006715		61.42	0.026834		61.41	-0.023958		60.29	0.011107		61.43	0.026697		61.32	0.038789		61.28	-0.012987		62.1	0.003761		61.31	0.059208		0.020565		61.43	0.060012		61.62	0.013697		61.33	0.051153
	61.49	-0.006516		0.01822		61.53	-0.028416		61.41	0.000336		61.46	-0.005988		61.52	0.027561		61.51	-0.02386		60.39	0.011205		61.53	0.0268		61.42	0.038892		61.38	-0.013864		62.2	0.002884		61.41	0.060257		0.021614		61.54	0.05944		61.73	0.013125		61.44	0.051902
	61.6	-0.007152		0.017584		61.63	-0.027638		61.51	0.001114		61.56	-0.00458		61.62	0.028969		61.61	-0.023322		60.49	0.011743		61.63	0.026893		61.52	0.038985		61.48	-0.013329		62.3	0.003419		61.51	0.061363		0.02272		61.64	0.060985		61.83	0.01467		61.53	0.051143
	61.71	-0.008615		0.016121		61.73	-0.027925		61.61	0.000827		61.67	-0.004225		61.73	0.029324		61.72	-0.022989		60.6	0.012076		61.73	0.025959		61.62	0.038051		61.58	-0.012992		62.4	0.003756		61.61	0.062092		0.023449		61.75	0.060333		61.94	0.014018		61.64	0.051189
	61.81	-0.008973		0.015763		61.84	-0.027421		61.72	0.001331		61.78	-0.003372		61.84	0.030177		61.83	-0.023471		60.71	0.011594		61.85	0.025364		61.74	0.037456		61.69	-0.01391		62.51	0.002838		61.71	0.063451		0.024808		61.85	0.060917		62.04	0.014602		61.74	0.0501
	61.91	-0.006718		0.018018		61.94	-0.02693		61.82	0.001822		61.88	-0.001865		61.94	0.031684		61.93	-0.024156		60.81	0.010909		61.95	0.02431		61.84	0.036402		61.79	-0.013203		62.61	0.003545		61.82	0.063976		0.025333		61.94	0.060649		62.13	0.014334		61.85	0.050796
	62.01	-0.007725		0.017011		62.04	-0.028905		61.92	-0.000153		61.98	-0.003437		62.04	0.030112		62.03	-0.024072		60.91	0.010993		62.05	0.023576		61.94	0.035668		61.89	-0.013039		62.71	0.003709		61.93	0.063684		0.025041		62.04	0.06076		62.23	0.014445		61.94	0.050891
	62.11	-0.00879		0.015946		62.14	-0.029029		62.02	-0.000277		62.08	-0.003567		62.14	0.029982		62.13	-0.024007		61.01	0.011058		62.15	0.023058		62.04	0.03515		61.99	-0.013262		62.81	0.003486		62.02	0.062996		0.024353		62.15	0.06067		62.34	0.014355		62.05	0.050608
	62.21	-0.008584		0.016152		62.24	-0.028966		62.12	-0.000214		62.18	-0.003916		62.24	0.029633		62.23	-0.024198		61.11	0.010867		62.25	0.022107		62.14	0.034199		62.1	-0.012909		62.92	0.003839		62.13	0.062632		0.023989		62.25	0.060407		62.44	0.014092		62.15	0.050389
	62.32	-0.009419		0.015317		62.34	-0.029308		62.22	-0.000556		62.28	-0.004106		62.34	0.029443		62.33	-0.024782		61.21	0.010283		62.35	0.021576		62.24	0.033668		62.19	-0.01281		63.01	0.003938		62.23	0.061494		0.022851		62.35	0.05956		62.54	0.013245		62.25	0.049845
	62.42	-0.009426		0.01531		62.44	-0.029483		62.32	-0.000731		62.38	-0.004649		62.44	0.0289		62.43	-0.025105		61.31	0.00996		62.45	0.021489		62.34	0.033581		62.29	-0.012842		63.11	0.003906		62.33	0.060408		0.021765		62.45	0.059029		62.64	0.012714		62.35	0.04964
	62.52	-0.008739		0.015997		62.54	-0.029399		62.42	-0.000647		62.48	-0.005192		62.54	0.028357		62.53	-0.025454		61.41	0.009611		62.55	0.021219		62.44	0.033311		62.4	-0.012467		63.22	0.004281		62.43	0.059564		0.020921		62.55	0.058321		62.74	0.012006		62.45	0.049355
	62.62	-0.008783		0.015953		62.64	-0.030012		62.52	-0.00126		62.58	-0.005685		62.64	0.027864		62.63	-0.025877		61.51	0.009188		62.65	0.020769		62.54	0.032861		62.5	-0.011953		63.32	0.004795		62.53	0.058175		0.019532		62.65	0.057563		62.84	0.011248		62.55	0.049522
	62.72	-0.008492		0.016244		62.74	-0.02988		62.62	-0.001128		62.68	-0.006062		62.74	0.027487		62.73	-0.026241		61.61	0.008824		62.75	0.021202		62.64	0.033294		62.6	-0.012143		63.42	0.004605		62.63	0.057567		0.018924		62.75	0.057354		62.94	0.011039		62.65	0.048669
	62.82	-0.007771		0.016965		62.84	-0.03006		62.72	-0.001308		62.78	-0.006525		62.84	0.027024		62.83	-0.026144		61.71	0.008921		62.85	0.021546		62.74	0.033638		62.7	-0.011956		63.52	0.004792		62.73	0.056811		0.018168		62.85	0.056987		63.04	0.010672		62.75	0.049341
	62.92	-0.007408		0.017328		62.94	-0.030148		62.82	-0.001396		62.88	-0.006775		62.94	0.026774		62.94	-0.026201		61.82	0.008864		62.95	0.021903		62.84	0.033995		62.8	-0.011686		63.62	0.005062		62.83	0.056278		0.017635		62.95	0.056819		63.14	0.010504		62.85	0.048751
	63.02	-0.006951		0.017785		63.04	-0.030313		62.92	-0.001561		62.98	-0.007061		63.04	0.026488		63.04	-0.026235		61.92	0.00883		63.05	0.022387		62.94	0.034479		62.9	-0.012263		63.72	0.004485		62.93	0.056222		0.017579		63.05	0.05668		63.24	0.010365		62.95	0.049312
	63.12	-0.005949		0.018787		63.14	-0.030165		63.02	-0.001413		63.08	-0.007463		63.14	0.026086		63.14	-0.026359		62.02	0.008706		63.15	0.023195		63.04	0.035287		63	-0.011896		63.82	0.004852		63.03	0.056057		0.017414		63.15	0.056487		63.34	0.010172		63.05	0.049125
	63.22	-0.005676		0.01906		63.24	-0.030351		63.12	-0.001599		63.19	-0.007933		63.25	0.025616		63.24	-0.026463		62.12	0.008602		63.25	0.023785		63.14	0.035877		63.1	-0.01242		63.92	0.004328		63.13	0.056305		0.017662		63.25	0.056335		63.44	0.01002		63.15	0.049364
	63.32	-0.005047		0.019689		63.34	-0.03025		63.22	-0.001498		63.28	-0.008219		63.34	0.02533		63.33	-0.026465		62.21	0.0086		63.36	0.024536		63.25	0.036628		63.2	-0.01234		64.02	0.004408		63.23	0.056475		0.017832		63.35	0.056072		63.54	0.009757		63.25	0.05018
	63.42	-0.004271		0.020465		63.45	-0.030106		63.33	-0.001354		63.38	-0.008207		63.44	0.025342		63.44	-0.026655		62.32	0.00841		63.45	0.025262		63.34	0.037354		63.3	-0.013191		64.12	0.003557		63.33	0.057189		0.018546		63.45	0.055986		63.64	0.009671		63.35	0.04985
	63.52	-0.004683		0.020053		63.54	-0.03064		63.42	-0.001888		63.49	-0.007976		63.55	0.025573		63.54	-0.026784		62.42	0.008281		63.56	0.02584		63.45	0.037932		63.4	-0.013508		64.22	0.00324		63.43	0.057828		0.019185		63.55	0.055724		63.74	0.009409		63.45	0.049842
	63.62	-0.004946		0.01979		63.65	-0.030559		63.53	-0.001807		63.59	-0.007866		63.65	0.025683		63.64	-0.026806		62.52	0.008259		63.66	0.026437		63.55	0.038529		63.5	-0.014124		64.32	0.002624		63.53	0.058098		0.019455		63.66	0.055464		63.85	0.009149		63.55	0.049858
	63.72	-0.004822		0.019914		63.74	-0.030766		63.62	-0.002014		63.69	-0.00777		63.75	0.025779		63.74	-0.026725		62.62	0.00834		63.76	0.026479		63.65	0.038571		63.6	-0.014135		64.42	0.002613		63.63	0.058869		0.020226		63.76	0.055217		63.95	0.008902		63.65	0.049715
	63.82	-0.005391		0.019345		63.85	-0.030475		63.73	-0.001723		63.79	-0.007419		63.85	0.02613		63.84	-0.027		62.72	0.008065		63.86	0.02648		63.75	0.038572		63.7	-0.014689		64.52	0.002059		63.73	0.059178		0.020535		63.86	0.054759		64.05	0.008444		63.75	0.049418
	63.92	-0.005973		0.018763		63.95	-0.030875		63.83	-0.002123		63.89	-0.006993		63.95	0.026556		63.94	-0.027186		62.82	0.007879		63.96	0.02619		63.85	0.038282		63.8	-0.014665		64.62	0.002083		63.83	0.058989		0.020346		63.96	0.054037		64.15	0.007722		63.85	0.049335
	64.03	-0.006684		0.018052		64.05	-0.031402		63.93	-0.00265		63.99	-0.007302		64.05	0.026247		64.04	-0.027278		62.92	0.007787		64.06	0.025839		63.95	0.037931		63.9	-0.015135		64.72	0.001613		63.94	0.058497		0.019854		64.06	0.053284		64.25	0.006969		63.95	0.048749
	64.13	-0.005722		0.019014		64.15	-0.030873		64.03	-0.002121		64.09	-0.007226		64.15	0.026323		64.14	-0.02747		63.02	0.007595		64.16	0.024826		64.05	0.036918		64	-0.015269		64.82	0.001479		64.04	0.058511		0.019868		64.16	0.052771		64.35	0.006456		64.05	0.048711
	64.23	-0.006993		0.017743		64.25	-0.030509		64.13	-0.001757		64.19	-0.006246		64.25	0.027303		64.24	-0.027659		63.12	0.007406		64.26	0.023705		64.15	0.035797		64.11	-0.014992		64.93	0.001756		64.14	0.057213		0.01857		64.27	0.051508		64.46	0.005193		64.16	0.047217
	64.33	-0.007044		0.017692		64.36	-0.030003		64.24	-0.001251		64.31	-0.007504		64.37	0.026045		64.35	-0.027504		63.23	0.007561		64.37	0.024225		64.26	0.036317		64.21	-0.015735		65.03	0.001013		64.24	0.055463		0.01682		64.37	0.052005		64.56	0.00569		64.26	0.046557
	64.44	-0.006702		0.018034		64.46	-0.028942		64.34	-0.00019		64.41	-0.007612		64.47	0.025937		64.46	-0.027998		63.34	0.007067		64.47	0.023151		64.36	0.035243		64.31	-0.015917		65.13	0.000831		64.34	0.054191		0.015548		64.48	0.051158		64.67	0.004843		64.37	0.046152
	64.54	-0.008519		0.016217		64.56	-0.030206		64.44	-0.001454		64.51	-0.008992		64.57	0.024557		64.56	-0.028193		63.44	0.006872		64.57	0.021966		64.46	0.034058		64.41	-0.015506		65.23	0.001242		64.44	0.053178		0.014535		64.57	0.050134		64.76	0.003819		64.47	0.045486
	64.64	-0.002917		0.021819		64.66	-0.03021		64.54	-0.001458		64.61	-0.008609		64.67	0.02494		64.66	-0.029218		63.54	0.005847		64.67	0.021794		64.56	0.033886		64.52	-0.015022		65.34	0.001726		64.54	0.053284		0.014641		64.68	0.048792		64.87	0.002477		64.57	0.045796
	64.74	-0.007271		0.017465		64.76	-0.028061		64.64	0.000691		64.71	-0.009056		64.77	0.024493		64.76	-0.029477		63.64	0.005588		64.77	0.021142		64.66	0.033234		64.62	-0.015761		65.44	0.000987		64.65	0.053595		0.014952		64.77	0.047752		64.96	0.001437		64.67	0.04564
	64.84	-0.008666		0.01607		64.86	-0.029907		64.74	-0.001155		64.81	-0.009383		64.87	0.024166		64.86	-0.029861		63.74	0.005204		64.87	0.020099		64.76	0.032191		64.72	-0.016146		65.54	0.000602		64.74	0.053391		0.014748		64.88	0.04725		65.07	0.000935		64.77	0.045044
	64.94	-0.009384		0.015352		64.96	-0.031026		64.84	-0.002274		64.91	-0.01004		64.97	0.023509		64.96	-0.030147		63.84	0.004918		64.97	0.019221		64.86	0.031313		64.82	-0.016793		65.64	-4.5e-05		64.84	0.052928		0.014285		64.98	0.046838		65.17	0.000523		64.87	0.044804
	65.04	-0.008037		0.016699		65.06	-0.031547		64.94	-0.002795		65.01	-0.010279		65.07	0.02327		65.06	-0.030352		63.94	0.004713		65.07	0.018434		64.96	0.030526		64.92	-0.016911		65.74	-0.000163		64.95	0.053317		0.014674		65.08	0.046723		65.27	0.000408		64.97	0.045537
	65.14	-0.008608		0.016128		65.16	-0.030989		65.04	-0.002237		65.12	-0.010532		65.18	0.023017		65.16	-0.030688		64.04	0.004377		65.17	0.017854		65.06	0.029946		65.02	-0.016944		65.84	-0.000196		65.05	0.052316		0.013673		65.18	0.04614		65.37	-0.000175		65.07	0.046177
	65.24	-0.008311		0.016425		65.26	-0.032713		65.14	-0.003961		65.22	-0.011119		65.28	0.02243		65.26	-0.030734		64.14	0.004331		65.28	0.017951		65.17	0.030043		65.12	-0.017193		65.94	-0.000445		65.15	0.052799		0.014156		65.28	0.046275		65.47	-4e-05		65.17	0.047154
	65.34	-0.007766		0.01697		65.36	-0.033076		65.24	-0.004324		65.32	-0.011476		65.38	0.022073		65.36	-0.03074		64.24	0.004325		65.38	0.017575		65.27	0.029667		65.22	-0.017909		66.04	-0.001161		65.25	0.052814		0.014171		65.38	0.045695		65.57	-0.00062		65.27	0.04722
	65.44	-0.008337		0.016399		65.46	-0.033749		65.34	-0.004997		65.42	-0.011444		65.48	0.022105		65.46	-0.031101		64.34	0.003964		65.48	0.017355		65.37	0.029447		65.32	-0.017911		66.14	-0.001163		65.35	0.052336		0.013693		65.48	0.044975		65.67	-0.00134		65.37	0.047274
	65.54	-0.008564		0.016172		65.56	-0.034121		65.44	-0.005369		65.52	-0.011678		65.58	0.021871		65.56	-0.031173		64.44	0.003892		65.58	0.01775		65.47	0.029842		65.42	-0.019072		66.24	-0.002324		65.45	0.052213		0.01357		65.58	0.044699		65.77	-0.001616		65.47	0.047654
	65.64	-0.0083		0.016436		65.67	-0.034266		65.55	-0.005514		65.62	-0.011866		65.68	0.021683		65.67	-0.031234		64.55	0.003831		65.68	0.017409		65.57	0.029501		65.52	-0.019396		66.34	-0.002648		65.55	0.051941		0.013298		65.68	0.043584		65.87	-0.002731		65.57	0.047801
	65.74	-0.009247		0.015489		65.77	-0.034376		65.65	-0.005624		65.72	-0.01179		65.78	0.021759		65.77	-0.031595		64.65	0.00347		65.78	0.017351		65.67	0.029443		65.62	-0.019975		66.44	-0.003227		65.65	0.050999		0.012356		65.78	0.041813		65.97	-0.004502		65.67	0.047137
	65.84	-0.01017		0.014566		65.87	-0.034983		65.75	-0.006231		65.82	-0.01189		65.88	0.021659		65.87	-0.032124		64.75	0.002941		65.88	0.017303		65.77	0.029395		65.72	-0.020486		66.54	-0.003738		65.75	0.050445		0.011802		65.88	0.039755		66.07	-0.00656		65.77	0.047056
	65.94	-0.010426		0.01431		65.96	-0.035451		65.84	-0.006699		65.92	-0.012246		65.98	0.021303		65.97	-0.032461		64.85	0.002604		65.98	0.017136		65.87	0.029228		65.82	-0.021101		66.64	-0.004353		65.85	0.04982		0.011177		65.98	0.037692		66.17	-0.008623		65.87	0.046375
	66.05	-0.010639		0.014097		66.07	-0.035633		65.95	-0.006881		66.02	-0.012447		66.08	0.021102		66.07	-0.032953		64.95	0.002112		66.08	0.016608		65.97	0.0287		65.92	-0.021277		66.74	-0.004529		65.95	0.049246		0.010603		66.08	0.035833		66.27	-0.010482		65.98	0.046436
	66.14	-0.011773		0.012963		66.17	-0.03522		66.05	-0.006468		66.12	-0.012711		66.18	0.020838		66.17	-0.033294		65.05	0.001771		66.18	0.016176		66.07	0.028268		66.02	-0.021944		66.84	-0.005196		66.05	0.051684		0.013041		66.18	0.034369		66.37	-0.011946		66.07	0.046582
	66.25	-0.011776		0.01296		66.27	-0.035767		66.15	-0.007015		66.22	-0.012924		66.28	0.020625		66.27	-0.033503		65.15	0.001562		66.28	0.015653		66.17	0.027745		66.12	-0.023159		66.94	-0.006411		66.15	0.045862		0.007219		66.28	0.033311		66.47	-0.013004		66.18	0.04609
	66.35	-0.012708		0.012028		66.37	-0.036062		66.25	-0.00731		66.32	-0.013254		66.38	0.020295		66.37	-0.033572		65.25	0.001493		66.38	0.015084		66.27	0.027176		66.22	-0.023763		67.04	-0.007015		66.25	0.044098		0.005455		66.39	0.032231		66.58	-0.014084		66.27	0.045551
	66.45	-0.012867		0.011869		66.47	-0.036384		66.35	-0.007632		66.42	-0.013804		66.48	0.019745		66.47	-0.033792		65.35	0.001273		66.48	0.014488		66.37	0.02658		66.32	-0.023636		67.14	-0.006888		66.35	0.042804		0.004161		66.49	0.031801		66.68	-0.014514		66.38	0.046126
	66.55	-0.013139		0.011597		66.57	-0.037042		66.45	-0.00829		66.52	-0.014424		66.58	0.019125		66.57	-0.034139		65.45	0.000926		66.58	0.013931		66.47	0.026023		66.42	-0.023473		67.24	-0.006725		66.45	0.042808		0.004165		66.59	0.031229		66.78	-0.015086		66.48	0.045752
	66.65	-0.013013		0.011723		66.67	-0.036825		66.55	-0.008073		66.62	-0.014952		66.68	0.018597		66.67	-0.034483		65.55	0.000582		66.68	0.013498		66.57	0.02559		66.52	-0.022767		67.34	-0.006019		66.56	0.04225		0.003607		66.69	0.030823		66.88	-0.015492		66.58	0.046214
	66.75	-0.013078		0.011658		66.77	-0.036158		66.65	-0.007406		66.72	-0.015287		66.78	0.018262		66.77	-0.034447		65.65	0.000618		66.78	0.012705		66.67	0.024797		66.62	-0.023442		67.44	-0.006694		66.66	0.042403		0.00376		66.79	0.029702		66.98	-0.016613		66.68	0.046337
	66.85	-0.012928		0.011808		66.87	-0.036827		66.75	-0.008075		66.82	-0.016854		66.88	0.016695		66.87	-0.035699		65.75	-0.000634		66.89	0.012095		66.78	0.024187		66.72	-0.024369		67.54	-0.007621		66.76	0.041618		0.002975		66.89	0.027746		67.08	-0.018569		66.78	0.046113
	66.95	-0.012452		0.012284		66.99	-0.038606		66.87	-0.009854		66.93	-0.018261		66.99	0.015288		66.98	-0.036114		65.86	-0.001049		66.99	0.012128		66.88	0.02422		66.83	-0.023676		67.65	-0.006928		66.86	0.042563		0.00392		66.99	0.027433		67.18	-0.018882		66.89	0.044851
	67.06	-0.014576		0.01016		67.08	-0.037833		66.96	-0.009081		67.03	-0.018441		67.09	0.015108		67.08	-0.038036		65.96	-0.002971		67.09	0.012144		66.98	0.024236		66.93	-0.019376		67.75	-0.002628		66.96	0.040808		0.002165		67.09	0.026729		67.28	-0.019586		66.99	0.0442
	67.16	-0.014207		0.010529		67.19	-0.038982		67.07	-0.01023		67.13	-0.019015		67.19	0.014534		67.18	-0.036529		66.06	-0.001464		67.19	0.013346		67.08	0.025438		67.04	-0.022599		67.86	-0.005851		67.06	0.039996		0.001353		67.2	0.028027		67.39	-0.018288		67.09	0.045319
	67.26	-0.01448		0.010256		67.29	-0.03908		67.17	-0.010328		67.23	-0.018437		67.29	0.015112		67.28	-0.036814		66.16	-0.001749		67.29	0.013243		67.18	0.025335		67.14	-0.022636		67.96	-0.005888		67.16	0.039008		0.000365		67.29	0.027181		67.48	-0.019134		67.19	0.044479
	67.36	-0.014704		0.010032		67.39	-0.034248		67.27	-0.005496		67.33	-0.01852		67.39	0.015029		67.38	-0.03731		66.26	-0.002245		67.39	0.012919		67.28	0.025011		67.24	-0.021373		68.06	-0.004625		67.26	0.038135		-0.000508		67.4	0.026652		67.59	-0.019663		67.29	0.045095
	67.46	-0.01571		0.009026		67.49	-0.040743		67.37	-0.011991		67.44	-0.019307		67.5	0.014242		67.48	-0.037555		66.36	-0.00249		67.49	0.012705		67.38	0.024797		67.34	-0.024146		68.16	-0.007398		67.37	0.03689		-0.001753		67.5	0.026311		67.69	-0.020004		67.39	0.044148
	67.56	-0.015171		0.009565		67.59	-0.042505		67.47	-0.013753		67.53	-0.019409		67.59	0.01414		67.58	-0.037761		66.46	-0.002696		67.59	0.012427		67.48	0.024519		67.44	-0.025172		68.26	-0.008424		67.46	0.036262		-0.002381		67.6	0.025566		67.79	-0.020749		67.49	0.043678
	67.67	-0.017158		0.007578		67.69	-0.042492		67.57	-0.01374		67.63	-0.019499		67.69	0.01405		67.68	-0.038454		66.56	-0.003389		67.69	0.012449		67.58	0.024541		67.54	-0.025847		68.36	-0.009099		67.56	0.03508		-0.003563		67.7	0.024879		67.89	-0.021436		67.59	0.043108
	67.76	-0.017172		0.007564		67.79	-0.043344		67.67	-0.014592		67.74	-0.019932		67.8	0.013617		67.78	-0.038887		66.66	-0.003822		67.79	0.012203		67.68	0.024295		67.64	-0.027677		68.46	-0.010929		67.67	0.034262		-0.004381		67.8	0.024361		67.99	-0.021954		67.7	0.042844
	67.87	-0.018528		0.006208		67.89	-0.043654		67.77	-0.014902		67.84	-0.020556		67.9	0.012993		67.89	-0.039332		66.77	-0.004267		67.89	0.011762		67.78	0.023854		67.75	-0.028617		68.57	-0.011869		67.77	0.033125		-0.005518		67.9	0.023958		68.09	-0.022357		67.8	0.04202
	67.97	-0.017353		0.007383		67.99	-0.043597		67.87	-0.014845		67.94	-0.020861		68	0.012688		67.99	-0.039879		66.87	-0.004814		67.99	0.011402		67.88	0.023494		67.84	-0.029062		68.66	-0.012314		67.87	0.032691		-0.005952		68	0.023108		68.19	-0.023207		67.9	0.041646
	68.07	-0.019835		0.004901		68.09	-0.043744		67.97	-0.014992		68.04	-0.021788		68.1	0.011761		68.09	-0.040216		66.97	-0.005151		68.1	0.014118		67.99	0.02621		67.95	-0.029417		68.77	-0.012669		67.97	0.031344		-0.007299		68.1	0.022589		68.29	-0.023726		68	0.040984
	68.17	-0.0194		0.005336		68.19	-0.044892		68.07	-0.01614		68.14	-0.022188		68.2	0.011361		68.19	-0.040605		67.07	-0.00554		68.2	0.012193		68.09	0.024285		68.04	-0.031304		68.86	-0.014556		68.07	0.032049		-0.006594		68.2	0.022536		68.39	-0.023779		68.1	0.040343
	68.27	-0.020062		0.004674		68.29	-0.045225		68.17	-0.016473		68.24	-0.022489		68.3	0.01106		68.29	-0.041213		67.17	-0.006148		68.3	0.010476		68.19	0.022568		68.15	-0.034196		68.97	-0.017448		68.17	0.030924		-0.007719		68.3	0.021607		68.49	-0.024708		68.2	0.039967
	68.37	-0.020484		0.004252		68.39	-0.04539		68.27	-0.016638		68.34	-0.023054		68.4	0.010495		68.39	-0.041728		67.27	-0.006663		68.4	0.014669		68.29	0.026761		68.25	-0.034768		69.07	-0.01802		68.27	0.029059		-0.009584		68.4	0.021452		68.59	-0.024863		68.3	0.039747
	68.47	-0.021032		0.003704		68.49	-0.046604		68.37	-0.017852		68.44	-0.023734		68.5	0.009815		68.49	-0.042106		67.37	-0.007041		68.5	0.014083		68.39	0.026175		68.35	-0.03339		69.17	-0.016642		68.37	0.028939		-0.009704		68.5	0.021318		68.69	-0.024997		68.4	0.038582
	68.57	-0.02129		0.003446		68.59	-0.046245		68.47	-0.017493		68.54	-0.023923		68.6	0.009626		68.59	-0.042463		67.47	-0.007398		68.6	0.021423		68.49	0.033515		68.45	-0.033221		69.27	-0.016473		68.47	0.026772		-0.011871		68.6	0.020666		68.79	-0.025649		68.5	0.038353
	68.67	-0.021419		0.003317		68.69	-0.046941		68.57	-0.018189		68.64	-0.024894		68.7	0.008655		68.69	-0.043102		67.57	-0.008037		68.7	0.016343		68.59	0.028435		68.55	-0.032747		69.37	-0.015999		68.57	0.025669		-0.012974		68.7	0.02005		68.89	-0.026265		68.6	0.037465
	68.77	-0.022512		0.002224		68.79	-0.047608		68.67	-0.018856		68.74	-0.025808		68.8	0.007741		68.79	-0.043514		67.67	-0.008449		68.8	0.016539		68.69	0.028631		68.65	-0.03271		69.47	-0.015962		68.67	0.024149		-0.014494		68.8	0.019507		68.99	-0.026808		68.7	0.036882
	68.87	-0.021865		0.002871		68.9	-0.048129		68.78	-0.019377		68.84	-0.025907		68.9	0.007642		68.89	-0.044065		67.77	-0.009		68.9	0.017082		68.79	0.029174		68.75	-0.032435		69.57	-0.015687		68.77	0.023493		-0.01515		68.91	0.019035		69.1	-0.02728		68.8	0.036232
	68.97	-0.023697		0.001039		69	-0.048079		68.88	-0.019327		68.94	-0.027006		69	0.006543		68.99	-0.044563		67.87	-0.009498		69	0.017517		68.89	0.029609		68.85	-0.03318		69.67	-0.016432		68.87	0.021155		-0.017488		69.01	0.018182		69.2	-0.028133		68.9	0.034869
	69.07	-0.023713		0.001023		69.09	-0.049451		68.97	-0.020699		69.04	-0.02719		69.1	0.006359		69.09	-0.045213		67.97	-0.010148		69.1	0.017426		68.99	0.029518		68.95	-0.033373		69.77	-0.016625		68.97	0.021334		-0.017309		69.1	0.017848		69.29	-0.028467		69	0.035344
	69.17	-0.024284		0.000452		69.2	-0.048414		69.08	-0.019662		69.14	-0.028045		69.2	0.005504		69.19	-0.04559		68.07	-0.010525		69.2	0.01754		69.09	0.029632		69.05	-0.033609		69.87	-0.016861		69.07	0.019493		-0.01915		69.21	0.017105		69.4	-0.02921		69.1	0.033584
	69.27	-0.025416		-0.00068		69.3	-0.049938		69.18	-0.021186		69.24	-0.028174		69.3	0.005375		69.29	-0.046057		68.17	-0.010992		69.3	0.017646		69.19	0.029738		69.15	-0.033811		69.97	-0.017063		69.18	0.018765		-0.019878		69.31	0.016582		69.5	-0.029733		69.2	0.034572
	69.37	-0.024959		-0.000223		69.4	-0.050647		69.28	-0.021895		69.35	-0.029177		69.41	0.004372		69.39	-0.045939		68.27	-0.010874		69.4	0.017669		69.29	0.029761		69.25	-0.034609		70.07	-0.017861		69.27	0.01758		-0.021063		69.41	0.01614		69.6	-0.030175		69.3	0.032951
	69.48	-0.024372		0.000364		69.5	-0.050795		69.38	-0.022043		69.45	-0.029876		69.51	0.003673		69.5	-0.047547		68.38	-0.012482		69.51	0.016823		69.4	0.028915		69.35	-0.034488		70.17	-0.01774		69.38	0.016787		-0.021856		69.51	0.015189		69.7	-0.031126		69.4	0.031858
	69.59	-0.025535		-0.000799		69.61	-0.051437		69.49	-0.022685		69.56	-0.03048		69.62	0.003069		69.6	-0.047651		68.48	-0.012586		69.61	0.015285		69.5	0.027377		69.45	-0.035434		70.27	-0.018686		69.49	0.017802		-0.020841		69.62	0.014162		69.81	-0.032153		69.51	0.032436
	69.69	-0.027131		-0.002395		69.71	-0.05247		69.59	-0.023718		69.66	-0.031341		69.72	0.002208		69.7	-0.048436		68.58	-0.013371		69.71	0.015365		69.6	0.027457		69.56	-0.034748		70.38	-0.018		69.59	0.016013		-0.02263		69.72	0.012814		69.91	-0.033501		69.61	0.032227
	69.79	-0.027382		-0.002646		69.81	-0.052181		69.69	-0.023429		69.77	-0.032464		69.83	0.001085		69.8	-0.048789		68.68	-0.013724		69.81	0.01583		69.7	0.027922		69.66	-0.036412		70.48	-0.019664		69.69	0.015596		-0.023047		69.82	0.013236		70.01	-0.033079		69.71	0.031239
	69.89	-0.027712		-0.002976		69.91	-0.05082		69.79	-0.022068		69.87	-0.031865		69.93	0.001684		69.9	-0.049622		68.78	-0.014557		69.91	0.015352		69.8	0.027444		69.76	-0.036067		70.58	-0.019319		69.79	0.013545		-0.025098		69.92	0.011977		70.11	-0.034338		69.81	0.031609
	69.99	-0.028201		-0.003465		70.01	-0.05131		69.89	-0.022558		69.97	-0.0328		70.03	0.000749		70	-0.050255		68.88	-0.01519		70.01	0.014993		69.9	0.027085		69.86	-0.034793		70.68	-0.018045		69.89	0.012573		-0.02607		70.02	0.011295		70.21	-0.03502		69.91	0.030316
	70.09	-0.029299		-0.004563		70.11	-0.052755		69.99	-0.024003		70.07	-0.033833		70.13	-0.000284		70.1	-0.050363		68.98	-0.015298		70.11	0.014991		70	0.027083		69.96	-0.037233		70.78	-0.020485		69.99	0.011966		-0.026677		70.12	0.010846		70.31	-0.035469		70.01	0.02836
	70.19	-0.028998		-0.004262		70.22	-0.052539		70.1	-0.023787		70.17	-0.034597		70.23	-0.001048		70.2	-0.050816		69.08	-0.015751		70.21	0.01458		70.1	0.026672		70.06	-0.036928		70.88	-0.02018		70.09	0.011076		-0.027567		70.22	0.009494		70.41	-0.036821		70.12	0.026687
	70.29	-0.029679		-0.004943		70.31	-0.053028		70.19	-0.024276		70.27	-0.035698		70.33	-0.002149		70.3	-0.051332		69.18	-0.016267		70.31	0.014215		70.2	0.026307		70.17	-0.037197		70.99	-0.020449		70.19	0.010114		-0.028529		70.32	0.008933		70.51	-0.037382		70.22	0.026333
	70.39	-0.031007		-0.006271		70.42	-0.053711		70.3	-0.024959		70.37	-0.036156		70.43	-0.002607		70.4	-0.051781		69.28	-0.016716		70.42	0.013758		70.31	0.02585		70.26	-0.037674		71.08	-0.020926		70.29	0.010246		-0.028397		70.42	0.008334		70.61	-0.037981		70.32	0.02505
	70.49	-0.030607		-0.005871		70.52	-0.052347		70.4	-0.023595		70.47	-0.036618		70.53	-0.003069		70.5	-0.052107		69.38	-0.017042		70.51	0.013196		70.4	0.025288		70.37	-0.037445		71.19	-0.020697		70.39	0.008391		-0.030252		70.52	0.007034		70.71	-0.039281		70.42	0.02458
	70.59	-0.031681		-0.006945		70.62	-0.053831		70.5	-0.025079		70.57	-0.0372		70.63	-0.003651		70.61	-0.052533		69.49	-0.017468		70.62	0.01281		70.51	0.024902		70.47	-0.037274		71.29	-0.020526		70.49	0.007484		-0.031159		70.62	0.006699		70.81	-0.039616		70.52	0.024307
	70.69	-0.032969		-0.008233		70.72	-0.055047		70.6	-0.026295		70.67	-0.0378		70.73	-0.004251		70.71	-0.052884		69.59	-0.017819		70.72	0.012427		70.61	0.024519		70.57	-0.038756		71.39	-0.022008		70.59	0.006924		-0.031719		70.72	0.006583		70.91	-0.039732		70.62	0.024037
	70.79	-0.032461		-0.007725		70.82	-0.054429		70.7	-0.025677		70.77	-0.03833		70.83	-0.004781		70.81	-0.053527		69.69	-0.018462		70.82	0.011861		70.71	0.023953		70.67	-0.039246		71.49	-0.022498		70.7	0.006383		-0.03226		70.82	0.006405		71.01	-0.03991		70.72	0.024567
	70.89	-0.03391		-0.009174		70.92	-0.054915		70.8	-0.026163		70.87	-0.03857		70.93	-0.005021		70.91	-0.053958		69.79	-0.018893		70.91	0.011403		70.8	0.023495		70.77	-0.040043		71.59	-0.023295		70.8	0.00467		-0.033973		70.93	0.005803		71.12	-0.040512		70.82	0.024814
	70.99	-0.034671		-0.009935		71.02	-0.056509		70.9	-0.027757		70.97	-0.039296		71.03	-0.005747		71.01	-0.054177		69.89	-0.019112		71.02	0.010757		70.91	0.022849		70.87	-0.041216		71.69	-0.024468		70.9	0.004399		-0.034244		71.02	0.005761		71.21	-0.040554		70.92	0.024874
	71.09	-0.034632		-0.009896		71.12	-0.055671		71	-0.026919		71.07	-0.039704		71.13	-0.006155		71.11	-0.054472		69.99	-0.019407		71.12	0.009956		71.01	0.022048		70.97	-0.041721		71.79	-0.024973		71	0.003585		-0.035058		71.13	0.00541		71.32	-0.040905		71.02	0.024468
	71.19	-0.035606		-0.01087		71.22	-0.056399		71.1	-0.027647		71.17	-0.040339		71.23	-0.00679		71.21	-0.055098		70.09	-0.020033		71.22	0.009295		71.11	0.021387		71.07	-0.042199		71.89	-0.025451		71.1	0.002237		-0.036406		71.23	0.004832		71.42	-0.041483		71.12	0.024197
	71.29	-0.036058		-0.011322		71.32	-0.056827		71.2	-0.028075		71.27	-0.040768		71.33	-0.007219		71.31	-0.055552		70.19	-0.020487		71.32	0.008875		71.21	0.020967		71.17	-0.043473		71.99	-0.026725		71.19	0.001095		-0.037548		71.33	0.004805		71.52	-0.04151		71.22	0.023313
	71.39	-0.035738		-0.011002		71.42	-0.057078		71.3	-0.028326		71.37	-0.041062		71.43	-0.007513		71.41	-0.056274		70.29	-0.021209		71.42	0.008272		71.31	0.020364		71.27	-0.04378		72.09	-0.027032		71.3	0.001135		-0.037508		71.43	0.004047		71.62	-0.042268		71.32	0.023652
	71.49	-0.03803		-0.013294		71.52	-0.057055		71.4	-0.028303		71.47	-0.041378		71.53	-0.007829		71.51	-0.056789		70.39	-0.021724		71.52	0.008134		71.41	0.020226		71.37	-0.044638		72.19	-0.02789		71.4	-0.000571		-0.039214		71.53	0.003823		71.72	-0.042492		71.42	0.022696
	71.59	-0.038145		-0.013409		71.62	-0.057783		71.5	-0.029031		71.57	-0.041717		71.63	-0.008168		71.61	-0.057353		70.49	-0.022288		71.62	0.008038		71.51	0.02013		71.47	-0.046109		72.29	-0.029361		71.5	-0.001299		-0.039942		71.63	0.003795		71.82	-0.04252		71.52	0.022875
	71.7	-0.038033		-0.013297		71.72	-0.057813		71.6	-0.029061		71.68	-0.04234		71.74	-0.008791		71.71	-0.057944		70.59	-0.022879		71.72	0.007672		71.61	0.019764		71.57	-0.047074		72.39	-0.030326		71.6	-0.001742		-0.040385		71.73	0.003693		71.92	-0.042622		71.62	0.022013
	71.79	-0.038106		-0.01337		71.82	-0.058279		71.7	-0.029527		71.78	-0.04285		71.84	-0.009301		71.81	-0.0586		70.69	-0.023535		71.82	0.007177		71.71	0.019269		71.67	-0.045972		72.49	-0.029224		71.7	-0.002205		-0.040848		71.83	0.003176		72.02	-0.043139		71.72	0.0221
	71.9	-0.039784		-0.015048		71.92	-0.057278		71.8	-0.028526		71.88	-0.043147		71.94	-0.009598		71.91	-0.059125		70.79	-0.02406		71.92	0.006656		71.81	0.018748		71.77	-0.045703		72.59	-0.028955		71.8	-0.003241		-0.041884		71.93	0.003379		72.12	-0.042936		71.82	0.022093
	71.99	-0.039139		-0.014403		72.02	-0.057655		71.9	-0.028903		71.98	-0.043177		72.04	-0.009628		72.01	-0.059394		70.89	-0.024329		72.02	0.005735		71.91	0.017827		71.87	-0.047384		72.69	-0.030636		71.9	-0.00352		-0.042163		72.03	0.002751		72.22	-0.043564		71.93	0.021417
	72.1	-0.038721		-0.013985		72.13	-0.059269		72.01	-0.030517		72.08	-0.043279		72.14	-0.00973		72.12	-0.060205		71	-0.02514		72.14	0.019742		72.03	0.031834		71.97	-0.047545		72.79	-0.030797		72	-0.003987		-0.04263		72.13	0.003093		72.32	-0.043222		72.03	0.020768
	72.21	-0.038644		-0.013908		72.23	-0.06041		72.11	-0.031658		72.19	-0.043416		72.25	-0.009867		72.22	-0.061851		71.1	-0.026786		72.24	0.006107		72.13	0.018199		72.08	-0.049174		72.9	-0.032426		72.1	-0.00511		-0.043753		72.25	0.00207		72.44	-0.044245		72.14	0.020962
	72.31	-0.040161		-0.015425		72.33	-0.06038		72.21	-0.031628		72.29	-0.043821		72.35	-0.010272		72.32	-0.063539		71.2	-0.028474		72.34	0.004975		72.23	0.017067		72.18	-0.049535		73	-0.032787		72.21	-0.004536		-0.043179		72.35	0.002577		72.54	-0.043738		72.24	0.020706
	72.41	-0.039516		-0.01478		72.43	-0.057451		72.31	-0.028699		72.39	-0.044865		72.45	-0.011316		72.42	-0.061749		71.3	-0.026684		72.44	0.004114		72.33	0.016206		72.28	-0.049425		73.1	-0.032677		72.32	-0.003918		-0.042561		72.45	0.001406		72.64	-0.044909		72.34	0.019752
	72.51	-0.039849		-0.015113		72.53	-0.057302		72.41	-0.02855		72.5	-0.045218		72.56	-0.011669		72.52	-0.062137		71.4	-0.027072		72.54	0.003476		72.43	0.015568		72.38	-0.051374		73.2	-0.034626		72.42	-0.006038		-0.044681		72.55	0.000377		72.74	-0.045938		72.44	0.020597
	72.61	-0.040453		-0.015717		72.64	-0.057855		72.52	-0.029103		72.59	-0.045939		72.65	-0.01239		72.62	-0.062227		71.5	-0.027162		72.64	0.003429		72.53	0.015521		72.48	-0.052962		73.3	-0.036214		72.52	-0.006445		-0.045088		72.65	0.00022		72.84	-0.046095		72.55	0.020274
	72.71	-0.038915		-0.014179		72.73	-0.057915		72.61	-0.029163		72.69	-0.046209		72.75	-0.01266		72.73	-0.06283		71.61	-0.027765		72.74	0.002691		72.63	0.014783		72.58	-0.052382		73.4	-0.035634		72.62	-0.004426		-0.043069		72.75	-0.000969		72.94	-0.047284		72.65	0.020353
	72.81	-0.041408		-0.016672		72.84	-0.056458		72.72	-0.027706		72.79	-0.046403		72.85	-0.012854		72.83	-0.063286		71.71	-0.028221		72.84	0.002047		72.73	0.014139		72.68	-0.053121		73.5	-0.036373		72.72	-0.007738		-0.046381		72.85	-0.001693		73.04	-0.048008		72.74	0.02021
	72.91	-0.041711		-0.016975		72.93	-0.058735		72.81	-0.029983		72.89	-0.046653		72.95	-0.013104		72.93	-0.063447		71.81	-0.028382		72.94	0.001741		72.83	0.013833		72.78	-0.054761		73.6	-0.038013		72.82	-0.006429		-0.045072		72.95	-0.001666		73.14	-0.047981		72.85	0.020051
	73.01	-0.041495		-0.016759		73.04	-0.057915		72.92	-0.029163		73	-0.046832		73.06	-0.013283		73.02	-0.063395		71.9	-0.02833		73.04	0.001574		72.93	0.013666		72.89	-0.055282		73.71	-0.038534		72.92	-0.006543		-0.045186		73.05	-0.00225		73.24	-0.048565		72.95	0.019124
	73.11	-0.041825		-0.017089		73.14	-0.057198		73.02	-0.028446		73.1	-0.047103		73.16	-0.013554		73.13	-0.063598		72.01	-0.028533		73.14	0.001071		73.03	0.013163		72.99	-0.055279		73.81	-0.038531		73.02	-0.006709		-0.045352		73.15	-0.00417		73.34	-0.050485		73.05	0.020345
	73.21	-0.042009		-0.017273		73.24	-0.05759		73.12	-0.028838		73.2	-0.047613		73.26	-0.014064		73.23	-0.063691		72.11	-0.028626		73.25	0.000483		73.14	0.012575		73.09	-0.0553		73.91	-0.038552		73.12	-0.006579		-0.045222		73.25	-0.00852		73.44	-0.054835		73.15	0.019082
	73.31	-0.041292		-0.016556		73.34	-0.056847		73.22	-0.028095		73.3	-0.047732		73.36	-0.014183		73.33	-0.063754		72.21	-0.028689		73.35	-0.000211		73.24	0.011881		73.19	-0.05556		74.01	-0.038812		73.22	-0.006382		-0.045025		73.35	-0.005589		73.54	-0.051904		73.25	0.018728
	73.41	-0.043262		-0.018526		73.44	-0.05608		73.32	-0.027328		73.4	-0.047709		73.46	-0.01416		73.43	-0.06358		72.31	-0.028515		73.45	-0.000461		73.34	0.011631		73.29	-0.055095		74.11	-0.038347		73.32	-0.007191		-0.045834		73.45	-0.002999		73.64	-0.049314		73.35	0.019805
	73.51	-0.042956		-0.01822		73.54	-0.057939		73.42	-0.029187		73.5	-0.048079		73.56	-0.01453		73.53	-0.063342		72.41	-0.028277		73.55	-0.000793		73.44	0.011299		73.39	-0.056143		74.21	-0.039395		73.42	-0.007074		-0.045717		73.55	-0.001675		73.74	-0.04799		73.45	0.019348
	73.61	-0.04316		-0.018424		73.64	-0.057346		73.52	-0.028594		73.6	-0.048098		73.66	-0.014549		73.63	-0.063311		72.51	-0.028246		73.65	-0.001187		73.54	0.010905		73.49	-0.05706		74.31	-0.040312		73.52	-0.006577		-0.04522		73.65	-0.002052		73.84	-0.048367		73.55	0.018536
	73.71	-0.042589		-0.017853		73.74	-0.056972		73.62	-0.02822		73.7	-0.048084		73.76	-0.014535		73.73	-0.063289		72.61	-0.028224		73.75	-0.001612		73.64	0.01048		73.59	-0.056651		74.41	-0.039903		73.62	-0.007635		-0.046278		73.75	-0.004774		73.94	-0.051089		73.65	0.018825
	73.81	-0.043882		-0.019146		73.84	-0.057959		73.72	-0.029207		73.8	-0.048278		73.86	-0.014729		73.83	-0.062434		72.71	-0.027369		73.85	-0.001784		73.74	0.010308		73.69	-0.056214		74.51	-0.039466		73.72	-0.007699		-0.046342		73.85	-0.006421		74.04	-0.052736		73.75	0.018802
	73.92	-0.043324		-0.018588		73.94	-0.057645		73.82	-0.028893		73.9	-0.048498		73.96	-0.014949		73.93	-0.062582		72.81	-0.027517		73.95	-0.001902		73.84	0.01019		73.79	-0.058037		74.61	-0.041289		73.82	-0.006742		-0.045385		73.95	-0.007313		74.14	-0.053628		73.85	0.018715
	74.02	-0.044551		-0.019815		74.04	-0.05807		73.92	-0.029318		74	-0.048487		74.06	-0.014938		74.03	-0.062571		72.91	-0.027506		74.05	-0.002318		73.94	0.009774		73.89	-0.056756		74.71	-0.040008		73.92	-0.007675		-0.046318		74.06	-0.009221		74.25	-0.055536		73.95	0.019359
	74.12	-0.044092		-0.019356		74.14	-0.057525		74.02	-0.028773		74.1	-0.048542		74.16	-0.014993		74.13	-0.062337		73.01	-0.027272		74.15	-0.002074		74.04	0.010018		73.99	-0.057567		74.81	-0.040819		74.02	-0.007696		-0.046339		74.15	-0.008204		74.34	-0.054519		74.05	0.01965
	74.22	-0.044299		-0.019563		74.24	-0.056665		74.12	-0.027913		74.2	-0.048562		74.26	-0.015013		74.23	-0.06209		73.11	-0.027025		74.25	-0.002138		74.14	0.009954		74.09	-0.057123		74.91	-0.040375		74.12	-0.006682		-0.045325		74.26	-0.006864		74.45	-0.053179		74.15	0.019788
	74.32	-0.045088		-0.020352		74.34	-0.057774		74.22	-0.029022		74.3	-0.048405		74.36	-0.014856		74.33	-0.061658		73.21	-0.026593		74.35	-0.002261		74.24	0.009831		74.19	-0.057483		75.01	-0.040735		74.23	-0.008344		-0.046987		74.36	-0.005614		74.55	-0.051929		74.25	0.019903
	74.42	-0.04491		-0.020174		74.44	-0.058147		74.32	-0.029395		74.4	-0.04855		74.46	-0.015001		74.43	-0.061422		73.31	-0.026357		74.45	-0.002207		74.34	0.009885		74.29	-0.057821		75.11	-0.041073		74.33	-0.008047		-0.04669		74.46	-0.005189		74.65	-0.051504		74.35	0.020099
	74.52	-0.044619		-0.019883		74.54	-0.057872		74.42	-0.02912		74.5	-0.048577		74.56	-0.015028		74.53	-0.061084		73.41	-0.026019		74.55	-0.002215		74.44	0.009877		74.39	-0.057651		75.21	-0.040903		74.43	-0.007486		-0.046129		74.56	-0.004113		74.75	-0.050428		74.45	0.020243
	74.62	-0.044233		-0.019497		74.64	-0.059056		74.52	-0.030304		74.61	-0.048502		74.67	-0.014953		74.64	-0.061248		73.52	-0.026183		74.65	-0.001526		74.54	0.010566		74.49	-0.057601		75.31	-0.040853		74.53	-0.006791		-0.045434		74.66	-0.003296		74.85	-0.049611		74.55	0.020912
	74.73	-0.045431		-0.020695		74.75	-0.057364		74.63	-0.028612		74.71	-0.048967		74.77	-0.015418		74.74	-0.060476		73.62	-0.025411		74.75	-0.003241		74.64	0.008851		74.59	-0.057553		75.41	-0.040805		74.63	-0.007406		-0.046049		74.77	-0.002648		74.96	-0.048963		74.65	0.021935
	74.83	-0.045638		-0.020902		74.86	-0.057952		74.74	-0.0292		74.81	-0.048526		74.87	-0.014977		74.85	-0.059968		73.73	-0.024903		74.86	-0.003126		74.75	0.008966		74.7	-0.057467		75.52	-0.040719		74.73	-0.005248		-0.043891		74.87	-0.002216		75.06	-0.048531		74.76	0.022436
	74.93	-0.046043		-0.021307		74.96	-0.056866		74.84	-0.028114		74.91	-0.048532		74.97	-0.014983		74.95	-0.059644		73.83	-0.024579		74.96	-0.003965		74.85	0.008127		74.8	-0.056989		75.62	-0.040241		74.83	-0.00553		-0.044173		74.97	-0.002195		75.16	-0.04851		74.86	0.022782
	75.03	-0.045515		-0.020779		75.06	-0.057813		74.94	-0.029061		75.02	-0.048654		75.08	-0.015105		75.05	-0.059514		73.93	-0.024449		75.06	-0.002078		74.95	0.010014		74.9	-0.058449		75.72	-0.041701		74.94	-0.004842		-0.043485		75.07	-0.002335		75.26	-0.04865		74.97	0.023679
	75.13	-0.045075		-0.020339		75.16	-0.0582		75.04	-0.029448		75.12	-0.04859		75.18	-0.015041		75.15	-0.059108		74.03	-0.024043		75.16	-0.002173		75.05	0.009919		75	-0.057709		75.82	-0.040961		75.04	-0.004392		-0.043035		75.18	-0.00207		75.37	-0.048385		75.07	0.023722
	75.23	-0.044652		-0.019916		75.26	-0.056912		75.14	-0.02816		75.22	-0.048248		75.28	-0.014699		75.25	-0.058575		74.13	-0.02351		75.26	-0.002228		75.15	0.009864		75.1	-0.05818		75.92	-0.041432		75.14	-0.003608		-0.042251		75.28	-0.001651		75.47	-0.047966		75.17	0.024033
	75.33	-0.04477		-0.020034		75.36	-0.056006		75.24	-0.027254		75.32	-0.048099		75.38	-0.01455		75.35	-0.058036		74.23	-0.022971		75.37	-0.002266		75.26	0.009826		75.21	-0.056445		76.03	-0.039697		75.24	-0.003832		-0.042475		75.37	-0.001189		75.56	-0.047504		75.27	0.025222
	75.44	-0.045081		-0.020345		75.46	-0.057207		75.34	-0.028455		75.42	-0.048362		75.48	-0.014813		75.45	-0.057182		74.33	-0.022117		75.47	-0.002071		75.36	0.010021		75.31	-0.057181		76.13	-0.040433		75.34	-0.003823		-0.042466		75.47	-0.000872		75.66	-0.047187		75.37	0.026387
	75.54	-0.043875		-0.019139		75.56	-0.057056		75.44	-0.028304		75.52	-0.048192		75.58	-0.014643		75.55	-0.056634		74.43	-0.021569		75.56	-0.002174		75.45	0.009918		75.4	-0.057901		76.22	-0.041153		75.44	-0.000562		-0.039205		75.58	-0.000616		75.77	-0.046931		75.47	0.026819
	75.64	-0.044186		-0.01945		75.66	-0.054727		75.54	-0.025975		75.62	-0.047713		75.68	-0.014164		75.65	-0.056412		74.53	-0.021347		75.67	-0.002155		75.56	0.009937		75.51	-0.056677		76.33	-0.039929		75.54	-0.002943		-0.041586		75.68	-0.000297		75.87	-0.046612		75.57	0.028045
	75.74	-0.045246		-0.02051		75.77	-0.05658		75.65	-0.027828		75.72	-0.047515		75.78	-0.013966		75.75	-0.056016		74.63	-0.020951		75.77	-0.001711		75.66	0.010381		75.61	-0.054854		76.43	-0.038106		75.64	-0.001187		-0.03983		75.78	0.001188		75.97	-0.045127		75.67	0.029496
	75.84	-0.043145		-0.018409		75.87	-0.055689		75.75	-0.026937		75.82	-0.047476		75.88	-0.013927		75.85	-0.054826		74.73	-0.019761		75.87	-0.001862		75.76	0.01023		75.71	-0.056535		76.53	-0.039787		75.74	0.000309		-0.038334		75.88	0.000607		76.07	-0.045708		75.77	0.033287
	75.94	-0.043511		-0.018775		75.97	-0.055008		75.85	-0.026256		75.92	-0.047108		75.98	-0.013559		75.95	-0.053965		74.83	-0.0189		75.97	-0.001716		75.86	0.010376		75.81	-0.05691		76.63	-0.040162		75.84	0.000592		-0.038051		75.98	0.001347		76.17	-0.044968		75.87	0.028699
	76.04	-0.043971		-0.019235		76.07	-0.05404		75.95	-0.025288		76.02	-0.046739		76.08	-0.01319		76.05	-0.053296		74.93	-0.018231		76.07	-0.001344		75.96	0.010748		75.91	-0.056054		76.73	-0.039306		75.94	0.000907		-0.037736		76.08	0.002463		76.27	-0.043852		75.97	0.026533
	76.14	-0.043525		-0.018789		76.17	-0.053813		76.05	-0.025061		76.12	-0.046575		76.18	-0.013026		76.16	-0.052478		75.04	-0.017413		76.17	-0.001439		76.06	0.010653		76.01	-0.054801		76.83	-0.038053		76.04	0.002727		-0.035916		76.18	0.002449		76.37	-0.043866		76.07	0.026765
	76.24	-0.043562		-0.018826		76.27	-0.052245		76.15	-0.023493		76.22	-0.046074		76.28	-0.012525		76.26	-0.051705		75.14	-0.01664		76.27	-0.001438		76.16	0.010654		76.11	-0.05494		76.93	-0.038192		76.14	0.002184		-0.036459		76.28	0.00315		76.47	-0.043165		76.17	0.026712
	76.34	-0.043936		-0.0192		76.37	-0.05334		76.25	-0.024588		76.32	-0.0458		76.38	-0.012251		76.36	-0.05122		75.24	-0.016155		76.37	-0.001074		76.26	0.011018		76.21	-0.053743		77.03	-0.036995		76.24	0.003195		-0.035448		76.38	0.001765		76.57	-0.04455		76.27	0.02749
	76.44	-0.043186		-0.01845		76.47	-0.052983		76.35	-0.024231		76.42	-0.045129		76.48	-0.01158		76.45	-0.050891		75.33	-0.015826		76.47	-0.000781		76.36	0.011311		76.31	-0.053717		77.13	-0.036969		76.34	0.004051		-0.034592		76.48	0.001969		76.67	-0.044346		76.37	0.027011
[truncated: 8 more rows]
[truncated: 17 more columns]

[truncated: 1 more sheets: Supp. Fig. 9]
